# Supplementary material for: The Demodifier: A tool for screening modification-induced alternate peptide taxonomy in palaeoproteomics
Source: PLoS One. 2026 Jan 12;21(1):e0339465. doi: 10.1371/journal.pone.0339465 (PMC12795368; doi:10.1371/journal.pone.0339465)
Supplement: S1 File — (XLSX) [file pone.0339465.s001.xlsx]

## Sheet: Sheet1
Study	Sequence	Modifications	Unique identifier	Author Attributed Protein	Author Attributed LCA
Bleasdale et al. 2021	TPEVDDEALEKFDK		TPEVDDEALEKFDK	Beta-lactoglobulin	Bovinae or Ovis*
Bleasdale et al. 2021	TPEVDDEALEKFDK		TPEVDDEALEKFDK	Beta-lactoglobulin	Bovinae or Ovis*
Bleasdale et al. 2021	TPEVDDEALEKFDK		TPEVDDEALEKFDK	Beta-lactoglobulin	Bovinae or Ovis*
Bleasdale et al. 2021	TPEVDDEALEKFDK		TPEVDDEALEKFDK	Beta-lactoglobulin	Bovinae or Ovis*
Bleasdale et al. 2021	TPEVDDEALEKFDK		TPEVDDEALEKFDK	Beta-lactoglobulin	Bovinae or Ovis*
Bleasdale et al. 2021	VLVLDTDYKK		VLVLDTDYKK	Beta-lactoglobulin	Pecora
Bleasdale et al. 2021	AVPYPQR		AVPYPQR	Beta casein	Bovinae
Bleasdale et al. 2021	AVPYPQR		AVPYPQR	Beta casein	Bovinae
Bleasdale et al. 2021	VLVLDTDYKK		VLVLDTDYKK	Beta-lactoglobulin	Pecora
Bleasdale et al. 2021	VLVLDTDYKK		VLVLDTDYKK	Beta-lactoglobulin	Pecora
Bleasdale et al. 2021	TPEVDDEALEKFDK		TPEVDDEALEKFDK	Beta-lactoglobulin	Bovinae or Ovis*
Bleasdale et al. 2021	TPEVDDEALEKFDK		TPEVDDEALEKFDK	Beta-lactoglobulin	Bovinae or Ovis*
Bleasdale et al. 2021	TPEVDDEALEKFDK		TPEVDDEALEKFDK	Beta-lactoglobulin	Bovinae or Ovis*
Bleasdale et al. 2021	TPEVDDEALEKFDK		TPEVDDEALEKFDK	Beta-lactoglobulin	Bovinae or Ovis*
Bleasdale et al. 2021	TPEVDDEALEKFDK		TPEVDDEALEKFDK	Beta-lactoglobulin	Bovinae or Ovis*
Bleasdale et al. 2021	TPEVDDEALEKFDK		TPEVDDEALEKFDK	Beta-lactoglobulin	Bovinae or Ovis*
Bleasdale et al. 2021	EALEKFDK		EALEKFDK	Beta-lactoglobulin	Capra
Bleasdale et al. 2021	TPEVDDEALEKFDK		TPEVDDEALEKFDK	Beta-lactoglobulin	Bovinae or Ovis*
Bleasdale et al. 2021	TPEVDDEALEKFDK		TPEVDDEALEKFDK	Beta-lactoglobulin	Bovinae or Ovis*
Bleasdale et al. 2021	TPEVDDEALEKFDK		TPEVDDEALEKFDK	Beta-lactoglobulin	Bovinae or Ovis*
Bleasdale et al. 2021	TPEVDDEALEKFDK		TPEVDDEALEKFDK	Beta-lactoglobulin	Bovinae or Ovis*
Bleasdale et al. 2021	TPEVDDEALEKFDK		TPEVDDEALEKFDK	Beta-lactoglobulin	Bovinae or Ovis*
Bleasdale et al. 2021	ENLCSTFCK		ENLCSTFCK	CASA4	Bovinae
Bleasdale et al. 2021	TPEVDDEALEKFDK		TPEVDDEALEKFDK	Beta-lactoglobulin	Bovinae or Ovis*
Bleasdale et al. 2021	TPEVDDEALEKFDK		TPEVDDEALEKFDK	Beta-lactoglobulin	Bovinae or Ovis*
Bleasdale et al. 2021	EVDDEALEK	Glu->pyro-Glu (E1)	EVDDEALEK Glu->pyro-Glu (E1)	Beta-lactoglobulin	Bovinae or Ovis
Bleasdale et al. 2021	TPEVDDEALEKFDK		TPEVDDEALEKFDK	Beta-lactoglobulin	Bovinae or Ovis*
Bleasdale et al. 2021	TPEVDDEALEKFDK		TPEVDDEALEKFDK	Beta-lactoglobulin	Bovinae or Ovis*
Bleasdale et al. 2021	IDALNENK		IDALNENK	Beta-lactoglobulin	Pecora
Bleasdale et al. 2021	IDALNENK		IDALNENK	Beta-lactoglobulin	Pecora
Bleasdale et al. 2021	IDALNENKVLVLDTDYKK	2 Deamidated (NQ)	IDALNENKVLVLDTDYKK 2 Deamidated (NQ)	Beta-lactoglobulin	Pecora
Bleasdale et al. 2021	IDALNENKVLVLDTDYKK	Deamidated (NQ)	IDALNENKVLVLDTDYKK Deamidated (NQ)	Beta-lactoglobulin	Pecora
Bleasdale et al. 2021	TPEVDDEALEKFDK		TPEVDDEALEKFDK	Beta-lactoglobulin	Bovinae or Ovis*
Bleasdale et al. 2021	IPAVFKID		IPAVFKID	Beta-lactoglobulin	Bovidae
Bleasdale et al. 2021	LAFNPTQLEGQCHV	2 Deamidated (NQ); Carbamidomethyl (C12)	LAFNPTQLEGQCHV 2 Deamidated (NQ); Carbamidomethyl (C12)	Beta-lactoglobulin	Caprinae
Bleasdale et al. 2021	TPEVDDEALEKFDK		TPEVDDEALEKFDK	Beta-lactoglobulin	Bovinae or Ovis*
Bleasdale et al. 2021	TPEVDDEALEKFDK		TPEVDDEALEKFDK	Beta-lactoglobulin	Bovinae or Ovis*
Bleasdale et al. 2021	LLYQEPVLGPVR		LLYQEPVLGPVR	Beta casein	Bovidae
Bleasdale et al. 2021	TPEVDDEALEKFDK		TPEVDDEALEKFDK	Beta-lactoglobulin	Bovinae or Ovis*
Bleasdale et al. 2021	TPEVDDEALEKFDKALK		TPEVDDEALEKFDKALK	Beta-lactoglobulin	Bovinae or Ovis*
Bleasdale et al. 2021	TPEVDDEALEKFDKALK		TPEVDDEALEKFDKALK	Beta-lactoglobulin	Bovinae or Ovis*
Bleasdale et al. 2021	TPEVDDEALEKFDKALK		TPEVDDEALEKFDKALK	Beta-lactoglobulin	Bovinae or Ovis*
Bleasdale et al. 2021	TPEVDDEALEKFDKALK		TPEVDDEALEKFDKALK	Beta-lactoglobulin	Bovinae or Ovis*
Bleasdale et al. 2021	TKIPAVFKID		TKIPAVFKID	Beta-lactoglobulin	Bovidae
Bleasdale et al. 2021	VIESPPEIN		VIESPPEIN	Kappa casein	Bovinae
Bleasdale et al. 2021	VYVEELKPTPEGDLEILLQK		VYVEELKPTPEGDLEILLQK	Beta-lactoglobulin	Bovidae
Bleasdale et al. 2021	NAVPITPTLNR		NAVPITPTLNR	CASA2	Bovinae
Bleasdale et al. 2021	VLVLDTDYKK		VLVLDTDYKK	Beta-lactoglobulin	Pecora
Bleasdale et al. 2021	SCQAQPTTMAR	Oxidation (M9) Carbamidomethyl (C2)	SCQAQPTTMAR Oxidation (M9) Carbamidomethyl (C2)	Kappa casein	Bovinae
Bleasdale et al. 2021	SLACQCLVR	Deamidated (NQ); Carbamidomethyl (C4; C6)	SLACQCLVR Deamidated (NQ); Carbamidomethyl (C4; C6)	Beta-lactoglobulin	Pecora
Bleasdale et al. 2021	SPAQILQWQVLSNTVPAK	Deamidated (NQ)	SPAQILQWQVLSNTVPAK Deamidated (NQ)	Kappa casein	Bos
Bleasdale et al. 2021	TKIPAVFK		TKIPAVFK	Beta-lactoglobulin	Bovidae
Bleasdale et al. 2021	TKIPAVFK		TKIPAVFK	Beta-lactoglobulin	Bovidae
Bleasdale et al. 2021	TKIPAVFK		TKIPAVFK	Beta-lactoglobulin	Bovidae
Bleasdale et al. 2021	TKIPAVFK		TKIPAVFK	Beta-lactoglobulin	Bovidae
Bleasdale et al. 2021	TKIPAVFK		TKIPAVFK	Beta-lactoglobulin	Bovidae
Bleasdale et al. 2021	TPEVDDEALEK		TPEVDDEALEK	Beta-lactoglobulin	Bovinae or Ovis*
Bleasdale et al. 2021	TPEVDDEALEK		TPEVDDEALEK	Beta-lactoglobulin	Bovinae or Ovis*
Bleasdale et al. 2021	TPEVDDEALEK		TPEVDDEALEK	Beta-lactoglobulin	Bovinae or Ovis*
Bleasdale et al. 2021	TPEVDDEALEK		TPEVDDEALEK	Beta-lactoglobulin	Bovinae or Ovis*
Bleasdale et al. 2021	TPEVDKEALEK		TPEVDKEALEK	Beta-lactoglobulin	Capra
Bleasdale et al. 2021	TPEVDKEALEK		TPEVDKEALEK	Beta-lactoglobulin	Capra
Bleasdale et al. 2021	TPEVDKEALEKFDK		TPEVDKEALEKFDK	Beta-lactoglobulin	Capra
Bleasdale et al. 2021	TVDMESTEVFTK	Oxidation (M); Phospho (ST)	TVDMESTEVFTK Oxidation (M); Phospho (ST)	CASA3	Bovinae
Bleasdale et al. 2021	VLPVPQK		VLPVPQK	Beta casein	Bovidae
Bleasdale et al. 2021	VLPVPQK		VLPVPQK	Beta casein	Bovidae
Bleasdale et al. 2021	VLVLDTDYK		VLVLDTDYK	Beta-lactoglobulin	Pecora
Bleasdale et al. 2021	VLVLDTDYK		VLVLDTDYK	Beta-lactoglobulin	Pecora
Bleasdale et al. 2021	YIPIQYVLSR		YIPIQYVLSR	Kappa casein	Bovidae
Bleasdale et al. 2021	YQEPVLGPVRGP		YQEPVLGPVRGP	Beta casein	Bovidae
Bleasdale et al. 2021	YQEPVLGPVRGPF		YQEPVLGPVRGPF	Beta casein	Bovidae
Charlton et al. 2019	VLVLDTDYKK		VLVLDTDYKK	Beta-lactoglobulin	Pecora
Charlton et al. 2019	VLVLDTDYKK		VLVLDTDYKK	Beta-lactoglobulin	Pecora
Charlton et al. 2019	TPEVDDEALEK		TPEVDDEALEK	Beta-lactoglobulin	Bovidae, but not Capra
Charlton et al. 2019	TPEVDDEALEK		TPEVDDEALEK	Beta-lactoglobulin	Bovidae, but not Capra
Charlton et al. 2019	TPEVDDEALEKFDK		TPEVDDEALEKFDK	Beta-lactoglobulin	Bovidae, but not Capra
Charlton et al. 2019	TPEVDNEALEK	Deamidated (NQ)	TPEVDNEALEK Deamidated (NQ)	Beta-lactoglobulin	Bovidae, but not Capra
Charlton et al. 2019	TPEVDNEALEK	Deamidated (NQ)	TPEVDNEALEK Deamidated (NQ)	Beta-lactoglobulin	Bovidae, but not Capra
Charlton et al. 2019	TPEVDNEALEK	Deamidated (NQ)	TPEVDNEALEK Deamidated (NQ)	Beta-lactoglobulin	Bovidae, but not Capra
Charlton et al. 2019	TPEVDNEALEKFDK	Deamidated (NQ)	TPEVDNEALEKFDK Deamidated (NQ)	Beta-lactoglobulin	Bovidae, but not Capra
Charlton et al. 2019	TPEVDNEALEKFDK	Deamidated (NQ)	TPEVDNEALEKFDK Deamidated (NQ)	Beta-lactoglobulin	Bovidae, but not Capra
Charlton et al. 2019	TPEVDDEALEK		TPEVDDEALEK	Beta-lactoglobulin	Bovidae, but not Capra
Charlton et al. 2019	TPEVDKEALEK		TPEVDKEALEK	Beta-lactoglobulin	Capra sp.
Charlton et al. 2019	VLVLDTDYK		VLVLDTDYK	Beta-lactoglobulin	Pecora
Evans et al 2023	AASDISLLDAQSAPLR		AASDISLLDAQSAPLR	Beta-lactoglobulin	Pecora , Hypothetical protein: Jeotgalicoccus; Staphylococcus aureus
Evans et al 2023	ALNEINQFYQK	3 Deamidated (NQ)	ALNEINQFYQK 3 Deamidated (NQ)	Alpha S2 casein	Bovidae, Hypothetical protein: Jeotgalicoccus
Evans et al 2023	APFPEVFGK		APFPEVFGK	Alpha S1 casein	Bovinae, Hypothetical protein: Jeotgalicoccus
Evans et al 2023	APFPEVFR		APFPEVFR	Alpha S1 casein	Caprinae, Actinobacteria bacterium, Sitophilus oryzae
Evans et al 2023	AVGEQELR		AVGEQELR	Lactotransferrin	non-specific,
Evans et al 2023	QKEDVPSER	Gln->pyro-Glu	QKEDVPSER Gln->pyro-Glu	Alpha S1 casein	Pecora, Hypothetical protein: Jeotgalicoccus
Evans et al 2023	DMPIQAFLL	Oxidation (M);Deamidated (NQ)	DMPIQAFLL Oxidation (M);Deamidated (NQ)	Beta casein	Pecora , Hypothetical proteins: Muntiacus reevesi, Muntiacus muntjak, Jeotgalicoccus ; synthetic construct
Evans et al 2023	ELEELNVPGEIVE		ELEELNVPGEIVE	Beta casein	Bovinae, Hypothetical proteins: Jeotgalicoccus; synthetic construct
Evans et al 2023	ELEELNVPGEIVE	Deamidated (NQ)	ELEELNVPGEIVE Deamidated (NQ)	Beta casein	Bovinae, Hypothetical proteins: Jeotgalicoccus; synthetic construct
Evans et al 2023	EPMIGVNQELA	Oxidation (M);2 Deamidated (NQ)	EPMIGVNQELA Oxidation (M);2 Deamidated (NQ)	Alpha S1 casein	Bovinae, Hypothetical protein: Jeotgalicoccus
Evans et al 2023	EPMIGVNQELAY	Oxidation (M);Deamidated (NQ)	EPMIGVNQELAY Oxidation (M);Deamidated (NQ)	Alpha S1 casein	Bovinae, Hypothetical protein: Jeotgalicoccus
Evans et al 2023	EPVLGPVR		EPVLGPVR	Beta casein	non-specific,
Evans et al 2023	EVLNENLLR	Deamidated (NQ)	EVLNENLLR Deamidated (NQ)	Alpha S1 casein	Pecora, Hypothetical proteins: Acidobacteria bacterium, Jeotgalicoccus
Evans et al 2023	EVLNENLLR	2 Deamidated (NQ)	EVLNENLLR 2 Deamidated (NQ)	Alpha S1 casein	Pecora , Hypothetical proteins: Acidobacteria bacterium, Jeotgalicoccus
Evans et al 2023	FFVAPFPE		FFVAPFPE	Alpha S1 casein	Bovinae , Hypothetical proteins: Jeotgalicoccus; Mollisia scopiformis
Evans et al 2023	FFVAPFPE		FFVAPFPE	Alpha S1 casein	Bovinae, Hypothetical proteins: Jeotgalicoccus; Mollisia scopiformis,
Evans et al 2023	FFVAPFPEV		FFVAPFPEV	Alpha S1 casein	Bovinae, Hypothetical protein: Jeotgalicoccus
Evans et al 2023	FFVAPFPEVF		FFVAPFPEVF	Alpha S1 casein	Bovinae, Hypothetical protein: Jeotgalicoccus
Evans et al 2023	FFVAPFPEVFG		FFVAPFPEVFG	Alpha S1 casein	Bovinae, Hypothetical protein: Jeotgalicoccus
Evans et al 2023	FFVAPFPEVFGK		FFVAPFPEVFGK	Alpha S1 casein	Bovinae, Hypothetical protein: Jeotgalicoccus
Evans et al 2023	FFVAPFPEVFGK		FFVAPFPEVFGK	Alpha S1 casein	Bovinae , Hypothetical protein: Jeotgalicoccus
Evans et al 2023	FLLYQEPVLGPVR		FLLYQEPVLGPVR	Beta casein	Bovidae , Hypothetical proteins: Jeotgalicoccus; synthetic construct
Evans et al 2023	FLQPEVMGVSK	Oxidation (M);Deamidated (NQ)	FLQPEVMGVSK Oxidation (M);Deamidated (NQ)	Beta casein	Bovinae , Hypothetical proteins: Jeotgalicoccus; synthetic construct
Evans et al 2023	FLQPEVMGVSK	Oxidation (M)	FLQPEVMGVSK Oxidation (M)	Beta casein	Bovinae, Hypothetical proteins: Jeotgalicoccus; synthetic construct
Evans et al 2023	FVAPFPEVFGK		FVAPFPEVFGK	Alpha S1 casein	Bovinae, Hypothetical protein: Jeotgalicoccus
Evans et al 2023	FVVAPFPEVFR		FVVAPFPEVFR	Alpha S1 casein	Caprinae (Ovis aries or Capra hircus),
Evans et al 2023	FVVAPFPEVFR		FVVAPFPEVFR	Alpha S1 casein	Caprinae (Ovis aries or Capra hircus),
Evans et al 2023	GLPQEVLNENLLR	3 Deamidated (NQ)	GLPQEVLNENLLR 3 Deamidated (NQ)	Alpha S1 casein	Bovinae, Hypothetical proteins: Muntiacus reevesi, Muntiacus muntjak, Jeotgalicoccus
Evans et al 2023	GLPQEVLNENLLR	2 Deamidated (NQ)	GLPQEVLNENLLR 2 Deamidated (NQ)	Alpha S1 casein	Bovinae, Hypothetical proteins: Muntiacus reevesi, Muntiacus muntjak, Jeotgalicoccus
Evans et al 2023	GLPQEVLNENLLR	2 Deamidated (NQ)	GLPQEVLNENLLR 2 Deamidated (NQ)	Alpha S1 casein	Bovinae, Hypothetical proteins: Muntiacus reevesi, Muntiacus muntjak, Jeotgalicoccus
Evans et al 2023	LIVTQTMK		LIVTQTMK	Beta-lactoglobulin	Bovinae, Hypothetical protein: Jeotgalicoccus; Staphylococcus aureus; Ostrea edulis
Evans et al 2023	LLDAQSAPLR		LLDAQSAPLR	Beta-lactoglobulin	Pecora (Bovidae or Cervidae), Hypothetic protein: Jeotgalicoccus; Staphylococcus aureus
Evans et al 2023	LLYQEPVLGPVR	Deamidated (NQ)	LLYQEPVLGPVR Deamidated (NQ)	Beta casein	Bovidae (bovinae and caprinae) , Hypothetical proteins: Jeotgalicoccus; synthetic construct
Evans et al 2023	LLYQEPVLGPVR	Deamidated (NQ)	LLYQEPVLGPVR Deamidated (NQ)	Beta casein	Bovidae (bovinae and caprinae) , Hypothetical proteins: Jeotgalicoccus; synthetic construct
Evans et al 2023	LLYQEPVLGPVR		LLYQEPVLGPVR	Beta casein	Bovidae (bovinae and caprinae) , Hypothetical proteins: Jeotgalicoccus; synthetic construct
Evans et al 2023	LLYQEPVLGPVR		LLYQEPVLGPVR	Beta casein	Bovidae (bovinae and caprinae), Hypothetical proteins: Jeotgalicoccus; synthetic construct
Evans et al 2023	LLYQEPVLGPVR		LLYQEPVLGPVR	Beta casein	Bovidae (bovinae and caprinae) , Hypothetical protein: Jeotgalicoccus; synthetic construct
Evans et al 2023	LLYQEPVLGPVR	Deamidated (NQ)	LLYQEPVLGPVR Deamidated (NQ)	Beta casein	Bovidae (bovinae and caprinae), Hypothetical protein: Jeotgalicoccus; synthetic construct
Evans et al 2023	LLYQEPVLGPVR		LLYQEPVLGPVR	Beta casein	Bovidae (bovinae and caprinae) , Hypothetical protein: Jeotgalicoccus; synthetic construct
Evans et al 2023	LLYQEPVLGPVR	Deamidated (NQ)	LLYQEPVLGPVR Deamidated (NQ)	Beta casein	Bovidae (bovinae and caprinae), Hypothetical protein: Jeotgalicoccus; synthetic construct
Evans et al 2023	LLYQEPVLGPVR		LLYQEPVLGPVR	Beta casein	Bovidae (bovinae and caprinae), Hypothetical protein: Jeotgalicoccus; synthetic construct
Evans et al 2023	LPQEVLNENLLR	2 Deamidated (NQ)	LPQEVLNENLLR 2 Deamidated (NQ)	Alpha S1 casein	Bovinae, Hypothetical proteins: Muntiacus reevesi, Muntiacus muntjak, Jeotgalicoccus
Evans et al 2023	LPQEVLNENLLR	2 Deamidated (NQ)	LPQEVLNENLLR 2 Deamidated (NQ)	Alpha S1 casein	Bovinae, Hypothetical proteins: Muntiacus reevesi, Muntiacus muntjak, Jeotgalicoccus
Evans et al 2023	LPQEVLNENLLR	3 Deamidated (NQ)	LPQEVLNENLLR 3 Deamidated (NQ)	Alpha S1 casein	Bovinae, Hypothetical proteins: Muntiacus reevesi, Muntiacus muntjak, Jeotgalicoccus
Evans et al 2023	LPQEVLNENLLR	3 Deamidated (NQ)	LPQEVLNENLLR 3 Deamidated (NQ)	Alpha S1 casein	Bovinae, Hypothetical proteins: Muntiacus reevesi, Muntiacus muntjak, Jeotgalicoccus
Evans et al 2023	LQPEVMGVSK	Oxidation (M)	LQPEVMGVSK Oxidation (M)	Beta casein	Bovinae, Hypothetical proteins: Jeotgalicoccus; synthetic construct
Evans et al 2023	LSFNPTQLEEQ	Deamidated (NQ)	LSFNPTQLEEQ Deamidated (NQ)	Beta-lactoglobulin	Pecora (Bovidae or Cervidae), Hypothetic protein: Jeotgalicoccus; Staphylococcus aureus
Evans et al 2023	LSFNPTQLEEQ	Deamidated (NQ)	LSFNPTQLEEQ Deamidated (NQ)	Beta-lactoglobulin	Pecora (Bovidae or Cervidae), Hypothetic protein: Jeotgalicoccus; Staphylococcus aureus
Evans et al 2023	LSFNPTQLEEQ		LSFNPTQLEEQ	Beta-lactoglobulin	Pecora (Bovidae or Cervidae), Hypothetic protein: Jeotgalicoccus; Staphylococcus aureus
Evans et al 2023	SNFQLDQLQGRK	2 Deamidated (NQ)	SNFQLDQLQGRK 2 Deamidated (NQ)	Lactotransferrin	Pecora, Hypothetical protein: Jeotgalicoccus; synthetic construct
Evans et al 2023	LYQEPVLGPVR	Deamidated (NQ)	LYQEPVLGPVR Deamidated (NQ)	Beta casein	Bovidae (bovinae and caprinae) , Hypothetical proteins: Jeotgalicoccus; synthetic construct
Evans et al 2023	LYQEPVLGPVR		LYQEPVLGPVR	Beta casein	Bovidae (bovinae and caprinae) , Hypothetical proteins: Jeotgalicoccus; synthetic construct
Evans et al 2023	MAASDISLLDAQSAPLR	Oxidation (M)	MAASDISLLDAQSAPLR Oxidation (M)	Beta-lactoglobulin	Pecora, Hypothetical protein: Jeotgalicoccus; Staphylococcus aureus
Evans et al 2023	MAASDISLLDAQSAPLR		MAASDISLLDAQSAPLR	Beta-lactoglobulin	Pecora, Hypothetical protein: Jeotgalicoccus; Staphylococcus aureus
Evans et al 2023	NAVPITPT	Deamidated (NQ)	NAVPITPT Deamidated (NQ)	Alpha S2 casein	non-specific,
Evans et al 2023	NAVPITPTLNR	2 Deamidated (NQ)	NAVPITPTLNR 2 Deamidated (NQ)	Alpha S2 casein	Bovinae, Hypothetical protein: Jeotgalicoccus
Evans et al 2023	NAVPITPTLNR	2 Deamidated (NQ)	NAVPITPTLNR 2 Deamidated (NQ)	Alpha S2 casein	Bovinae, Hypothetical protein: Jeotgalicoccus
Evans et al 2023	NAVPITPTLNR	2 Deamidated (NQ)	NAVPITPTLNR 2 Deamidated (NQ)	Alpha S2 casein	Bovinae, Hypothetical protein: Jeotgalicoccus
Evans et al 2023	NAVPITPTLNREQL	2 Deamidated (NQ)	NAVPITPTLNREQL 2 Deamidated (NQ)	Alpha S2 casein	Bovinae, Hypothetical protein: Jeotgalicoccus
Evans et al 2023	QAQPTTMAR	Oxidation (M);Gln->pyro-Glu;Deamidated (NQ)	QAQPTTMAR Oxidation (M);Gln->pyro-Glu;Deamidated (NQ)	Kappa casein	Pecora , Hypothetical protein: Jeotgalicoccus
Evans et al 2023	QEPVLGPVR	Deamidated (NQ)	QEPVLGPVR Deamidated (NQ)	Beta casein	Bovidae (bovinae and caprinae) , Hypothetical proteins: Jeotgalicoccus; synthetic construct
Evans et al 2023	QEPVLGPVR		QEPVLGPVR	Beta casein	Bovidae (bovinae and caprinae), Hypothetical proteins: Jeotgalicoccus; synthetic construct
Evans et al 2023	QEPVLGPVR		QEPVLGPVR	Beta casein	Bovidae (bovinae and caprinae) , Hypothetical protein: Jeotgalicoccus; synthetic construct
Evans et al 2023	QEQNQEQPIR	Gln->pyro-Glu;2 Deamidated (NQ)	QEQNQEQPIR Gln->pyro-Glu;2 Deamidated (NQ)	Kappa casein	Bovinae , Hypothetical protein: Jeotgalicoccus
Evans et al 2023	QEQNQEQPIR	Gln->pyro-Glu;Deamidated (NQ)	QEQNQEQPIR Gln->pyro-Glu;Deamidated (NQ)	Kappa casein	Bovinae, Hypothetical protein: Jeotgalicoccus
Evans et al 2023	QEVLNENLLR	Gln->pyro-Glu;2 Deamidated (NQ)	QEVLNENLLR Gln->pyro-Glu;2 Deamidated (NQ)	Alpha S1 casein	Bovinae, Hypothetical proteins: Muntiacus reevesi, Muntiacus muntjak, Jeotgalicoccus
Evans et al 2023	QEVLNENLLR	Gln->pyro-Glu;2 Deamidated (NQ)	QEVLNENLLR Gln->pyro-Glu;2 Deamidated (NQ)	Alpha S1 casein	Bovinae, Hypothetical proteins: Muntiacus reevesi, Muntiacus muntjak, Jeotgalicoccus
Evans et al 2023	QEVLNENLLR	Gln->pyro-Glu;2 Deamidated (NQ)	QEVLNENLLR Gln->pyro-Glu;2 Deamidated (NQ)	Alpha S1 casein	Bovinae, Hypothetical proteins: Muntiacus reevesi, Muntiacus muntjak, Jeotgalicoccus
Evans et al 2023	QEVLNENLLR	Gln->pyro-Glu;2 Deamidated (NQ)	QEVLNENLLR Gln->pyro-Glu;2 Deamidated (NQ)	Alpha S1 casein	Bovinae, Hypothetical proteins: Muntiacus reevesi, Muntiacus muntjak, Jeotgalicoccus
Evans et al 2023	QEVLNENLLR	Gln->pyro-Glu;2 Deamidated (NQ)	QEVLNENLLR Gln->pyro-Glu;2 Deamidated (NQ)	Alpha S1 casein	Bovinae, Hypothetical proteins: Muntiacus reevesi, Muntiacus muntjak, Jeotgalicoccus
Evans et al 2023	QFYQLDAYPS		QFYQLDAYPS	Alpha S1 casein	Eutheria,
Evans et al 2023	QFYQLDAYPSGA	Gln->pyro-Glu;Deamidated (NQ)	QFYQLDAYPSGA Gln->pyro-Glu;Deamidated (NQ)	Alpha S1 casein	Pecora, Hypothetical proteins: Muntiacus reevesi, Muntiacus muntjak, Jeotgalicoccus
Evans et al 2023	QGLPQEVLNENLLR	Gln->pyro-Glu;2 Deamidated (NQ)	QGLPQEVLNENLLR Gln->pyro-Glu;2 Deamidated (NQ)	Alpha S1 casein	Bovinae , Hypothetical proteins: Muntiacus reevesi, Muntiacus muntjak, Jeotgalicoccus
Evans et al 2023	QGLPQEVLNENLLR	Gln->pyro-Glu;2 Deamidated (NQ)	QGLPQEVLNENLLR Gln->pyro-Glu;2 Deamidated (NQ)	Alpha S1 casein	Bovinae , Hypothetical proteins: Muntiacus reevesi, Muntiacus muntjak, Jeotgalicoccus
Evans et al 2023	QGLPQEVLNENLLR	Gln->pyro-Glu;2 Deamidated (NQ)	QGLPQEVLNENLLR Gln->pyro-Glu;2 Deamidated (NQ)	Alpha S1 casein	Bovinae , Hypothetical proteins: Muntiacus reevesi, Muntiacus muntjak, Jeotgalicoccus
Evans et al 2023	QGLPQEVLNENLLR	Gln->pyro-Glu;3 Deamidated (NQ)	QGLPQEVLNENLLR Gln->pyro-Glu;3 Deamidated (NQ)	Alpha S1 casein	Bovinae , Hypothetical proteins: Muntiacus reevesi, Muntiacus muntjak, Jeotgalicoccus
Evans et al 2023	QGLPQEVLNENLLR	Gln->pyro-Glu;3 Deamidated (NQ)	QGLPQEVLNENLLR Gln->pyro-Glu;3 Deamidated (NQ)	Alpha S1 casein	Bovinae , Hypothetical proteins: Muntiacus reevesi, Muntiacus muntjak, Jeotgalicoccus
Evans et al 2023	QGLPQEVLNENLLR	Gln->pyro-Glu;Deamidated (NQ)	QGLPQEVLNENLLR Gln->pyro-Glu;Deamidated (NQ)	Alpha S1 casein	Bovinae , Hypothetical proteins: Muntiacus reevesi, Muntiacus muntjak, Jeotgalicoccus
Evans et al 2023	QGLPQEVLNENLLR	Gln->pyro-Glu;Deamidated (NQ)	QGLPQEVLNENLLR Gln->pyro-Glu;Deamidated (NQ)	Alpha S1 casein	Bovinae , Hypothetical proteins: Muntiacus reevesi, Muntiacus muntjak, Jeotgalicoccus
Evans et al 2023	QPEVMGVSK	Oxidation (M);Gln->pyro-Glu	QPEVMGVSK Oxidation (M);Gln->pyro-Glu	Beta casein	Bovinae , Hypothetical proteins: Jeotgalicoccus; synthetic construct
Evans et al 2023	TPEVDDEALE		TPEVDDEALE	Beta-lactoglobulin	Bovinae or ovis (if deamidated), Hypothetical protein: Jeotgalicoccus
Evans et al 2023	TPEVDDEALEK		TPEVDDEALEK	Beta-lactoglobulin	Bovinae or ovis (if deamidated), Hypothetical protein: Jeotgalicoccus
Evans et al 2023	TPEVDDEALEK		TPEVDDEALEK	Beta-lactoglobulin	Bovinae or ovis (if deamidated), Hypothetical protein: Jeotgalicoccus
Evans et al 2023	TPEVDDEALEK		TPEVDDEALEK	Beta-lactoglobulin	Bovinae or ovis (if deamidated), Hypothetical protein: Jeotgalicoccus
Evans et al 2023	TPEVDDEALEK		TPEVDDEALEK	Beta-lactoglobulin	Bovinae or ovis (if deamidated), Hypothetical protein: Jeotgalicoccus
Evans et al 2023	TPEVDDEALEKFDK		TPEVDDEALEKFDK	Beta-lactoglobulin	Bovinae or ovis (if deamidated), Hypothetical protein: Jeotgalicoccus
Evans et al 2023	VAPFPEVFGK		VAPFPEVFGK	Alpha S1 casein	Bovinae, Hypothetical protein: Jeotgalicoccus
Evans et al 2023	VLNENLLR	Deamidated (NQ)	VLNENLLR Deamidated (NQ)	Alpha S1 casein	non-specific,
Evans et al 2023	VLNENLLR	2 Deamidated (NQ)	VLNENLLR 2 Deamidated (NQ)	Alpha S1 casein	non-specific,
Evans et al 2023	VLNENLLR	2 Deamidated (NQ)	VLNENLLR 2 Deamidated (NQ)	Alpha S1 casein	non-specific,
Evans et al 2023	VLNENLLR	2 Deamidated (NQ)	VLNENLLR 2 Deamidated (NQ)	Alpha S1 casein	non-specific,
Evans et al 2023	VLNENLLR	Deamidated (NQ)	VLNENLLR Deamidated (NQ)	Alpha S1 casein	non-specific,
Evans et al 2023	VLVLDTDYK		VLVLDTDYK	Beta-lactoglobulin	Pecora, Hypothetical protein: Jeotgalicoccus, Aeromonas veronii; Staphylococcus aureus; synthetic construct
Evans et al 2023	VLVLDTDYK		VLVLDTDYK	Beta-lactoglobulin	Pecora, Hypothetical protein: Jeotgalicoccus, Aeromonas veronii; Staphylococcus aureus; synthetic construct
Evans et al 2023	VLVLDTDYK		VLVLDTDYK	Beta-lactoglobulin	Pecora, Hypothetical protein: Jeotgalicoccus, Aeromonas veronii; Staphylococcus aureus; synthetic construct
Evans et al 2023	VLVLDTDYKK		VLVLDTDYKK	Beta-lactoglobulin	Bovidae, Hypothetical protein: Jeotgalicoccus
Evans et al 2023	VPQLEIVPN		VPQLEIVPN	Alpha S1 casein	Bovinae, Hypothetical protein: Jeotgalicoccus
Evans et al 2023	VPQLEIVPN	Deamidated (NQ)	VPQLEIVPN Deamidated (NQ)	Alpha S1 casein	Bovinae, Hypothetical protein: Jeotgalicoccus
Evans et al 2023	VPQLEIVPN		VPQLEIVPN	Alpha S1 casein	Bovinae, Hypothetical protein: Jeotgalicoccus
Evans et al 2023	VPQLEIVPN	2 Deamidated (NQ)	VPQLEIVPN 2 Deamidated (NQ)	Alpha S1 casein	Bovinae, Hypothetical protein: Jeotgalicoccus
Evans et al 2023	VPQLEIVPN	Deamidated (NQ)	VPQLEIVPN Deamidated (NQ)	Alpha S1 casein	Bovinae, Hypothetical protein: Jeotgalicoccus
Evans et al 2023	VVAPFPEVFR		VVAPFPEVFR	Alpha S1 casein	Caprinae (Ovis aries or Capra hircus),
Evans et al 2023	VYVEELKPTPEG		VYVEELKPTPEG	Beta-lactoglobulin	Pecora, Hypothetical protein: Jeotgalicoccus; Staphylococcus aureus; synthetic construct
Evans et al 2023	YKVPQLEIVPN	2 Deamidated (NQ)	YKVPQLEIVPN 2 Deamidated (NQ)	Alpha S1 casein	Bovinae, Hypothetical protein: Jeotgalicoccus
Evans et al 2023	YKVPQLEIVPN	2 Deamidated (NQ)	YKVPQLEIVPN 2 Deamidated (NQ)	Alpha S1 casein	Bovinae, Hypothetical protein: Jeotgalicoccus
Evans et al 2023	YPVEPFTESQ		YPVEPFTESQ	Beta casein	Pecora, Hypothetical proteins: Jeotgalicoccus; synthetic construct
Evans et al 2023	YQEPVLGPVR	Deamidated (NQ)	YQEPVLGPVR Deamidated (NQ)	Beta casein	Bovidae (bovinae and caprinae) , Hypothetical proteins: Jeotgalicoccus; synthetic construct
Evans et al 2023	YQEPVLGPVR		YQEPVLGPVR	Beta casein	Bovidae (bovinae and caprinae) , Hypothetical proteins: Jeotgalicoccus; synthetic construct
Evans et al 2023	YQEPVLGPVR		YQEPVLGPVR	Beta casein	Bovidae (bovinae and caprinae) , Hypothetical proteins: Jeotgalicoccus; synthetic construct
Evans et al 2023	YQEPVLGPVR		YQEPVLGPVR	Beta casein	Bovidae (bovinae and caprinae) , Hypothetical protein: Jeotgalicoccus; synthetic construct
Evans et al 2024 Thesis	AADAEAEVASLNR	Deamidated (NQ)	AADAEAEVASLNR Deamidated (NQ)	Tropomyosin alpha-3	non-specific
Evans et al 2024 Thesis	AADAEAEVASLNR	Deamidated (NQ)	AADAEAEVASLNR Deamidated (NQ)	Tropomyosin alpha-3	non-specific
Evans et al 2024 Thesis	AADAEAEVASLNR		AADAEAEVASLNR	Tropomyosin alpha-3 chain	non-specific
Evans et al 2024 Thesis	AADAEAEVASLNR	Deamidated (NQ)	AADAEAEVASLNR Deamidated (NQ)	Tropomyosin alpha-3 chain	non-specific
Evans et al 2024 Thesis	AAEYGAEALER		AAEYGAEALER	Hemoglobin subunit alpha	non-specific
Evans et al 2024 Thesis	AAFDMFDADGGGDISVK	Oxidation (M)	AAFDMFDADGGGDISVK Oxidation (M)	Troponin C	non-specific
Evans et al 2024 Thesis	AAFDMFDADGGGDISVK	Oxidation (M)	AAFDMFDADGGGDISVK Oxidation (M)	Troponin C	non-specific
Evans et al 2024 Thesis	AAFDMFDADGGGDISVK	Oxidation (M)	AAFDMFDADGGGDISVK Oxidation (M)	Troponin C	non-specific
Evans et al 2024 Thesis	AAGPTGPIGSR		AAGPTGPIGSR	Collagen alpha-2(I) chain	non-specific
Evans et al 2024 Thesis	AASDISLLDAQSAPLR		AASDISLLDAQSAPLR	Beta-lactoglobulin	pecora
Evans et al 2024 Thesis	AASDISLLDAQSAPLR		AASDISLLDAQSAPLR	Beta-lactoglobulin	pecora
Evans et al 2024 Thesis	AASDISLLDAQSAPLR		AASDISLLDAQSAPLR	Beta-lactoglobulin	pecora
Evans et al 2024 Thesis	AASDISLLDAQSAPLR		AASDISLLDAQSAPLR	Beta-lactoglobulin	pecora
Evans et al 2024 Thesis	AASDISLLDAQSAPLR		AASDISLLDAQSAPLR	Beta-lactoglobulin	pecora
Evans et al 2024 Thesis	AASDISLLDAQSAPLR		AASDISLLDAQSAPLR	Beta-lactoglobulin	pecora
Evans et al 2024 Thesis	AASDISLLDAQSAPLR		AASDISLLDAQSAPLR	Beta-lactoglobulin	pecora
Evans et al 2024 Thesis	AASDISLLDAQSAPLR		AASDISLLDAQSAPLR	Beta-lactoglobulin	pecora
Evans et al 2024 Thesis	AASDISLLDAQSAPLR		AASDISLLDAQSAPLR	Beta-lactoglobulin	pecora
Evans et al 2024 Thesis	AASDISLLDAQSAPLR	Deamidated (NQ)	AASDISLLDAQSAPLR Deamidated (NQ)	Beta-lactoglobulin	pecora
Evans et al 2024 Thesis	AASDISLLDAQSAPLR	Deamidated (NQ)	AASDISLLDAQSAPLR Deamidated (NQ)	Beta-lactoglobulin	pecora
Evans et al 2024 Thesis	AASDISLLDAQSAPLR		AASDISLLDAQSAPLR	Beta-lactoglobulin	pecora
Evans et al 2024 Thesis	AASDISLLDAQSAPLR	Deamidated (NQ)	AASDISLLDAQSAPLR Deamidated (NQ)	Beta-lactoglobulin	pecora
Evans et al 2024 Thesis	AASDISLLDAQSAPLR	Deamidated (NQ)	AASDISLLDAQSAPLR Deamidated (NQ)	Beta-lactoglobulin	pecora
Evans et al 2024 Thesis	AASDISLLDAQSAPLR	Deamidated (NQ)	AASDISLLDAQSAPLR Deamidated (NQ)	Beta-lactoglobulin	pecora
Evans et al 2024 Thesis	AAVEQLTEEQKNEFK	Deamidated (NQ)	AAVEQLTEEQKNEFK Deamidated (NQ)	Troponin C	non-specific
Evans et al 2024 Thesis	AAVEQLTEEQKNEFK	Deamidated (NQ)	AAVEQLTEEQKNEFK Deamidated (NQ)	Troponin C	non-specific
Evans et al 2024 Thesis	ADGYIDLEELK		ADGYIDLEELK	Troponin C	non-specific
Evans et al 2024 Thesis	AFLLYQEPVLGPVR		AFLLYQEPVLGPVR	Beta casein	bovidae
Evans et al 2024 Thesis	ALGQNPTQAEVLR		ALGQNPTQAEVLR	Myosin light chain 3	non-specific
Evans et al 2024 Thesis	ALGQNPTQAEVLR	Deamidated (NQ)	ALGQNPTQAEVLR Deamidated (NQ)	Myosin light chain 3	non-specific
Evans et al 2024 Thesis	AMAASDISLLDAQSAPLR		AMAASDISLLDAQSAPLR	Beta-lactoglobulin	pecora
Evans et al 2024 Thesis	AMAASDISLLDAQSAPLR	Oxidation (M)	AMAASDISLLDAQSAPLR Oxidation (M)	Beta-lactoglobulin	pecora
Evans et al 2024 Thesis	AMAASDISLLDAQSAPLR	Deamidated (NQ); Oxidation (M)	AMAASDISLLDAQSAPLR Deamidated (NQ); Oxidation (M)	Beta-lactoglobulin	pecora
Evans et al 2024 Thesis	AMAASDISLLDAQSAPLR		AMAASDISLLDAQSAPLR	Beta-lactoglobulin	pecora
Evans et al 2024 Thesis	AMAASDISLLDAQSAPLR		AMAASDISLLDAQSAPLR	Beta-lactoglobulin	pecora
Evans et al 2024 Thesis	AMAASDISLLDAQSAPLR	Deamidated (NQ)	AMAASDISLLDAQSAPLR Deamidated (NQ)	Beta-lactoglobulin	pecora
Evans et al 2024 Thesis	ANADAVGAEALGR	Deamidated (NQ)	ANADAVGAEALGR Deamidated (NQ)	Hemoglobin subunit beta	non-specific
Evans et al 2024 Thesis	APQVSTPTLVEIGR		APQVSTPTLVEIGR	Serum albumin	equus
Evans et al 2024 Thesis	ASDISLLDAQSAPLR		ASDISLLDAQSAPLR	Beta-lactoglobulin	pecora
Evans et al 2024 Thesis	ATDAEADVASLNR		ATDAEADVASLNR	Tropomyosin alpha-1 chain	non-specific
Evans et al 2024 Thesis	ATDAEADVASLNR	Deamidated (NQ)	ATDAEADVASLNR Deamidated (NQ)	Tropomyosin beta chain	non-specific
Evans et al 2024 Thesis	ATTLATDVR	Acetyl (Protein N-term)	ATTLATDVR Acetyl (Protein N-term)	Serpin-Z1C	triticae
Evans et al 2024 Thesis	ATTLATDVR	Acetyl (Protein N-term)	ATTLATDVR Acetyl (Protein N-term)	Serpin-Z2A	triticae
Evans et al 2024 Thesis	ATTLATDVR	Acetyl (Protein N-term)	ATTLATDVR Acetyl (Protein N-term)	Serpin-Z2A	triticae
Evans et al 2024 Thesis	DAFLGSFLYEYSR		DAFLGSFLYEYSR	Serum albumin	bovinae
Evans et al 2024 Thesis	DISLLDAQSAPLR	Deamidated (NQ)	DISLLDAQSAPLR Deamidated (NQ)	Beta-lactoglobulin	pecora
Evans et al 2024 Thesis	DISLLDAQSAPLR	Deamidated (NQ)	DISLLDAQSAPLR Deamidated (NQ)	Beta-lactoglobulin	pecora
Evans et al 2024 Thesis	DISLLDAQSAPLR		DISLLDAQSAPLR	Beta-lactoglobulin	pecora
Evans et al 2024 Thesis	DMPIQAFLLYQEPVLGPVR	Oxidation (M)	DMPIQAFLLYQEPVLGPVR Oxidation (M)	Beta casein	bovidae
Evans et al 2024 Thesis	DMPIQAFLLYQEPVLGPVR	Oxidation (M)	DMPIQAFLLYQEPVLGPVR Oxidation (M)	Beta casein	bovidae
Evans et al 2024 Thesis	DMPIQAFLLYQEPVLGPVR	Oxidation (M)	DMPIQAFLLYQEPVLGPVR Oxidation (M)	Beta casein	bovidae
Evans et al 2024 Thesis	DMPIQAFLLYQEPVLGPVR	Oxidation (M)	DMPIQAFLLYQEPVLGPVR Oxidation (M)	Beta casein	bovidae
Evans et al 2024 Thesis	DVNNNANQLEPR	4 Deamidated (NQ)	DVNNNANQLEPR 4 Deamidated (NQ)	12S seed storage globulin 1	BOP clade
Evans et al 2024 Thesis	EAGPSGPAGPTGAR		EAGPSGPAGPTGAR	Collagen alpha-1(I) chain	non-specific
Evans et al 2024 Thesis	FFESFGDLSTPDAVMGNPK		FFESFGDLSTPDAVMGNPK	Hemoglobin subunit beta	non-specific
Evans et al 2024 Thesis	FFVAPFPEVFGK		FFVAPFPEVFGK	Alpha-S1-casein	bovinae
Evans et al 2024 Thesis	FLANVSTVLTSK		FLANVSTVLTSK	Hemoglobin subunit alpha-1	non-specific
Evans et al 2024 Thesis	FLANVSTVLTSK	Deamidated (NQ)	FLANVSTVLTSK Deamidated (NQ)	Hemoglobin subunit alpha-1	non-specific
Evans et al 2024 Thesis	IPAVFKIDALNEN	2 Deamidated (NQ)	IPAVFKIDALNEN 2 Deamidated (NQ)	Beta-lactoglobulin	pecora
Evans et al 2024 Thesis	FVVAPFPEVF		FVVAPFPEVF	Alpha-S1-casein	caprinae
Evans et al 2024 Thesis	GAVGPAGAVGPR		GAVGPAGAVGPR	Collagen alpha-2(I) chain	pecora
Evans et al 2024 Thesis	GEAGPAGPAGPAGPR		GEAGPAGPAGPAGPR	Collagen alpha-2(I) chain	non-specific
Evans et al 2024 Thesis	GEAGPAGPAGPAGPRG		GEAGPAGPAGPAGPRG	Collagen alpha-2(I) chain	non-specific
Evans et al 2024 Thesis	GEAGPSGPAGPTGAR		GEAGPSGPAGPTGAR	Collagen alpha-1(I) chain	non-specific
Evans et al 2024 Thesis	GEPGPAGAVGPAGAVGPR		GEPGPAGAVGPAGAVGPR	Collagen alpha-2(I) chain	pecora
Evans et al 2024 Thesis	GETGPAGPAGPIGPVGA		GETGPAGPAGPIGPVGA	Collagen alpha-1(I) chain	non-specific
Evans et al 2024 Thesis	GETGPAGPAGPIGPVGAR		GETGPAGPAGPIGPVGAR	Collagen alpha-1(I) chain	non-specific
Evans et al 2024 Thesis	GLPQEVLNENLLR		GLPQEVLNENLLR	Alpha-S1-casein	bovinae
Evans et al 2024 Thesis	GPAGPAGPIGPVGAR		GPAGPAGPIGPVGAR	Collagen alpha-1(I) chain	non-specific
Evans et al 2024 Thesis	GPAGPIGPVGAR		GPAGPIGPVGAR	Collagen alpha-1(I) chain	non-specific
Evans et al 2024 Thesis	IDAEELAEIFR		IDAEELAEIFR	Troponin C, skeletal muscle	non-specific
Evans et al 2024 Thesis	IDALNENK	2 Deamidated (NQ)	IDALNENK 2 Deamidated (NQ)	Beta-lactoglobulin	non-specific
Evans et al 2024 Thesis	IEELEEEIEAER		IEELEEEIEAER	Myosin-1	non-specific
Evans et al 2024 Thesis	IEELEEEIEAER		IEELEEEIEAER	Myosin-1	non-specific
Evans et al 2024 Thesis	IEELEEEIEAERA		IEELEEEIEAERA	Myosin-1	non-specific
Evans et al 2024 Thesis	IEELEEEIEAERA		IEELEEEIEAERA	Myosin-4	non-specific
Evans et al 2024 Thesis	IGQPGAVGPAGIR	Deamidated (NQ)	IGQPGAVGPAGIR Deamidated (NQ)	Collagen alpha-2(I) chain	pecora or sus
Evans et al 2024 Thesis	IIVTQTMK		IIVTQTMK	Beta-lactoglobulin	pecora
Evans et al 2024 Thesis	IQLVEEELDR		IQLVEEELDR	Tropomyosin alpha-3	non-specific
Evans et al 2024 Thesis	IQLVEEELDR		IQLVEEELDR	Tropomyosin alpha-3 chain	non-specific
Evans et al 2024 Thesis	IQLVEEELDR		IQLVEEELDR	Tropomyosin alpha-3 chain	non-specific
Evans et al 2024 Thesis	IQLVEEELDR	Deamidated (NQ)	IQLVEEELDR Deamidated (NQ)	Tropomyosin alpha-3 chain	non-specific
Evans et al 2024 Thesis	IQLVEEELDRAQ	Deamidated (NQ)	IQLVEEELDRAQ Deamidated (NQ)	Tropomyosin beta chain	non-specific
Evans et al 2024 Thesis	IQLVEEELDRAQER		IQLVEEELDRAQER	Tropomyosin alpha-3	non-specific
Evans et al 2024 Thesis	IQLVEEELDRAQER	Deamidated (NQ)	IQLVEEELDRAQER Deamidated (NQ)	Tropomyosin beta chain	non-specific
Evans et al 2024 Thesis	ISLLDAQSAPLR		ISLLDAQSAPLR	Beta-lactoglobulin	pecora
Evans et al 2024 Thesis	ISLLDAQSAPLR	Deamidated (NQ)	ISLLDAQSAPLR Deamidated (NQ)	Beta-lactoglobulin	pecora
Evans et al 2024 Thesis	ISLLDAQSAPLR		ISLLDAQSAPLR	Beta-lactoglobulin	pecora
Evans et al 2024 Thesis	ISLLDAQSAPLR		ISLLDAQSAPLR	Beta-lactoglobulin	pecora
Evans et al 2024 Thesis	ISLLDAQSAPLR		ISLLDAQSAPLR	Beta-lactoglobulin	pecora
Evans et al 2024 Thesis	ISLLDAQSAPLR	Deamidated (NQ)	ISLLDAQSAPLR Deamidated (NQ)	Beta-lactoglobulin	pecora
Evans et al 2024 Thesis	ISLLDAQSAPLR	Deamidated (NQ)	ISLLDAQSAPLR Deamidated (NQ)	Beta-lactoglobulin	pecora
Evans et al 2024 Thesis	ISLLDAQSAPLR	Deamidated (NQ)	ISLLDAQSAPLR Deamidated (NQ)	Beta-lactoglobulin	pecora
Evans et al 2024 Thesis	ISLLDAQSAPLR	Deamidated (NQ)	ISLLDAQSAPLR Deamidated (NQ)	Beta-lactoglobulin	pecora
Evans et al 2024 Thesis	ISLLDAQSAPLR		ISLLDAQSAPLR	Beta-lactoglobulin	pecora
Evans et al 2024 Thesis	ISLLDAQSAPLR		ISLLDAQSAPLR	Beta-lactoglobulin	pecora
Evans et al 2024 Thesis	KVPQVSTPTLVEVSR		KVPQVSTPTLVEVSR	Serum albumin	non-specific
Evans et al 2024 Thesis	KVPQVSTPTLVEVSR		KVPQVSTPTLVEVSR	Serum albumin	non-specific
Evans et al 2024 Thesis	KVPQVSTPTLVEVSR		KVPQVSTPTLVEVSR	Serum albumin	non-specific
Evans et al 2024 Thesis	LAEQELIETSER		LAEQELIETSER	Myosin-7 (Fragment)	non-specific
Evans et al 2024 Thesis	LDAQSAPLR		LDAQSAPLR	Beta-lactoglobulin	pecora
Evans et al 2024 Thesis	LGEYGFQNALIVR		LGEYGFQNALIVR	Serum albumin	non-specific
Evans et al 2024 Thesis	LGEYGFQNALIVR	Deamidated (NQ)	LGEYGFQNALIVR Deamidated (NQ)	Serum albumin	non-specific
Evans et al 2024 Thesis	LLAAGAGSATR		LLAAGAGSATR	Serpin-Z1C	triticae
Evans et al 2024 Thesis	LLYQEPVLGPVR		LLYQEPVLGPVR	Beta casein	bovidae
Evans et al 2024 Thesis	LLYQEPVLGPVR		LLYQEPVLGPVR	Beta casein	bovidae
Evans et al 2024 Thesis	LLYQEPVLGPVR		LLYQEPVLGPVR	Beta casein	bovidae
Evans et al 2024 Thesis	LLYQEPVLGPVR		LLYQEPVLGPVR	Beta casein	bovidae
Evans et al 2024 Thesis	LLYQEPVLGPVR	Deamidated (NQ)	LLYQEPVLGPVR Deamidated (NQ)	Beta casein	bovidae
Evans et al 2024 Thesis	LLYQEPVLGPVR		LLYQEPVLGPVR	Beta casein	bovidae
Evans et al 2024 Thesis	LLYQEPVLGPVR	Deamidated (NQ)	LLYQEPVLGPVR Deamidated (NQ)	Beta casein	bovidae
Evans et al 2024 Thesis	LLYQEPVLGPVR		LLYQEPVLGPVR	Beta casein	bovidae
Evans et al 2024 Thesis	LLYQEPVLGPVR		LLYQEPVLGPVR	Beta casein	bovidae
Evans et al 2024 Thesis	LLYQEPVLGPVR		LLYQEPVLGPVR	Beta casein	bovidae
Evans et al 2024 Thesis	LPIVVDASGDGAYVCK		LPIVVDASGDGAYVCK	Alpha-amylase inhibitor	triticae
Evans et al 2024 Thesis	LQCNGSQVPEAVLR	Deamidated (NQ)	LQCNGSQVPEAVLR Deamidated (NQ)	Alpha-amylase inhibitor	triticae
Evans et al 2024 Thesis	LQCNGSQVPEAVLR	Deamidated (NQ)	LQCNGSQVPEAVLR Deamidated (NQ)	Alpha-amylase inhibitor	triticae
Evans et al 2024 Thesis	LSFNPTQLEEQCHI		LSFNPTQLEEQCHI	Beta-lactoglobulin	bovinae
Evans et al 2024 Thesis	LSFNPTQLEEQCHI		LSFNPTQLEEQCHI	Beta-lactoglobulin	bovinae
Evans et al 2024 Thesis	LSFNPTQLEEQCHI		LSFNPTQLEEQCHI	Beta-lactoglobulin	bovinae
Evans et al 2024 Thesis	LSFNPTQLEEQCHI		LSFNPTQLEEQCHI	Beta-lactoglobulin	bovinae
Evans et al 2024 Thesis	LSTEPDFLENR		LSTEPDFLENR	Serpin-Z1C	hordeum vulgare
Evans et al 2024 Thesis	LTAASVPEVCK		LTAASVPEVCK	Alpha-amylase inhibitor	triticae
Evans et al 2024 Thesis	LYQEPVLGPVR		LYQEPVLGPVR	Beta casein	bovidae
Evans et al 2024 Thesis	LYQEPVLGPVR		LYQEPVLGPVR	Beta casein	bovidae
Evans et al 2024 Thesis	LYQEPVLGPVR	Deamidated (NQ)	LYQEPVLGPVR Deamidated (NQ)	Beta casein	bovidae
Evans et al 2024 Thesis	LYQEPVLGPVR		LYQEPVLGPVR	Beta casein	bovidae
Evans et al 2024 Thesis	LYQEPVLGPVR		LYQEPVLGPVR	Beta casein	bovidae
Evans et al 2024 Thesis	LYQEPVLGPVR		LYQEPVLGPVR	Beta casein	bovidae
Evans et al 2024 Thesis	MAASDISLLDAQSAPLR		MAASDISLLDAQSAPLR	Beta-lactoglobulin	pecora
Evans et al 2024 Thesis	MAASDISLLDAQSAPLR		MAASDISLLDAQSAPLR	Beta-lactoglobulin	pecora
Evans et al 2024 Thesis	MAASDISLLDAQSAPLR	Oxidation (M)	MAASDISLLDAQSAPLR Oxidation (M)	Beta-lactoglobulin	pecora
Evans et al 2024 Thesis	MAASDISLLDAQSAPLR	Oxidation (M)	MAASDISLLDAQSAPLR Oxidation (M)	Beta-lactoglobulin	pecora
Evans et al 2024 Thesis	MAASDISLLDAQSAPLR	Oxidation (M)	MAASDISLLDAQSAPLR Oxidation (M)	Beta-lactoglobulin	pecora
Evans et al 2024 Thesis	MAASDISLLDAQSAPLR	Deamidated (NQ); Oxidation (M)	MAASDISLLDAQSAPLR Deamidated (NQ); Oxidation (M)	Beta-lactoglobulin	pecora
Evans et al 2024 Thesis	MAASDISLLDAQSAPLR	Deamidated (NQ); Oxidation (M)	MAASDISLLDAQSAPLR Deamidated (NQ); Oxidation (M)	Beta-lactoglobulin	pecora
Evans et al 2024 Thesis	MAASDISLLDAQSAPLR	Deamidated (NQ); Oxidation (M)	MAASDISLLDAQSAPLR Deamidated (NQ); Oxidation (M)	Beta-lactoglobulin	pecora
Evans et al 2024 Thesis	MAASDISLLDAQSAPLR	Deamidated (NQ); Oxidation (M)	MAASDISLLDAQSAPLR Deamidated (NQ); Oxidation (M)	Beta-lactoglobulin	pecora
Evans et al 2024 Thesis	MAASDISLLDAQSAPLR	Deamidated (NQ); Oxidation (M)	MAASDISLLDAQSAPLR Deamidated (NQ); Oxidation (M)	Beta-lactoglobulin	pecora
Evans et al 2024 Thesis	MAASDISLLDAQSAPLR	Oxidation (M)	MAASDISLLDAQSAPLR Oxidation (M)	Beta-lactoglobulin	pecora
Evans et al 2024 Thesis	MAASDISLLDAQSAPLR	Oxidation (M)	MAASDISLLDAQSAPLR Oxidation (M)	Beta-lactoglobulin	pecora
Evans et al 2024 Thesis	MAASDISLLDAQSAPLR	Deamidated (NQ); Oxidation (M)	MAASDISLLDAQSAPLR Deamidated (NQ); Oxidation (M)	Beta-lactoglobulin	pecora
Evans et al 2024 Thesis	MAASDISLLDAQSAPLR		MAASDISLLDAQSAPLR	Beta-lactoglobulin	pecora
Evans et al 2024 Thesis	MAASDISLLDAQSAPLR		MAASDISLLDAQSAPLR	Beta-lactoglobulin	pecora
Evans et al 2024 Thesis	MAASDISLLDAQSAPLR		MAASDISLLDAQSAPLR	Beta-lactoglobulin	pecora
Evans et al 2024 Thesis	MAASDISLLDAQSAPLR		MAASDISLLDAQSAPLR	Beta-lactoglobulin	pecora
Evans et al 2024 Thesis	MAASDISLLDAQSAPLR		MAASDISLLDAQSAPLR	Beta-lactoglobulin	pecora
Evans et al 2024 Thesis	MAASDISLLDAQSAPLR	Oxidation (M)	MAASDISLLDAQSAPLR Oxidation (M)	Beta-lactoglobulin	pecora
Evans et al 2024 Thesis	MAASDISLLDAQSAPLR	Oxidation (M)	MAASDISLLDAQSAPLR Oxidation (M)	Beta-lactoglobulin	pecora
Evans et al 2024 Thesis	MAASDISLLDAQSAPLR	Deamidated (NQ); Oxidation (M)	MAASDISLLDAQSAPLR Deamidated (NQ); Oxidation (M)	Beta-lactoglobulin	pecora
Evans et al 2024 Thesis	NADGYIDLEELK		NADGYIDLEELK	Troponin C, slow skeletal and cardiac muscles	non-specific
Evans et al 2024 Thesis	QEVGGEALGR	Gln->pyro-Glu	QEVGGEALGR Gln->pyro-Glu	Hemoglobin subunit beta	non-specific
Evans et al 2024 Thesis	PAGPAGPIGPVGAR		PAGPAGPIGPVGAR	Collagen alpha-1(I) chain	non-specific
Evans et al 2024 Thesis	QAGTGAFPR	Gln->pyro-Glu	QAGTGAFPR Gln->pyro-Glu	Alpha-amylase inhibitor	triticae
Evans et al 2024 Thesis	QEEVGGEALGR	Gln->pyro-Glu	QEEVGGEALGR Gln->pyro-Glu	Hemoglobin subunit beta	non-specific
Evans et al 2024 Thesis	QEEVGGEALGR	Gln->pyro-Glu	QEEVGGEALGR Gln->pyro-Glu	Hemoglobin subunit beta	non-specific
Evans et al 2024 Thesis	QEEVGGEALGR	Gln->pyro-Glu	QEEVGGEALGR Gln->pyro-Glu	Hemoglobin subunit beta	non-specific
Evans et al 2024 Thesis	QEGLDFPEYDGVDR	Gln->pyro-Glu	QEGLDFPEYDGVDR Gln->pyro-Glu	Calsequestrin-1	non-specific
Evans et al 2024 Thesis	QEGLDFPEYDGVDR	Gln->pyro-Glu	QEGLDFPEYDGVDR Gln->pyro-Glu	Calsequestrin-1	non-specific
Evans et al 2024 Thesis	QEVGGEALGR	Gln->pyro-Glu	QEVGGEALGR Gln->pyro-Glu	Hemoglobin subunit beta	non-specific
Evans et al 2024 Thesis	QGLPQEVLNENLLR	2 Deamidated (NQ); Gln->pyro-Glu	QGLPQEVLNENLLR 2 Deamidated (NQ); Gln->pyro-Glu	Alpha-S1-casein	bovinae
Evans et al 2024 Thesis	QGLPQEVLNENLLR	Deamidated (NQ); Gln->pyro-Glu	QGLPQEVLNENLLR Deamidated (NQ); Gln->pyro-Glu	Alpha-S1-casein	bovinae
Evans et al 2024 Thesis	QGPSGASGPAGPR	Gln->pyro-Glu	QGPSGASGPAGPR Gln->pyro-Glu	Collagen alpha-1(I) chain	non-specific
Evans et al 2024 Thesis	QILQWQVLSNTVPAK		QILQWQVLSNTVPAK	Kappa-casein	bovinae
Evans et al 2024 Thesis	QIPGLNTLGISIAR	Deamidated (NQ)	QIPGLNTLGISIAR Deamidated (NQ)	Germin-like protein 8-10	triticinae
Evans et al 2024 Thesis	QIPGLNTLGISIAR	Deamidated (NQ)	QIPGLNTLGISIAR Deamidated (NQ)	Germin-like protein 8-10	triticinae
Evans et al 2024 Thesis	QIPGLNTLGISIAR		QIPGLNTLGISIAR	Germin-like protein 8-10	triticinae
Evans et al 2024 Thesis	QVGAEALGR	Gln->pyro-Glu	QVGAEALGR Gln->pyro-Glu	Hemoglobin subunit beta-1	non-specific
Evans et al 2024 Thesis	QVGAEALGR	Gln->pyro-Glu	QVGAEALGR Gln->pyro-Glu	Hemoglobin subunit beta-C(NA)	non-specific
Evans et al 2024 Thesis	QVGAEALGR	Gln->pyro-Glu	QVGAEALGR Gln->pyro-Glu	Hemoglobin subunit beta-C(NA)	non-specific
Evans et al 2024 Thesis	QVLLNGVQPSR	Deamidated (NQ)	QVLLNGVQPSR Deamidated (NQ)	Complement C3	pecora
Evans et al 2024 Thesis	SDISLLDAQSAPLR		SDISLLDAQSAPLR	Beta-lactoglobulin	pecora
Evans et al 2024 Thesis	SDISLLDAQSAPLR		SDISLLDAQSAPLR	Beta-lactoglobulin	pecora
Evans et al 2024 Thesis	SDISLLDAQSAPLR		SDISLLDAQSAPLR	Beta-lactoglobulin	pecora
Evans et al 2024 Thesis	SDISLLDAQSAPLR		SDISLLDAQSAPLR	Beta-lactoglobulin	pecora
Evans et al 2024 Thesis	SDISLLDAQSAPLR		SDISLLDAQSAPLR	Beta-lactoglobulin	pecora
Evans et al 2024 Thesis	SDISLLDAQSAPLR	Deamidated (NQ)	SDISLLDAQSAPLR Deamidated (NQ)	Beta-lactoglobulin	pecora
Evans et al 2024 Thesis	SDISLLDAQSAPLR		SDISLLDAQSAPLR	Beta-lactoglobulin	pecora
Evans et al 2024 Thesis	SDISLLDAQSAPLR		SDISLLDAQSAPLR	Beta-lactoglobulin	pecora
Evans et al 2024 Thesis	SDISLLDAQSAPLR	Deamidated (NQ)	SDISLLDAQSAPLR Deamidated (NQ)	Beta-lactoglobulin	pecora
Evans et al 2024 Thesis	SDISLLDAQSAPLR	Deamidated (NQ)	SDISLLDAQSAPLR Deamidated (NQ)	Beta-lactoglobulin	pecora
Evans et al 2024 Thesis	SDISLLDAQSAPLR	Deamidated (NQ)	SDISLLDAQSAPLR Deamidated (NQ)	Beta-lactoglobulin	pecora
Evans et al 2024 Thesis	SEEELSDLFR		SEEELSDLFR	Troponin C, slow skeletal and cardiac muscles	non-specific
Evans et al 2024 Thesis	SGAAGPTGPIGSR		SGAAGPTGPIGSR	Collagen alpha-2(I) chain	non-specific
Evans et al 2024 Thesis	SIDDLEDELYAQK		SIDDLEDELYAQK	Tropomyosin alpha-1 chain	non-specific
Evans et al 2024 Thesis	SLAMAASDISLLDAQSAPLR	Oxidation (M)	SLAMAASDISLLDAQSAPLR Oxidation (M)	Beta-lactoglobulin	pecora
Evans et al 2024 Thesis	SLAMAASDISLLDAQSAPLR	Oxidation (M)	SLAMAASDISLLDAQSAPLR Oxidation (M)	Beta-lactoglobulin	pecora
Evans et al 2024 Thesis	SLAMAASDISLLDAQSAPLR	Deamidated (NQ); Oxidation (M)	SLAMAASDISLLDAQSAPLR Deamidated (NQ); Oxidation (M)	Beta-lactoglobulin	pecora
Evans et al 2024 Thesis	SLAMAASDISLLDAQSAPLR		SLAMAASDISLLDAQSAPLR	Beta-lactoglobulin	pecora
Evans et al 2024 Thesis	SLAMAASDISLLDAQSAPLR	Oxidation (M)	SLAMAASDISLLDAQSAPLR Oxidation (M)	Beta-lactoglobulin	pecora
Evans et al 2024 Thesis	SLAMAASDISLLDAQSAPLR	Oxidation (M)	SLAMAASDISLLDAQSAPLR Oxidation (M)	Beta-lactoglobulin	pecora
Evans et al 2024 Thesis	SLAMAASDISLLDAQSAPLR	Oxidation (M)	SLAMAASDISLLDAQSAPLR Oxidation (M)	Beta-lactoglobulin	pecora
Evans et al 2024 Thesis	SLAMAASDISLLDAQSAPLR	Deamidated (NQ); Oxidation (M)	SLAMAASDISLLDAQSAPLR Deamidated (NQ); Oxidation (M)	Beta-lactoglobulin	pecora
Evans et al 2024 Thesis	SLAMAASDISLLDAQSAPLR	Deamidated (NQ); Oxidation (M)	SLAMAASDISLLDAQSAPLR Deamidated (NQ); Oxidation (M)	Beta-lactoglobulin	pecora
Evans et al 2024 Thesis	SPAQILQWQVLSNTVPAK		SPAQILQWQVLSNTVPAK	Kappa-casein	bovinae or ovis
Evans et al 2024 Thesis	SYLSEEMIAEFK	Oxidation (M)	SYLSEEMIAEFK Oxidation (M)	Troponin C, skeletal muscle	non-specific
Evans et al 2024 Thesis	TGPAGPAGPIGPVGAR		TGPAGPAGPIGPVGAR	Collagen alpha-1(I) chain	non-specific
Evans et al 2024 Thesis	TIDDLEDELYAQK	Deamidated (NQ)	TIDDLEDELYAQK Deamidated (NQ)	Tropomyosin alpha-3	non-specific
Evans et al 2024 Thesis	TIDDLEDELYAQK		TIDDLEDELYAQK	Tropomyosin alpha-3 chain	non-specific
Evans et al 2024 Thesis	TIDDLEDEVYAQK		TIDDLEDEVYAQK	Tropomyosin beta chain	non-specific
Evans et al 2024 Thesis	TPEVDDEALE		TPEVDDEALE	Beta-lactoglobulin	bovinae or ovis
Evans et al 2024 Thesis	TPEVDDEALEK		TPEVDDEALEK	Beta-lactoglobulin	bovinae or ovis
Evans et al 2024 Thesis	TPEVDDEALEK		TPEVDDEALEK	Beta-lactoglobulin	bovinae or ovis
Evans et al 2024 Thesis	TPEVDDEALEK		TPEVDDEALEK	Beta-lactoglobulin	bovinae or ovis
Evans et al 2024 Thesis	TPEVDDEALEK		TPEVDDEALEK	Beta-lactoglobulin	bovinae or ovis
Evans et al 2024 Thesis	TPEVDDEALEK		TPEVDDEALEK	Beta-lactoglobulin	bovinae or ovis
Evans et al 2024 Thesis	TPEVDDEALEK		TPEVDDEALEK	Beta-lactoglobulin	bovinae or ovis
Evans et al 2024 Thesis	TPEVDDEALEK		TPEVDDEALEK	Beta-lactoglobulin	bovinae or ovis
Evans et al 2024 Thesis	TPEVDDEALEK		TPEVDDEALEK	Beta-lactoglobulin	bovinae or ovis
Evans et al 2024 Thesis	TPEVDDEALEK		TPEVDDEALEK	Beta-lactoglobulin	bovinae or ovis
Evans et al 2024 Thesis	TPEVDDEALEK		TPEVDDEALEK	Beta-lactoglobulin	bovinae or ovis
Evans et al 2024 Thesis	TPEVDDEALEK		TPEVDDEALEK	Beta-lactoglobulin	bovinae or ovis
Evans et al 2024 Thesis	TPEVDDEALEK		TPEVDDEALEK	Beta-lactoglobulin	bovinae or ovis
Evans et al 2024 Thesis	TPEVDDEALEK		TPEVDDEALEK	Beta-lactoglobulin	bovinae or ovis
Evans et al 2024 Thesis	TPEVDDEALEK		TPEVDDEALEK	Beta-lactoglobulin	bovinae or ovis
Evans et al 2024 Thesis	TPEVDDEALEK		TPEVDDEALEK	Beta-lactoglobulin	bovinae or ovis
Evans et al 2024 Thesis	TPEVDDEALEK		TPEVDDEALEK	Beta-lactoglobulin	bovinae or ovis
Evans et al 2024 Thesis	TPEVDDEALEK		TPEVDDEALEK	Beta-lactoglobulin	bovinae or ovis
Evans et al 2024 Thesis	TPEVDDEALEK		TPEVDDEALEK	Beta-lactoglobulin	bovinae or ovis
Evans et al 2024 Thesis	TPEVDDEALEK		TPEVDDEALEK	Beta-lactoglobulin	bovinae or ovis
Evans et al 2024 Thesis	TPEVDDEALEK		TPEVDDEALEK	Beta-lactoglobulin	bovinae or ovis
Evans et al 2024 Thesis	TPEVDDEALEK		TPEVDDEALEK	Beta-lactoglobulin	bovinae or ovis
Evans et al 2024 Thesis	TPEVDDEALEK		TPEVDDEALEK	Beta-lactoglobulin	bovinae or ovis
Evans et al 2024 Thesis	TPEVDDEALEK		TPEVDDEALEK	Beta-lactoglobulin	bovinae or ovis
Evans et al 2024 Thesis	TPEVDDEALEK		TPEVDDEALEK	Beta-lactoglobulin	bovinae or ovis
Evans et al 2024 Thesis	TPEVDDEALEK		TPEVDDEALEK	Beta-lactoglobulin	bovinae or ovis
Evans et al 2024 Thesis	TPEVDDEALEK		TPEVDDEALEK	Beta-lactoglobulin	bovinae or ovis
Evans et al 2024 Thesis	TPEVDDEALEK		TPEVDDEALEK	Beta-lactoglobulin	bovinae or ovis
Evans et al 2024 Thesis	TPEVDDEALEK		TPEVDDEALEK	Beta-lactoglobulin	bovinae or ovis
Evans et al 2024 Thesis	TPEVDDEALEK		TPEVDDEALEK	Beta-lactoglobulin	bovinae or ovis
Evans et al 2024 Thesis	TPEVDDEALEK		TPEVDDEALEK	Beta-lactoglobulin	bovinae or ovis
Evans et al 2024 Thesis	TPEVDDEALEK		TPEVDDEALEK	Beta-lactoglobulin	bovinae or ovis
Evans et al 2024 Thesis	TPEVDDEALEK		TPEVDDEALEK	Beta-lactoglobulin	bovinae or ovis
Evans et al 2024 Thesis	TPEVDDEALEK		TPEVDDEALEK	Beta-lactoglobulin	bovinae or ovis
Evans et al 2024 Thesis	TPEVDDEALEK		TPEVDDEALEK	Beta-lactoglobulin	bovinae or ovis
Evans et al 2024 Thesis	TPEVDDEALEK		TPEVDDEALEK	Beta-lactoglobulin	bovinae or ovis
Evans et al 2024 Thesis	TPEVDDEALEK		TPEVDDEALEK	Beta-lactoglobulin	bovinae or ovis
Evans et al 2024 Thesis	TPEVDDEALEK		TPEVDDEALEK	Beta-lactoglobulin	bovinae or ovis
Evans et al 2024 Thesis	TPEVDDEALEK		TPEVDDEALEK	Beta-lactoglobulin	bovinae or ovis
Evans et al 2024 Thesis	TPEVDDEALEK		TPEVDDEALEK	Beta-lactoglobulin	bovinae or ovis
Evans et al 2024 Thesis	TPEVDDEALEKF		TPEVDDEALEKF	Beta-lactoglobulin	bovinae or ovis
Evans et al 2024 Thesis	TPEVDDEALEKFDK		TPEVDDEALEKFDK	Beta-lactoglobulin	bovinae or ovis
Evans et al 2024 Thesis	TPEVDDEALEKFDK		TPEVDDEALEKFDK	Beta-lactoglobulin	bovinae or ovis
Evans et al 2024 Thesis	TPEVDDEALEKFDK		TPEVDDEALEKFDK	Beta-lactoglobulin	bovinae or ovis
Evans et al 2024 Thesis	TPEVDDEALEKFDK		TPEVDDEALEKFDK	Beta-lactoglobulin	bovinae or ovis
Evans et al 2024 Thesis	TPEVDDEALEKFDK		TPEVDDEALEKFDK	Beta-lactoglobulin	bovinae or ovis
Evans et al 2024 Thesis	TPEVDDEALEKFDK		TPEVDDEALEKFDK	Beta-lactoglobulin	bovinae or ovis
Evans et al 2024 Thesis	TPEVDDEALEKFDK		TPEVDDEALEKFDK	Beta-lactoglobulin	bovinae or ovis
Evans et al 2024 Thesis	TPEVDDEALEKFDK		TPEVDDEALEKFDK	Beta-lactoglobulin	bovinae or ovis
Evans et al 2024 Thesis	TPEVDDEALEKFDK		TPEVDDEALEKFDK	Beta-lactoglobulin	bovinae or ovis
Evans et al 2024 Thesis	TPEVDDEALEKFDK		TPEVDDEALEKFDK	Beta-lactoglobulin	bovinae or ovis
Evans et al 2024 Thesis	TPEVDDEALEKFDK		TPEVDDEALEKFDK	Beta-lactoglobulin	bovinae or ovis
Evans et al 2024 Thesis	TPEVDDEALEKFDK		TPEVDDEALEKFDK	Beta-lactoglobulin	bovinae or ovis
Evans et al 2024 Thesis	TPEVDDEALEKFDK		TPEVDDEALEKFDK	Beta-lactoglobulin	bovinae or ovis
Evans et al 2024 Thesis	TPEVDDEALEKFDK		TPEVDDEALEKFDK	Beta-lactoglobulin	bovinae or ovis
Evans et al 2024 Thesis	TPEVDDEALEKFDK		TPEVDDEALEKFDK	Beta-lactoglobulin	bovinae or ovis
Evans et al 2024 Thesis	TPEVDDEALEKFDK		TPEVDDEALEKFDK	Beta-lactoglobulin	bovinae or ovis
Evans et al 2024 Thesis	TPEVDDEALEKFDK		TPEVDDEALEKFDK	Beta-lactoglobulin	bovinae or ovis
Evans et al 2024 Thesis	TPEVDDEALEKFDK		TPEVDDEALEKFDK	Beta-lactoglobulin	bovinae or ovis
Evans et al 2024 Thesis	TPEVDDEALEKFDK		TPEVDDEALEKFDK	Beta-lactoglobulin	bovinae or ovis
Evans et al 2024 Thesis	TPEVDDEALEKFDK		TPEVDDEALEKFDK	Beta-lactoglobulin	bovinae or ovis
Evans et al 2024 Thesis	TPEVDDEALEKFDK		TPEVDDEALEKFDK	Beta-lactoglobulin	bovinae or ovis
Evans et al 2024 Thesis	TPEVDDEALEKFDK		TPEVDDEALEKFDK	Beta-lactoglobulin	bovinae or ovis
Evans et al 2024 Thesis	TPEVDDEALEKFDK		TPEVDDEALEKFDK	Beta-lactoglobulin	bovinae or ovis
Evans et al 2024 Thesis	TPEVDNEALEK	Deamidated (NQ)	TPEVDNEALEK Deamidated (NQ)	Beta-lactoglobulin	bovinae or ovis
Evans et al 2024 Thesis	TPEVDNEALEK	Deamidated (NQ)	TPEVDNEALEK Deamidated (NQ)	Beta-lactoglobulin	bovinae or ovis
Evans et al 2024 Thesis	TPEVDNEALEK	Deamidated (NQ)	TPEVDNEALEK Deamidated (NQ)	Beta-lactoglobulin	bovinae or ovis
Evans et al 2024 Thesis	TPEVDNEALEK		TPEVDNEALEK	Beta-lactoglobulin	ovis
Evans et al 2024 Thesis	TPEVDNEALEK	Deamidated (NQ)	TPEVDNEALEK Deamidated (NQ)	Beta-lactoglobulin	bovinae or ovis
Evans et al 2024 Thesis	TPEVDNEALEK		TPEVDNEALEK	Beta-lactoglobulin	ovis
Evans et al 2024 Thesis	TPEVDNEALEK		TPEVDNEALEK	Beta-lactoglobulin	ovis
Evans et al 2024 Thesis	TPEVDNEALEK	Deamidated (NQ)	TPEVDNEALEK Deamidated (NQ)	Beta-lactoglobulin	bovinae or ovis
Evans et al 2024 Thesis	TPEVDNEALEK	Deamidated (NQ)	TPEVDNEALEK Deamidated (NQ)	Beta-lactoglobulin	bovinae or ovis
Evans et al 2024 Thesis	TPEVDNEALEK		TPEVDNEALEK	Beta-lactoglobulin	ovis
Evans et al 2024 Thesis	TPEVDNEALEK	Deamidated (NQ)	TPEVDNEALEK Deamidated (NQ)	Beta-lactoglobulin	bovinae or ovis
Evans et al 2024 Thesis	TPEVDNEALEK	Deamidated (NQ)	TPEVDNEALEK Deamidated (NQ)	Beta-lactoglobulin	bovinae or ovis
Evans et al 2024 Thesis	TPEVDNEALEKFDK		TPEVDNEALEKFDK	Beta-lactoglobulin	ovis
Evans et al 2024 Thesis	TPEVDNEALEKFDK		TPEVDNEALEKFDK	Beta-lactoglobulin	ovis
Evans et al 2024 Thesis	TPEVDNEALEKFDK	Deamidated (NQ)	TPEVDNEALEKFDK Deamidated (NQ)	Beta-lactoglobulin	bovinae or ovis
Evans et al 2024 Thesis	TPEVDNEALEKFDK	Deamidated (NQ)	TPEVDNEALEKFDK Deamidated (NQ)	Beta-lactoglobulin	bovinae or ovis
Evans et al 2024 Thesis	TPEVDNEALEKFDK	Deamidated (NQ)	TPEVDNEALEKFDK Deamidated (NQ)	Beta-lactoglobulin	bovinae or ovis
Evans et al 2024 Thesis	TPEVDNEALEKFDK	Deamidated (NQ)	TPEVDNEALEKFDK Deamidated (NQ)	Beta-lactoglobulin	bovinae or ovis
Evans et al 2024 Thesis	TPEVDNEALEKFDK	Deamidated (NQ)	TPEVDNEALEKFDK Deamidated (NQ)	Beta-lactoglobulin	bovinae or ovis
Evans et al 2024 Thesis	TPEVDNEALEKFDK	Deamidated (NQ)	TPEVDNEALEKFDK Deamidated (NQ)	Beta-lactoglobulin	bovinae or ovis
Evans et al 2024 Thesis	TPEVDNEALEKFDK	Deamidated (NQ)	TPEVDNEALEKFDK Deamidated (NQ)	Beta-lactoglobulin	bovinae or ovis
Evans et al 2024 Thesis	TPEVDNEALEKFDK	Deamidated (NQ)	TPEVDNEALEKFDK Deamidated (NQ)	Beta-lactoglobulin	bovinae or ovis
Evans et al 2024 Thesis	TPEVDNEALEKFDK	Deamidated (NQ)	TPEVDNEALEKFDK Deamidated (NQ)	Beta-lactoglobulin	bovinae or ovis
Evans et al 2024 Thesis	VAPFPEVFGK		VAPFPEVFGK	Alpha-S1-casein	bovinae or ovis
Evans et al 2024 Thesis	VDEVGAEALGR		VDEVGAEALGR	Hemoglobin subunit beta	pecora
Evans et al 2024 Thesis	VDEVGAEALGR		VDEVGAEALGR	Hemoglobin subunit beta	pecora
Evans et al 2024 Thesis	VDEVGAEALGR		VDEVGAEALGR	Hemoglobin subunit beta-C(NA)	pecora
Evans et al 2024 Thesis	VDEVGAEALGR		VDEVGAEALGR	Hemoglobin subunit beta-C(NA)	pecora
Evans et al 2024 Thesis	VDEVGAEALGR		VDEVGAEALGR	Hemoglobin subunit beta-C(NA)	pecora
Evans et al 2024 Thesis	VDEVGGEALGR		VDEVGGEALGR	Hemoglobin subunit beta	non-specific
Evans et al 2024 Thesis	VDEVGGEALGR		VDEVGGEALGR	Hemoglobin subunit beta	non-specific
Evans et al 2024 Thesis	VDEVGGEALGR		VDEVGGEALGR	Hemoglobin subunit beta	non-specific
Evans et al 2024 Thesis	VDEVGGEALGR		VDEVGGEALGR	Hemoglobin subunit beta	non-specific
Evans et al 2024 Thesis	VDEVGGEALGR		VDEVGGEALGR	Hemoglobin subunit beta	non-specific
Evans et al 2024 Thesis	VDEVGGEALGR		VDEVGGEALGR	Hemoglobin subunit beta	non-specific
Evans et al 2024 Thesis	VDEVGGEALGR		VDEVGGEALGR	Hemoglobin subunit beta	non-specific
Evans et al 2024 Thesis	VDEVGGEALGR		VDEVGGEALGR	Hemoglobin subunit beta	non-specific
Evans et al 2024 Thesis	VDEVGGEALGR		VDEVGGEALGR	Hemoglobin subunit beta	non-specific
Evans et al 2024 Thesis	VDEVGGEALGR		VDEVGGEALGR	Hemoglobin subunit beta	non-specific
Evans et al 2024 Thesis	VDEVGGEALGR		VDEVGGEALGR	Hemoglobin subunit beta	non-specific
Evans et al 2024 Thesis	VDEVGGEALGR		VDEVGGEALGR	Hemoglobin subunit beta	non-specific
Evans et al 2024 Thesis	VDPENFR	Deamidated (NQ)	VDPENFR Deamidated (NQ)	Hemoglobin subunit beta	non-specific
Evans et al 2024 Thesis	VDQVGAEALGR	Deamidated (NQ)	VDQVGAEALGR Deamidated (NQ)	Hemoglobin subunit beta-1	non-specific
Evans et al 2024 Thesis	VDQVGAEALGR	Deamidated (NQ)	VDQVGAEALGR Deamidated (NQ)	Hemoglobin subunit beta-1	non-specific
Evans et al 2024 Thesis	VFDVNNNANQLEPR	5 Deamidated (NQ)	VFDVNNNANQLEPR 5 Deamidated (NQ)	12S seed storage globulin 1	BOP clade
Evans et al 2024 Thesis	VFDVNNNANQLEPR	5 Deamidated (NQ)	VFDVNNNANQLEPR 5 Deamidated (NQ)	12S seed storage globulin 1	BOP clade
Evans et al 2024 Thesis	VFDVNNNANQLEPR	5 Deamidated (NQ)	VFDVNNNANQLEPR 5 Deamidated (NQ)	12S seed storage globulin 1	BOP clade
Evans et al 2024 Thesis	VGGNAGAYGAEALER	Deamidated (NQ)	VGGNAGAYGAEALER Deamidated (NQ)	Hemoglobin subunit alpha-1	caprinae
Evans et al 2024 Thesis	VGGNAGAYGAEALER	Deamidated (NQ)	VGGNAGAYGAEALER Deamidated (NQ)	Hemoglobin subunit alpha-1	caprinae
Evans et al 2024 Thesis	VGGNAGAYGAEALER	Deamidated (NQ)	VGGNAGAYGAEALER Deamidated (NQ)	Hemoglobin subunit alpha-1	caprinae
Evans et al 2024 Thesis	VGGNAGAYGAEALER	Deamidated (NQ)	VGGNAGAYGAEALER Deamidated (NQ)	Hemoglobin subunit alpha-1	caprinae
Evans et al 2024 Thesis	VGGNAGAYGAEALER	Deamidated (NQ)	VGGNAGAYGAEALER Deamidated (NQ)	Hemoglobin subunit alpha-1	caprinae
Evans et al 2024 Thesis	VGPAGAVGPR		VGPAGAVGPR	Collagen alpha-2(I) chain	non-specific
Evans et al 2024 Thesis	VILQSGSDMVEAER	Oxidation (M)	VILQSGSDMVEAER Oxidation (M)	Complement C3	non-specific
Evans et al 2024 Thesis	VKVDEVGAEALGR		VKVDEVGAEALGR	Hemoglobin subunit beta-C(NA)	pecora
Evans et al 2024 Thesis	VKVDEVGGEALGR		VKVDEVGGEALGR	Hemoglobin subunit beta	non-specific
Evans et al 2024 Thesis	VLVLDTDYK		VLVLDTDYK	Beta-lactoglobulin	pecora
Evans et al 2024 Thesis	VLVLDTDYK		VLVLDTDYK	Beta-lactoglobulin	pecora
Evans et al 2024 Thesis	VLVLDTDYK		VLVLDTDYK	Beta-lactoglobulin	pecora
Evans et al 2024 Thesis	VLVLDTDYK		VLVLDTDYK	Beta-lactoglobulin	pecora
Evans et al 2024 Thesis	VLVLDTDYK		VLVLDTDYK	Beta-lactoglobulin	pecora
Evans et al 2024 Thesis	VLVLDTDYK		VLVLDTDYK	Beta-lactoglobulin	pecora
Evans et al 2024 Thesis	VLVLDTDYK		VLVLDTDYK	Beta-lactoglobulin	pecora
Evans et al 2024 Thesis	VLVLDTDYK		VLVLDTDYK	Beta-lactoglobulin	pecora
Evans et al 2024 Thesis	VLVLDTDYK		VLVLDTDYK	Beta-lactoglobulin	pecora
Evans et al 2024 Thesis	VLVLDTDYK		VLVLDTDYK	Beta-lactoglobulin	pecora
Evans et al 2024 Thesis	VLVLDTDYK		VLVLDTDYK	Beta-lactoglobulin	pecora
Evans et al 2024 Thesis	VLVLDTDYK		VLVLDTDYK	Beta-lactoglobulin	pecora
Evans et al 2024 Thesis	VLVLDTDYK		VLVLDTDYK	Beta-lactoglobulin	pecora
Evans et al 2024 Thesis	VLVLDTDYK		VLVLDTDYK	Beta-lactoglobulin	pecora
Evans et al 2024 Thesis	VLVLDTDYK		VLVLDTDYK	Beta-lactoglobulin	pecora
Evans et al 2024 Thesis	VLVLDTDYK		VLVLDTDYK	Beta-lactoglobulin	pecora
Evans et al 2024 Thesis	VLVLDTDYK		VLVLDTDYK	Beta-lactoglobulin	pecora
Evans et al 2024 Thesis	VLVLDTDYK		VLVLDTDYK	Beta-lactoglobulin	pecora
Evans et al 2024 Thesis	VLVLDTDYK		VLVLDTDYK	Beta-lactoglobulin	pecora
Evans et al 2024 Thesis	VLVLDTDYK		VLVLDTDYK	Beta-lactoglobulin	pecora
Evans et al 2024 Thesis	VLVLDTDYK		VLVLDTDYK	Beta-lactoglobulin	pecora
Evans et al 2024 Thesis	VLVLDTDYK		VLVLDTDYK	Beta-lactoglobulin	pecora
Evans et al 2024 Thesis	VLVLDTDYK		VLVLDTDYK	Beta-lactoglobulin	pecora
Evans et al 2024 Thesis	VLVLDTDYK		VLVLDTDYK	Beta-lactoglobulin	pecora
Evans et al 2024 Thesis	VLVLDTDYK		VLVLDTDYK	Beta-lactoglobulin	pecora
Evans et al 2024 Thesis	VLVLDTDYKK		VLVLDTDYKK	Beta-lactoglobulin	bovidae
Evans et al 2024 Thesis	VLVLDTDYKK		VLVLDTDYKK	Beta-lactoglobulin	bovidae
Evans et al 2024 Thesis	VNQEEVGGEALGR	2 Deamidated (NQ)	VNQEEVGGEALGR 2 Deamidated (NQ)	Hemoglobin subunit beta	non-specific
Evans et al 2024 Thesis	VNVDEVGGEALGR		VNVDEVGGEALGR	Hemoglobin subunit beta	non-specific
Evans et al 2024 Thesis	VNVDEVGGEALGR		VNVDEVGGEALGR	Hemoglobin subunit beta	non-specific
Evans et al 2024 Thesis	VNVDEVGGEALGR	Deamidated (NQ)	VNVDEVGGEALGR Deamidated (NQ)	Hemoglobin subunit beta	non-specific
Evans et al 2024 Thesis	VNVDEVGGEALGR		VNVDEVGGEALGR	Hemoglobin subunit beta	non-specific
Evans et al 2024 Thesis	VNVDEVGGEALGR		VNVDEVGGEALGR	Hemoglobin subunit beta	non-specific
Evans et al 2024 Thesis	VVAGVANALAH	Deamidated (NQ)	VVAGVANALAH Deamidated (NQ)	Hemoglobin subunit beta	non-specific
Evans et al 2024 Thesis	VYVEELKPTPEGDLEILLQK		VYVEELKPTPEGDLEILLQK	Beta-lactoglobulin	pecora or equus
Evans et al 2024 Thesis	VYVEELKPTPEGDLEILLQK		VYVEELKPTPEGDLEILLQK	Beta-lactoglobulin	pecora or equus
Evans et al 2024 Thesis	VYVEELKPTPEGDLEILLQK		VYVEELKPTPEGDLEILLQK	Beta-lactoglobulin	pecora or equus
Evans et al 2024 Thesis	VYVEELKPTPEGDLEILLQK		VYVEELKPTPEGDLEILLQK	Beta-lactoglobulin	pecora or equus
Evans et al 2024 Thesis	YPSYGLNYYQQK		YPSYGLNYYQQK	Kappa-casein	bovinae or ovis
Evans et al 2024 Thesis	YQEPVLGPVR		YQEPVLGPVR	Beta casein	bovidae
Evans et al 2024 Thesis	YQEPVLGPVR	Deamidated (NQ)	YQEPVLGPVR Deamidated (NQ)	Beta casein	bovidae
Evans et al 2024 Thesis	YQEPVLGPVR		YQEPVLGPVR	Beta casein	bovidae
Geber et al. 2019	ALKALPMHIR	Oxidation M	ALKALPMHIR Oxidation M	Beta-lactoglobulin	Pecora
Geber et al. 2019	ALPMHIR	Oxidation (M)	ALPMHIR Oxidation (M)	Beta-lactoglobulin	Pecora
Geber et al. 2019	ELYRGGLEPINFQTAADQAR		ELYRGGLEPINFQTAADQAR	Ovalbumin***	Gallus
Geber et al. 2019	GGLEPINFQTAADQAR	Deamidated (NQ)	GGLEPINFQTAADQAR Deamidated (NQ)	Ovalbumin***	Gallus
Geber et al. 2019	LSFNPTQLEEQCHI	Deamidated (NQ)	LSFNPTQLEEQCHI Deamidated (NQ)	Beta-lactoglobulin	Bos
Geber et al. 2019	LVSWYDNEWGYSNR	Deamidated (NQ)	LVSWYDNEWGYSNR Deamidated (NQ)	Glyceraldehyde 3-phosphate dehydrogenase	Not specific
Geber et al. 2019	VLVLDTDYKK		VLVLDTDYKK	Beta-lactoglobulin	Pecora
Geber et al. 2019	VLVLDTDYKK		VLVLDTDYKK	Beta-lactoglobulin	Pecora
Geber et al. 2019	TPEVDDEALEKFDK		TPEVDDEALEKFDK	Beta-lactoglobulin	Bovinae or Ovis*
Geber et al. 2019	TPEVDDEALEKFDK		TPEVDDEALEKFDK	Beta-lactoglobulin	Bovinae or Ovis*
Geber et al. 2019	TPEVDNEALEK	Deamidated (NQ)	TPEVDNEALEK Deamidated (NQ)	Beta-lactoglobulin	Bovinae or Ovis*
Geber et al. 2019	TPEVDNEALEK	Deamidated (NQ)	TPEVDNEALEK Deamidated (NQ)	Beta-lactoglobulin	Bovinae or Ovis*
Geber et al. 2019	TPEVDNEALEKFDK	Deamidated (NQ)	TPEVDNEALEKFDK Deamidated (NQ)	Beta-lactoglobulin	Bovinae or Ovis*
Geber et al. 2019	TPEVDNEALEKFDK	Deamidated (NQ)	TPEVDNEALEKFDK Deamidated (NQ)	Beta-lactoglobulin	Bovinae or Ovis*
Geber et al. 2019	ELINSWVESQTNGIIR	Deamidated (NQ)	ELINSWVESQTNGIIR Deamidated (NQ)	Ovalbumin***	Phasianidae
Geber et al. 2019	TKIPAVFK		TKIPAVFK	Beta-lactoglobulin	Bovidaeáá
Geber et al. 2019	TPEVDDEALEK		TPEVDDEALEK	Beta-lactoglobulin	Bovinae or Ovis*
Geber et al. 2019	TPEVDDEALEK		TPEVDDEALEK	Beta-lactoglobulin	Bovinae or Ovis*
Geber et al. 2019	TQINKVVR		TQINKVVR	Ovalbumin***	Galliformes
Geber et al. 2019	TRVGINGFGR	Deamidated (NQ)	TRVGINGFGR Deamidated (NQ)	Glyceraldehyde 3-phosphate dehydrogenase	Viridiplantae and isolated bacteria (Myroides odoratus and Hazenella coriacea)****
Geber et al. 2019	VGINGFGR	Deamidated (NQ)	VGINGFGR Deamidated (NQ)	Glyceraldehyde 3-phosphate dehydrogenase	Not specific
Hendy et al. 2018a	AAVLALWDKVNEEEVGGEALGR		AAVLALWDKVNEEEVGGEALGR	Hemoglobin subunit beta	Equus
Hendy et al. 2018a	AAVTAFWGK		AAVTAFWGK	Hemoglobin subunit beta	Pecora
Hendy et al. 2018a	ADLYNPR		ADLYNPR	Legumin J	Conserved
Hendy et al. 2018a	ADLYNPR		ADLYNPR	Legumin J	Conserved
Hendy et al. 2018a	ADLYNPR		ADLYNPR	Legumin J	Conserved
Hendy et al. 2018a	ADLYNPR		ADLYNPR	Legumin type B	Conserved
Hendy et al. 2018a	AFVEVNETGTEAAATTIAK	Deamidated (NQ)	AFVEVNETGTEAAATTIAK Deamidated (NQ)	Serpin-Z2B	Triticum/Aegilops
Hendy et al. 2018a	AGRISTANSLTLPVLR	Deamidated (NQ)	AGRISTANSLTLPVLR Deamidated (NQ)	Legumin J	Pisum sativum
Hendy et al. 2018a	ALKALPMHIR		ALKALPMHIR	Beta-lactoglobulin	Pecora
Hendy et al. 2018a	ALKALPMHIR		ALKALPMHIR	Beta-lactoglobulin	Pecora
Hendy et al. 2018a	ALKALPMHIR		ALKALPMHIR	Beta-lactoglobulin	Pecora
Hendy et al. 2018a	ALKALPMHIR		ALKALPMHIR	Beta-lactoglobulin	Pecora
Hendy et al. 2018a	ALKALPMHIR	Oxidation (M)	ALKALPMHIR Oxidation (M)	Beta-lactoglobulin	Pecora
Hendy et al. 2018a	ALKALPMHIR	Oxidation (M)	ALKALPMHIR Oxidation (M)	Beta-lactoglobulin	Pecora
Hendy et al. 2018a	ALKALPMHIR	Oxidation (M)	ALKALPMHIR Oxidation (M)	Beta-lactoglobulin	Pecora
Hendy et al. 2018a	ALKALPMHIR	Oxidation (M)	ALKALPMHIR Oxidation (M)	Beta-lactoglobulin	Pecora
Hendy et al. 2018a	ALKALPMHIR	Oxidation (M)	ALKALPMHIR Oxidation (M)	Beta-lactoglobulin	Pecora
Hendy et al. 2018a	ALKALPMHIR	Oxidation (M)	ALKALPMHIR Oxidation (M)	Beta-lactoglobulin	Pecora
Hendy et al. 2018a	ALKALPMHIR	Oxidation (M)	ALKALPMHIR Oxidation (M)	Beta-lactoglobulin	Pecora
Hendy et al. 2018a	ALKALPMHIR	Oxidation (M)	ALKALPMHIR Oxidation (M)	Beta-lactoglobulin	Pecora
Hendy et al. 2018a	ALKALPMHIR	Oxidation (M)	ALKALPMHIR Oxidation (M)	Beta-lactoglobulin	Pecora
Hendy et al. 2018a	ALKALPMHIR	Oxidation (M)	ALKALPMHIR Oxidation (M)	Beta-lactoglobulin	Pecora
Hendy et al. 2018a	ALPMHIR	Oxidation (M)	ALPMHIR Oxidation (M)	Beta-lactoglobulin	Conserved
Hendy et al. 2018a	ALPMHIR		ALPMHIR	Beta-lactoglobulin	Conserved
Hendy et al. 2018a	ALPMHIR		ALPMHIR	Beta-lactoglobulin	Conserved
Hendy et al. 2018a	ALPMHIR		ALPMHIR	Beta-lactoglobulin	Conserved
Hendy et al. 2018a	ALPMHIR	Oxidation (M)	ALPMHIR Oxidation (M)	Beta-lactoglobulin	Conserved
Hendy et al. 2018a	IRENIADAAR		IRENIADAAR	Legumin J	Pisum sativum
Hendy et al. 2018a	ALTVPQNYAVAAK	2 Deamidated (NQ)	ALTVPQNYAVAAK 2 Deamidated (NQ)	Legumin A	Fabeae
Hendy et al. 2018a	ALTVPQNYAVAAK	2 Deamidated (NQ)	ALTVPQNYAVAAK 2 Deamidated (NQ)	Legumin A	Fabeae
Hendy et al. 2018a	ALTVPQNYAVAAK		ALTVPQNYAVAAK	Legumin A2	Fabeae
Hendy et al. 2018a	ALTVPQNYAVAAK	2 Deamidated (NQ)	ALTVPQNYAVAAK 2 Deamidated (NQ)	Legumin A2	Fabeae
Hendy et al. 2018a	ATPADVLANAFGLR		ATPADVLANAFGLR	Legumin B	Vicia
Hendy et al. 2018a	ATPADVLANAFGLR	Deamidated (NQ)	ATPADVLANAFGLR Deamidated (NQ)	Legumin B	Vicia
Hendy et al. 2018a	ATPADVLANAFGLR	Deamidated (NQ)	ATPADVLANAFGLR Deamidated (NQ)	Legumin B	Vicia
Hendy et al. 2018a	ATPADVLANAFGLR	Deamidated (NQ)	ATPADVLANAFGLR Deamidated (NQ)	Legumin type B	Vicia
Hendy et al. 2018a	ATPADVLANAFGLR	Deamidated (NQ)	ATPADVLANAFGLR Deamidated (NQ)	Legumin type B	Vicia
Hendy et al. 2018a	ATPADVLANAFGLR	Deamidated (NQ)	ATPADVLANAFGLR Deamidated (NQ)	Legumin type B	Vicia
Hendy et al. 2018a	ATPAEVLANAFGLR		ATPAEVLANAFGLR	Legumin J	Pisum sativum
Hendy et al. 2018a	ATPAEVLANAFGLR	Deamidated (NQ)	ATPAEVLANAFGLR Deamidated (NQ)	Legumin J	Pisum sativum
Hendy et al. 2018a	ATPAEVLANAFGLR	Deamidated (NQ)	ATPAEVLANAFGLR Deamidated (NQ)	Legumin J	Pisum sativum
Hendy et al. 2018a	ATPAEVLANAFGLR		ATPAEVLANAFGLR	Legumin K (Fragment)	Pisum sativum
Hendy et al. 2018a	ATPAEVLANAFGLR	Deamidated (NQ)	ATPAEVLANAFGLR Deamidated (NQ)	Legumin K (Fragment)	Pisum sativum
Hendy et al. 2018a	ATPAEVLANAFGLR		ATPAEVLANAFGLR	Legumin K (Fragment)	Pisum sativum
Hendy et al. 2018a	ATPAEVLANAFGLR	Deamidated (NQ)	ATPAEVLANAFGLR Deamidated (NQ)	Legumin K (Fragment)	Pisum sativum
Hendy et al. 2018a	ATPAEVLANAFGLR	Deamidated (NQ)	ATPAEVLANAFGLR Deamidated (NQ)	Legumin K (Fragment)	Pisum sativum
Hendy et al. 2018a	ATPAEVLANAFGLR	Deamidated (NQ)	ATPAEVLANAFGLR Deamidated (NQ)	Legumin K (Fragment)	Pisum sativum
Hendy et al. 2018a	ATPAEVLANAFGLR	Deamidated (NQ)	ATPAEVLANAFGLR Deamidated (NQ)	Legumin K (Fragment)	Pisum sativum
Hendy et al. 2018a	ATPAEVLANAFGLR	Deamidated (NQ)	ATPAEVLANAFGLR Deamidated (NQ)	Legumin K (Fragment)	Pisum sativum
Hendy et al. 2018a	ATPAEVLANAFGLR	Deamidated (NQ)	ATPAEVLANAFGLR Deamidated (NQ)	Legumin K (Fragment)	Pisum sativum
Hendy et al. 2018a	ATPAEVLANAFGLR		ATPAEVLANAFGLR	Legumin K (Fragment)	Pisum sativum
Hendy et al. 2018a	ATPAEVLANAFGLR	Deamidated (NQ)	ATPAEVLANAFGLR Deamidated (NQ)	Legumin K (Fragment)	Pisum sativum
Hendy et al. 2018a	ATPGEVLANAFGLR	Deamidated (NQ)	ATPGEVLANAFGLR Deamidated (NQ)	Legumin B (Fragment)	Pisum sativum
Hendy et al. 2018a	ATPGEVLANAFGLR	Deamidated (NQ)	ATPGEVLANAFGLR Deamidated (NQ)	Legumin B (Fragment)	Pisum sativum
Hendy et al. 2018a	ATPGEVLANAFGLR	Deamidated (NQ)	ATPGEVLANAFGLR Deamidated (NQ)	Legumin B (Fragment)	Pisum sativum
Hendy et al. 2018a	ATPGEVLANAFGLR	Deamidated (NQ)	ATPGEVLANAFGLR Deamidated (NQ)	Legumin B (Fragment)	Pisum sativum
Hendy et al. 2018a	ATPGEVLANAFGLR	Deamidated (NQ)	ATPGEVLANAFGLR Deamidated (NQ)	Legumin B (Fragment)	Pisum sativum
Hendy et al. 2018a	ATPGEVLANAFGLR	Deamidated (NQ)	ATPGEVLANAFGLR Deamidated (NQ)	Legumin B (Fragment)	Pisum sativum
Hendy et al. 2018a	ATPGEVLANAFGLR		ATPGEVLANAFGLR	Legumin B (Fragment)	Pisum sativum
Hendy et al. 2018a	ATPGEVLANAFGLR	Deamidated (NQ)	ATPGEVLANAFGLR Deamidated (NQ)	Legumin B (Fragment)	Pisum sativum
Hendy et al. 2018a	ATPGEVLANAFGLR	Deamidated (NQ)	ATPGEVLANAFGLR Deamidated (NQ)	Legumin B (Fragment)	Pisum sativum
Hendy et al. 2018a	ATPSEVLANAFGLR		ATPSEVLANAFGLR	Legumin J	Pisum sativum
Hendy et al. 2018a	ATPSEVLANAFGLR	Deamidated (NQ)	ATPSEVLANAFGLR Deamidated (NQ)	Legumin J	Pisum sativum
Hendy et al. 2018a	ATPSEVLANAFGLR	Deamidated (NQ)	ATPSEVLANAFGLR Deamidated (NQ)	Legumin J	Pisum sativum
Hendy et al. 2018a	ATPSEVLANAFGLR	Deamidated (NQ)	ATPSEVLANAFGLR Deamidated (NQ)	Legumin J	Pisum sativum
Hendy et al. 2018a	ATPSEVLANAFGLR	Deamidated (NQ)	ATPSEVLANAFGLR Deamidated (NQ)	Legumin J	Pisum sativum
Hendy et al. 2018a	ATTLATDVR	Acetyl (Protein N-term)	ATTLATDVR Acetyl (Protein N-term)	Serpin-Z4	Triticeae
Hendy et al. 2018a	ATTLATDVR	Acetyl (Protein N-term)	ATTLATDVR Acetyl (Protein N-term)	Serpin-Z5	Triticeae
Hendy et al. 2018a	AVLSLYASGR		AVLSLYASGR	Hemoglobin subunit beta	Eukaryota
Hendy et al. 2018a	AVPQRDMPIQAFLLYQEPVLGPVR	Deamidated (NQ); Oxidation (M)	AVPQRDMPIQAFLLYQEPVLGPVR Deamidated (NQ); Oxidation (M)	Beta casein	Caprinae
Hendy et al. 2018a	CAGVALSR		CAGVALSR	Legumin A	Conserved
Hendy et al. 2018a	CAGVALSR		CAGVALSR	Legumin A	Conserved
Hendy et al. 2018a	CAGVALSR		CAGVALSR	Legumin A2	Conserved
Hendy et al. 2018a	CAGVSLIR		CAGVSLIR	Legumin J	Pentapetalae
Hendy et al. 2018a	CAGVSLIRR		CAGVSLIRR	Legumin J	Papilionoideae
Hendy et al. 2018a	DFLEDAFNVNR	2 Deamidated (NQ)	DFLEDAFNVNR 2 Deamidated (NQ)	Legumin A2	Fabeae
Hendy et al. 2018a	DLATEGNEIIR	Deamidated (NQ)	DLATEGNEIIR Deamidated (NQ)	Ribulose bisphosphate carboxylase large chain	Pentapetalae
Hendy et al. 2018a	DLATEGNEIIR	Deamidated (NQ)	DLATEGNEIIR Deamidated (NQ)	Ribulose bisphosphate carboxylase large chain	Pentapetalae
Hendy et al. 2018a	DMPIQAFLLYQEPVLGPVR	Deamidated (NQ); Oxidation (M)	DMPIQAFLLYQEPVLGPVR Deamidated (NQ); Oxidation (M)	Beta casein	Bovidae
Hendy et al. 2018a	DMPIQAFLLYQEPVLGPVR	Oxidation (M)	DMPIQAFLLYQEPVLGPVR Oxidation (M)	Beta casein	Caprinae
Hendy et al. 2018a	DMPIQAFLLYQEPVLGPVR	Deamidated (NQ); Oxidation (M)	DMPIQAFLLYQEPVLGPVR Deamidated (NQ); Oxidation (M)	Beta casein	Caprinae
Hendy et al. 2018a	DTDILAAFR		DTDILAAFR	Ribulose bisphosphate carboxylase large chain	Conserved
Hendy et al. 2018a	DTDILAAFR		DTDILAAFR	Ribulose bisphosphate carboxylase large chain	Conserved
Hendy et al. 2018a	EACKCIVR	Propionamide (N-term)	EACKCIVR Propionamide (N-term)	Probable non-specific lipid-transfer protein 2	Parietaria judaica
Hendy et al. 2018a	EACKCIVR	Propionamide (N-term)	EACKCIVR Propionamide (N-term)	Probable non-specific lipid-transfer protein 2	Parietaria judaica
Hendy et al. 2018a	EACKCIVR	Propionamide (N-term)	EACKCIVR Propionamide (N-term)	Probable non-specific lipid-transfer protein 2	Parietaria judaica
Hendy et al. 2018a	EACKCIVR	Propionamide (N-term)	EACKCIVR Propionamide (N-term)	Probable non-specific lipid-transfer protein 2	Parietaria judaica
Hendy et al. 2018a	EITLGFVDLLR		EITLGFVDLLR	Ribulose bisphosphate carboxylase large chain	Mesangiospermae
Hendy et al. 2018a	FFEHFGDLSNADAVMNNPK	Oxidation (M)	FFEHFGDLSNADAVMNNPK Oxidation (M)	Hemoglobin subunit beta	Ovis
Hendy et al. 2018a	FVVAPFPEVFR		FVVAPFPEVFR	Alpha S1 casein	Caprinae
Hendy et al. 2018a	FVVAPFPEVFR		FVVAPFPEVFR	Alpha S1 casein	Caprinae
Hendy et al. 2018a	FVVAPFPEVFR		FVVAPFPEVFR	Alpha S1 casein	Caprinae
Hendy et al. 2018a	GFCGLSQPK		GFCGLSQPK	Lactoperoxidase	Euteleostomi
Hendy et al. 2018a	IDALNENK	Deamidated (NQ)	IDALNENK Deamidated (NQ)	Beta-lactoglobulin	Conserved
Hendy et al. 2018a	IGGATYQVPVEIR	Deamidated (NQ)	IGGATYQVPVEIR Deamidated (NQ)	Alpha S1 casein	Conserved
Hendy et al. 2018a	IIKDGGIDPLVR		IIKDGGIDPLVR	Lactoperoxidase	Bovidae
Hendy et al. 2018a	IIVTQTMK	Oxidation (M)	IIVTQTMK Oxidation (M)	Beta-lactoglobulin	Bovidae
Hendy et al. 2018a	IIVTQTMK	Oxidation (M)	IIVTQTMK Oxidation (M)	Beta-lactoglobulin	Bovidae
Hendy et al. 2018a	IIVTQTMK		IIVTQTMK	Beta-lactoglobulin	Bovidae
Hendy et al. 2018a	IIVTQTMK		IIVTQTMK	Beta-lactoglobulin	Bovidae
Hendy et al. 2018a	IIVTQTMK	Deamidated (NQ)	IIVTQTMK Deamidated (NQ)	Beta-lactoglobulin	Bovidae
Hendy et al. 2018a	IIVTQTMK	Oxidation (M)	IIVTQTMK Oxidation (M)	Beta-lactoglobulin	Bovidae
Hendy et al. 2018a	IIVTQTMK	Oxidation (M)	IIVTQTMK Oxidation (M)	Beta-lactoglobulin	Bovidae
Hendy et al. 2018a	IIVTQTMK	Deamidated (NQ); Oxidation (M)	IIVTQTMK Deamidated (NQ); Oxidation (M)	Beta-lactoglobulin	Bovidae
Hendy et al. 2018a	IIVTQTMK	Deamidated (NQ); Oxidation (M)	IIVTQTMK Deamidated (NQ); Oxidation (M)	Beta-lactoglobulin	Bovidae
Hendy et al. 2018a	IIVTQTMK	Deamidated (NQ); Oxidation (M)	IIVTQTMK Deamidated (NQ); Oxidation (M)	Beta-lactoglobulin	Bovidae
Hendy et al. 2018a	IIVTQTMK	Deamidated (NQ); Oxidation (M)	IIVTQTMK Deamidated (NQ); Oxidation (M)	Beta-lactoglobulin	Bovidae
Hendy et al. 2018a	IIVTQTMK	Deamidated (NQ); Oxidation (M)	IIVTQTMK Deamidated (NQ); Oxidation (M)	Beta-lactoglobulin	Bovidae
Hendy et al. 2018a	IIVTQTMK	Acetyl (Protein N-term); Deamidated (NQ)	IIVTQTMK Acetyl (Protein N-term); Deamidated (NQ)	Beta-lactoglobulin	Bovidae
Hendy et al. 2018a	IIVTQTMK	Acetyl (Protein N-term); Deamidated (NQ); Oxidation (M)	IIVTQTMK Acetyl (Protein N-term); Deamidated (NQ); Oxidation (M)	Beta-lactoglobulin	Bovidae
Hendy et al. 2018a	IIVTQTMK	Deamidated (NQ); Propionamide (N-term)	IIVTQTMK Deamidated (NQ); Propionamide (N-term)	Beta-lactoglobulin	Bovidae
Hendy et al. 2018a	IIVTQTMKGLDIQK	Deamidated (NQ)	IIVTQTMKGLDIQK Deamidated (NQ)	Beta-lactoglobulin	Bovidae
Hendy et al. 2018a	IIVTQTMKGLDIQK	2 Deamidated (NQ)	IIVTQTMKGLDIQK 2 Deamidated (NQ)	Beta-lactoglobulin	Bovidae
Hendy et al. 2018a	IIVTQTMKGLDIQK	2 Deamidated (NQ)	IIVTQTMKGLDIQK 2 Deamidated (NQ)	Beta-lactoglobulin	Bovidae
Hendy et al. 2018a	IIVTQTMKGLDIQK	Deamidated (NQ)	IIVTQTMKGLDIQK Deamidated (NQ)	Beta-lactoglobulin	Bovidae
Hendy et al. 2018a	IIVTQTMKGLDIQK	Deamidated (NQ)	IIVTQTMKGLDIQK Deamidated (NQ)	Beta-lactoglobulin	Bovidae
Hendy et al. 2018a	IIVTQTMKGLDIQK	Oxidation (M)	IIVTQTMKGLDIQK Oxidation (M)	Beta-lactoglobulin	Bovidae
Hendy et al. 2018a	IIVTQTMKGLDIQK	Oxidation (M)	IIVTQTMKGLDIQK Oxidation (M)	Beta-lactoglobulin	Bovidae
Hendy et al. 2018a	IIVTQTMKGLDIQK	Oxidation (M)	IIVTQTMKGLDIQK Oxidation (M)	Beta-lactoglobulin	Bovidae
Hendy et al. 2018a	IIVTQTMKGLDIQK	Oxidation (M)	IIVTQTMKGLDIQK Oxidation (M)	Beta-lactoglobulin	Bovidae
Hendy et al. 2018a	IIVTQTMKGLDIQK	Deamidated (NQ); Oxidation (M)	IIVTQTMKGLDIQK Deamidated (NQ); Oxidation (M)	Beta-lactoglobulin	Bovidae
Hendy et al. 2018a	IIVTQTMKGLDIQK	Deamidated (NQ); Oxidation (M)	IIVTQTMKGLDIQK Deamidated (NQ); Oxidation (M)	Beta-lactoglobulin	Bovidae
Hendy et al. 2018a	IIVTQTMKGLDIQK	Deamidated (NQ); Oxidation (M)	IIVTQTMKGLDIQK Deamidated (NQ); Oxidation (M)	Beta-lactoglobulin	Bovidae
Hendy et al. 2018a	IIVTQTMKGLDIQK	Deamidated (NQ); Oxidation (M)	IIVTQTMKGLDIQK Deamidated (NQ); Oxidation (M)	Beta-lactoglobulin	Bovidae
Hendy et al. 2018a	IIVTQTMKGLDIQK	Deamidated (NQ); Oxidation (M)	IIVTQTMKGLDIQK Deamidated (NQ); Oxidation (M)	Beta-lactoglobulin	Bovidae
Hendy et al. 2018a	IIVTQTMKGLDIQK	Deamidated (NQ); Oxidation (M)	IIVTQTMKGLDIQK Deamidated (NQ); Oxidation (M)	Beta-lactoglobulin	Bovidae
Hendy et al. 2018a	IIVTQTMKGLDIQK	Deamidated (NQ); Oxidation (M)	IIVTQTMKGLDIQK Deamidated (NQ); Oxidation (M)	Beta-lactoglobulin	Bovidae
Hendy et al. 2018a	IIVTQTMKGLDIQK	Deamidated (NQ); Oxidation (M)	IIVTQTMKGLDIQK Deamidated (NQ); Oxidation (M)	Beta-lactoglobulin	Bovidae
Hendy et al. 2018a	IIVTQTMKGLDIQK	Deamidated (NQ); Oxidation (M)	IIVTQTMKGLDIQK Deamidated (NQ); Oxidation (M)	Beta-lactoglobulin	Bovidae
Hendy et al. 2018a	IIVTQTMKGLDIQK	Deamidated (NQ); Oxidation (M)	IIVTQTMKGLDIQK Deamidated (NQ); Oxidation (M)	Beta-lactoglobulin	Bovidae
Hendy et al. 2018a	IIVTQTMKGLDIQK	Deamidated (NQ); Oxidation (M)	IIVTQTMKGLDIQK Deamidated (NQ); Oxidation (M)	Beta-lactoglobulin	Bovidae
Hendy et al. 2018a	IIVTQTMKGLDIQK	2 Deamidated (NQ); Oxidation (M)	IIVTQTMKGLDIQK 2 Deamidated (NQ); Oxidation (M)	Beta-lactoglobulin	Bovidae
Hendy et al. 2018a	IIVTQTMKGLDIQK	2 Deamidated (NQ); Oxidation (M)	IIVTQTMKGLDIQK 2 Deamidated (NQ); Oxidation (M)	Beta-lactoglobulin	Bovidae
Hendy et al. 2018a	IIVTQTMKGLDIQK	2 Deamidated (NQ); Oxidation (M)	IIVTQTMKGLDIQK 2 Deamidated (NQ); Oxidation (M)	Beta-lactoglobulin	Bovidae
Hendy et al. 2018a	IIVTQTMKGLDIQK	2 Deamidated (NQ); Oxidation (M)	IIVTQTMKGLDIQK 2 Deamidated (NQ); Oxidation (M)	Beta-lactoglobulin	Bovidae
Hendy et al. 2018a	IIVTQTMKGLDIQK	2 Deamidated (NQ); Oxidation (M)	IIVTQTMKGLDIQK 2 Deamidated (NQ); Oxidation (M)	Beta-lactoglobulin	Bovidae
Hendy et al. 2018a	IIVTQTMKGLDIQK	2 Deamidated (NQ); Oxidation (M)	IIVTQTMKGLDIQK 2 Deamidated (NQ); Oxidation (M)	Beta-lactoglobulin	Bovidae
Hendy et al. 2018a	IIVTQTMKGLDIQK	2 Deamidated (NQ); Oxidation (M)	IIVTQTMKGLDIQK 2 Deamidated (NQ); Oxidation (M)	Beta-lactoglobulin	Bovidae
Hendy et al. 2018a	IIVTQTMKGLDIQK	2 Deamidated (NQ); Oxidation (M)	IIVTQTMKGLDIQK 2 Deamidated (NQ); Oxidation (M)	Beta-lactoglobulin	Bovidae
Hendy et al. 2018a	IIVTQTMKGLDIQK	Acetyl (Protein N-term)	IIVTQTMKGLDIQK Acetyl (Protein N-term)	Beta-lactoglobulin	Bovidae
Hendy et al. 2018a	IIVTQTMKGLDIQK	Acetyl (Protein N-term); Deamidated (NQ)	IIVTQTMKGLDIQK Acetyl (Protein N-term); Deamidated (NQ)	Beta-lactoglobulin	Bovidae
Hendy et al. 2018a	IIVTQTMKGLDIQK	Acetyl (Protein N-term); 2 Deamidated (NQ)	IIVTQTMKGLDIQK Acetyl (Protein N-term); 2 Deamidated (NQ)	Beta-lactoglobulin	Bovidae
Hendy et al. 2018a	IIVTQTMKGLDIQK	Acetyl (Protein N-term); Deamidated (NQ); Oxidation (M)	IIVTQTMKGLDIQK Acetyl (Protein N-term); Deamidated (NQ); Oxidation (M)	Beta-lactoglobulin	Bovidae
Hendy et al. 2018a	IIVTQTMKGLDIQK	Acetyl (Protein N-term); Deamidated (NQ); Oxidation (M)	IIVTQTMKGLDIQK Acetyl (Protein N-term); Deamidated (NQ); Oxidation (M)	Beta-lactoglobulin	Bovidae
Hendy et al. 2018a	IIVTQTMKGLDIQK	Acetyl (Protein N-term); 2 Deamidated (NQ); Oxidation (M)	IIVTQTMKGLDIQK Acetyl (Protein N-term); 2 Deamidated (NQ); Oxidation (M)	Beta-lactoglobulin	Bovidae
Hendy et al. 2018a	IIVTQTMKGLDIQK	Acetyl (Protein N-term); 2 Deamidated (NQ); Oxidation (M)	IIVTQTMKGLDIQK Acetyl (Protein N-term); 2 Deamidated (NQ); Oxidation (M)	Beta-lactoglobulin	Bovidae
Hendy et al. 2018a	IIVTQTMKGLDIQK	Deamidated (NQ); Propionamide (K)	IIVTQTMKGLDIQK Deamidated (NQ); Propionamide (K)	Beta-lactoglobulin	Bovidae
Hendy et al. 2018a	IIVTQTMKGLDIQK	Deamidated (NQ); Oxidation (M); Propionamide (N-term)	IIVTQTMKGLDIQK Deamidated (NQ); Oxidation (M); Propionamide (N-term)	Beta-lactoglobulin	Bovidae
Hendy et al. 2018a	IIVTQTMKGLDIQK	2 Deamidated (NQ); Oxidation (M); Propionamide (K)	IIVTQTMKGLDIQK 2 Deamidated (NQ); Oxidation (M); Propionamide (K)	Beta-lactoglobulin	Bovidae
Hendy et al. 2018a	IKTVTSLDLPVLR		IKTVTSLDLPVLR	Legumin A2	Fabeae
Hendy et al. 2018a	IKTVTSLDLPVLR	Propionamide (K)	IKTVTSLDLPVLR Propionamide (K)	Legumin A2	Fabeae
Hendy et al. 2018a	ILRGVGPSVGV		ILRGVGPSVGV	B1-hordein	Hordeum vulgare
Hendy et al. 2018a	ILRGVGPSVGV		ILRGVGPSVGV	B1-hordein	Hordeum vulgare
Hendy et al. 2018a	IPTAYVK		IPTAYVK	Ribulose bisphosphate carboxylase large chain	Conserved
Hendy et al. 2018a	LAGTSSVINNLPLDVVAATFNLQRNEAR	5 Deamidated (NQ)	LAGTSSVINNLPLDVVAATFNLQRNEAR 5 Deamidated (NQ)	Legumin A2	Pisum sativum
Hendy et al. 2018a	IRENIADAAR	Deamidated (NQ)	IRENIADAAR Deamidated (NQ)	Legumin J	Pisum sativum
Hendy et al. 2018a	ISNVFTFAFR		ISNVFTFAFR	Lactoperoxidase	Eutheria
Hendy et al. 2018a	ISNVFTFAFR	Deamidated (NQ)	ISNVFTFAFR Deamidated (NQ)	Lactoperoxidase	Eutheria
Hendy et al. 2018a	ISNVFTFAFR	Deamidated (NQ)	ISNVFTFAFR Deamidated (NQ)	Lactoperoxidase	Eutheria
Hendy et al. 2018a	ISQYYQK		ISQYYQK	Alpha S2 casein	Conserved
Hendy et al. 2018a	ISTANSLTLPVLR	Deamidated (NQ)	ISTANSLTLPVLR Deamidated (NQ)	Legumin J	Pisum sativum
Hendy et al. 2018a	ISTANSLTLPVLR	Deamidated (NQ)	ISTANSLTLPVLR Deamidated (NQ)	Legumin J	Pisum sativum
Hendy et al. 2018a	ISTANSLTLPVLR	Deamidated (NQ)	ISTANSLTLPVLR Deamidated (NQ)	Legumin J	Pisum sativum
Hendy et al. 2018a	ISTANSLTLPVLR	Deamidated (NQ)	ISTANSLTLPVLR Deamidated (NQ)	Legumin J	Pisum sativum
Hendy et al. 2018a	ISTANSLTLPVLR	Deamidated (NQ)	ISTANSLTLPVLR Deamidated (NQ)	Legumin J	Pisum sativum
Hendy et al. 2018a	ISTVNSLTLPILR	Deamidated (NQ)	ISTVNSLTLPILR Deamidated (NQ)	Legumin B (Fragment)	Papilionoideae
Hendy et al. 2018a	ISTVNSLTLPILR	Deamidated (NQ)	ISTVNSLTLPILR Deamidated (NQ)	Legumin B (Fragment)	Papilionoideae
Hendy et al. 2018a	ISTVNSLTLPILR	Deamidated (NQ)	ISTVNSLTLPILR Deamidated (NQ)	Legumin B (Fragment)	Papilionoideae
Hendy et al. 2018a	ISTVNSLTLPILR	Deamidated (NQ)	ISTVNSLTLPILR Deamidated (NQ)	Legumin B (Fragment)	Papilionoideae
Hendy et al. 2018a	ISTVNSLTLPILR	Deamidated (NQ)	ISTVNSLTLPILR Deamidated (NQ)	Legumin B (Fragment)	Papilionoideae
Hendy et al. 2018a	ISTVNSLTLPILR	Deamidated (NQ)	ISTVNSLTLPILR Deamidated (NQ)	Legumin B (Fragment)	Papilionoideae
Hendy et al. 2018a	ISTVNSLTLPILR		ISTVNSLTLPILR	Legumin B (Fragment)	Papilionoideae
Hendy et al. 2018a	ISTVNSLTLPILR	Deamidated (NQ)	ISTVNSLTLPILR Deamidated (NQ)	Legumin B (Fragment)	Papilionoideae
Hendy et al. 2018a	ISTVNSLTLPILR	Deamidated (NQ)	ISTVNSLTLPILR Deamidated (NQ)	Legumin B (Fragment)	Papilionoideae
Hendy et al. 2018a	ISTVNSLTLPILRNLR	2 Deamidated (NQ)	ISTVNSLTLPILRNLR 2 Deamidated (NQ)	Legumin B (Fragment)	Papilionoideae
Hendy et al. 2018a	ISYQFEASSLLR		ISYQFEASSLLR	Serpin-Z4	Hordeum vulgare
Hendy et al. 2018a	ISYQFEASSLLR	Deamidated (NQ)	ISYQFEASSLLR Deamidated (NQ)	Serpin-Z4	Hordeum vulgare
Hendy et al. 2018a	ISYQFEASSLLR	Deamidated (NQ)	ISYQFEASSLLR Deamidated (NQ)	Serpin-Z4	Hordeum vulgare
Hendy et al. 2018a	ISYQFEASSLLR	Deamidated (NQ)	ISYQFEASSLLR Deamidated (NQ)	Serpin-Z4	Hordeum vulgare
Hendy et al. 2018a	ISYQFEASSLLR		ISYQFEASSLLR	Serpin-Z4	Hordeum vulgare
Hendy et al. 2018a	ISYQFEASSLLR		ISYQFEASSLLR	Serpin-Z4	Hordeum vulgare
Hendy et al. 2018a	ISYQFEASSLLR	Deamidated (NQ)	ISYQFEASSLLR Deamidated (NQ)	Serpin-Z4	Hordeum vulgare
Hendy et al. 2018a	ISYQFEASSLLR		ISYQFEASSLLR	Serpin-Z4	Hordeum vulgare
Hendy et al. 2018a	ISYQFEASSLLR	Deamidated (NQ)	ISYQFEASSLLR Deamidated (NQ)	Serpin-Z4	Hordeum vulgare
Hendy et al. 2018a	ISYQFEASSLLR		ISYQFEASSLLR	Serpin-Z4	Hordeum vulgare
Hendy et al. 2018a	ISYQFEASSLLR	Deamidated (NQ)	ISYQFEASSLLR Deamidated (NQ)	Serpin-Z4	Hordeum vulgare
Hendy et al. 2018a	ISYQFEASSLLR		ISYQFEASSLLR	Serpin-Z5	Hordeum vulgare
Hendy et al. 2018a	ISYQFEASSLLR	Deamidated (NQ)	ISYQFEASSLLR Deamidated (NQ)	Serpin-Z6	Hordeum vulgare
Hendy et al. 2018a	ISYQFEASSLLR		ISYQFEASSLLR	Serpin-Z6	Hordeum vulgare
Hendy et al. 2018a	ISYQFEASSLLR	Deamidated (NQ)	ISYQFEASSLLR Deamidated (NQ)	Serpin-Z7	Hordeum vulgare
Hendy et al. 2018a	IVPLAIDTR		IVPLAIDTR	B3-hordein (Fragment)	Hordeum vulgare
Hendy et al. 2018a	IVPLAIDTR		IVPLAIDTR	B3-hordein (Fragment)	Hordeum vulgare
Hendy et al. 2018a	IVPLAIDTR		IVPLAIDTR	B3-hordein (Fragment)	Hordeum vulgare
Hendy et al. 2018a	IVPLAIDTR		IVPLAIDTR	B3-hordein (Fragment)	Hordeum vulgare
Hendy et al. 2018a	IVPLAIDTRVGV		IVPLAIDTRVGV	B3-hordein (Fragment)	Hordeum vulgare
Hendy et al. 2018a	IVPLAIDTRVGV		IVPLAIDTRVGV	B3-hordein (Fragment)	Hordeum vulgare
Hendy et al. 2018a	IVPLAIDTRVGV		IVPLAIDTRVGV	B3-hordein (Fragment)	Hordeum vulgare
Hendy et al. 2018a	IVPLAIDTRVGV		IVPLAIDTRVGV	B3-hordein (Fragment)	Hordeum vulgare
Hendy et al. 2018a	IVPLAIDTRVGV		IVPLAIDTRVGV	B3-hordein (Fragment)	Hordeum vulgare
Hendy et al. 2018a	IVPLAIDTRVGV		IVPLAIDTRVGV	B3-hordein (Fragment)	Hordeum vulgare
Hendy et al. 2018a	IVPLAIDTRVGV		IVPLAIDTRVGV	B3-hordein (Fragment)	Hordeum vulgare
Hendy et al. 2018a	IVPLAIDTRVGV		IVPLAIDTRVGV	B3-hordein (Fragment)	Hordeum vulgare
Hendy et al. 2018a	IVPLAIDTRVGV		IVPLAIDTRVGV	B3-hordein (Fragment)	Hordeum vulgare
Hendy et al. 2018a	IVPLAIDTRVGV		IVPLAIDTRVGV	B3-hordein (Fragment)	Hordeum vulgare
Hendy et al. 2018a	IVPLAIDTRVGV		IVPLAIDTRVGV	B3-hordein (Fragment)	Hordeum vulgare
Hendy et al. 2018a	IVPLAIDTRVGV		IVPLAIDTRVGV	B3-hordein (Fragment)	Hordeum vulgare
Hendy et al. 2018a	IVPLAIDTRVGV		IVPLAIDTRVGV	B3-hordein (Fragment)	Hordeum vulgare
Hendy et al. 2018a	IVPLAIDTRVGV		IVPLAIDTRVGV	B3-hordein (Fragment)	Hordeum vulgare
Hendy et al. 2018a	IVPLAIDTRVGV		IVPLAIDTRVGV	B3-hordein (Fragment)	Hordeum vulgare
Hendy et al. 2018a	IVPLAIDTRVGV		IVPLAIDTRVGV	B3-hordein (Fragment)	Hordeum vulgare
Hendy et al. 2018a	KIIAEK		KIIAEK	Beta-lactoglobulin	Conserved
Hendy et al. 2018a	KIIAEK		KIIAEK	Beta-lactoglobulin	Conserved
Hendy et al. 2018a	KLGAPSITCVR		KLGAPSITCVR	Lactotransferrin	Bovidae
Hendy et al. 2018a	KYNVPQLEIVPK	2 Deamidated (NQ)	KYNVPQLEIVPK 2 Deamidated (NQ)	Alpha S1 casein	Caprinae
Hendy et al. 2018a	KYNVPQLEIVPK	2 Deamidated (NQ)	KYNVPQLEIVPK 2 Deamidated (NQ)	Alpha S1 casein	Caprinae
Hendy et al. 2018a	KYNVPQLEIVPK	2 Deamidated (NQ)	KYNVPQLEIVPK 2 Deamidated (NQ)	Alpha S1 casein	Caprinae
Hendy et al. 2018a	KYNVPQLEIVPK	2 Deamidated (NQ)	KYNVPQLEIVPK 2 Deamidated (NQ)	Alpha S1 casein	Caprinae
Hendy et al. 2018a	LAFNPTQLEGQCHV	2 Deamidated (NQ)	LAFNPTQLEGQCHV 2 Deamidated (NQ)	Beta-lactoglobulin	Caprinae
Hendy et al. 2018a	LAFNPTQLEGQCHV	3 Deamidated (NQ)	LAFNPTQLEGQCHV 3 Deamidated (NQ)	Beta-lactoglobulin	Caprinae
Hendy et al. 2018a	LAFNPTQLEGQCHV	2 Deamidated (NQ)	LAFNPTQLEGQCHV 2 Deamidated (NQ)	Beta-lactoglobulin	Caprinae
Hendy et al. 2018a	LAFNPTQLEGQCHV	3 Deamidated (NQ)	LAFNPTQLEGQCHV 3 Deamidated (NQ)	Beta-lactoglobulin	Caprinae
Hendy et al. 2018a	LAFNPTQLEGQCHV	2 Deamidated (NQ)	LAFNPTQLEGQCHV 2 Deamidated (NQ)	Beta-lactoglobulin	Caprinae
Hendy et al. 2018a	LAFNPTQLEGQCHV	3 Deamidated (NQ)	LAFNPTQLEGQCHV 3 Deamidated (NQ)	Beta-lactoglobulin	Caprinae
Hendy et al. 2018a	LAFNPTQLEGQCHV	2 Deamidated (NQ)	LAFNPTQLEGQCHV 2 Deamidated (NQ)	Beta-lactoglobulin	Caprinae
Hendy et al. 2018a	LAFNPTQLEGQCHV	3 Deamidated (NQ)	LAFNPTQLEGQCHV 3 Deamidated (NQ)	Beta-lactoglobulin	Caprinae
Hendy et al. 2018a	LAFNPTQLEGQCHV		LAFNPTQLEGQCHV	Beta-lactoglobulin	Caprinae
Hendy et al. 2018a	LAFNPTQLEGQCHV	Deamidated (NQ)	LAFNPTQLEGQCHV Deamidated (NQ)	Beta-lactoglobulin	Caprinae
Hendy et al. 2018a	LAFNPTQLEGQCHV	Deamidated (NQ)	LAFNPTQLEGQCHV Deamidated (NQ)	Beta-lactoglobulin	Caprinae
Hendy et al. 2018a	LAFNPTQLEGQCHV	Deamidated (NQ)	LAFNPTQLEGQCHV Deamidated (NQ)	Beta-lactoglobulin	Caprinae
Hendy et al. 2018a	LAFNPTQLEGQCHV	2 Deamidated (NQ)	LAFNPTQLEGQCHV 2 Deamidated (NQ)	Beta-lactoglobulin	Caprinae
Hendy et al. 2018a	LAFNPTQLEGQCHV	2 Deamidated (NQ)	LAFNPTQLEGQCHV 2 Deamidated (NQ)	Beta-lactoglobulin	Caprinae
Hendy et al. 2018a	LAFNPTQLEGQCHV		LAFNPTQLEGQCHV	Beta-lactoglobulin	Caprinae
Hendy et al. 2018a	LAFNPTQLEGQCHV		LAFNPTQLEGQCHV	Beta-lactoglobulin	Caprinae
Hendy et al. 2018a	LAFNPTQLEGQCHV	Deamidated (NQ)	LAFNPTQLEGQCHV Deamidated (NQ)	Beta-lactoglobulin	Caprinae
Hendy et al. 2018a	LAFNPTQLEGQCHV	Deamidated (NQ)	LAFNPTQLEGQCHV Deamidated (NQ)	Beta-lactoglobulin	Caprinae
Hendy et al. 2018a	LAFNPTQLEGQCHV	Deamidated (NQ)	LAFNPTQLEGQCHV Deamidated (NQ)	Beta-lactoglobulin	Caprinae
Hendy et al. 2018a	LAFNPTQLEGQCHV	Deamidated (NQ)	LAFNPTQLEGQCHV Deamidated (NQ)	Beta-lactoglobulin	Caprinae
Hendy et al. 2018a	LAFNPTQLEGQCHV	Deamidated (NQ)	LAFNPTQLEGQCHV Deamidated (NQ)	Beta-lactoglobulin	Caprinae
Hendy et al. 2018a	LAFNPTQLEGQCHV	2 Deamidated (NQ)	LAFNPTQLEGQCHV 2 Deamidated (NQ)	Beta-lactoglobulin	Caprinae
Hendy et al. 2018a	LAFNPTQLEGQCHV	2 Deamidated (NQ)	LAFNPTQLEGQCHV 2 Deamidated (NQ)	Beta-lactoglobulin	Caprinae
Hendy et al. 2018a	LAFNPTQLEGQCHV	2 Deamidated (NQ)	LAFNPTQLEGQCHV 2 Deamidated (NQ)	Beta-lactoglobulin	Caprinae
Hendy et al. 2018a	LAFNPTQLEGQCHV	3 Deamidated (NQ)	LAFNPTQLEGQCHV 3 Deamidated (NQ)	Beta-lactoglobulin	Caprinae
Hendy et al. 2018a	LAFNPTQLEGQCHV	3 Deamidated (NQ)	LAFNPTQLEGQCHV 3 Deamidated (NQ)	Beta-lactoglobulin	Caprinae
Hendy et al. 2018a	LAFNPTQLEGQCHV	3 Deamidated (NQ)	LAFNPTQLEGQCHV 3 Deamidated (NQ)	Beta-lactoglobulin	Caprinae
Hendy et al. 2018a	LAFNPTQLEGQCHV	3 Deamidated (NQ)	LAFNPTQLEGQCHV 3 Deamidated (NQ)	Beta-lactoglobulin	Caprinae
Hendy et al. 2018a	LAFNPTQLEGQCHV	3 Deamidated (NQ)	LAFNPTQLEGQCHV 3 Deamidated (NQ)	Beta-lactoglobulin	Caprinae
Hendy et al. 2018a	LAFNPTQLEGQCHV		LAFNPTQLEGQCHV	Beta-lactoglobulin	Caprinae
Hendy et al. 2018a	LAFNPTQLEGQCHV		LAFNPTQLEGQCHV	Beta-lactoglobulin	Caprinae
Hendy et al. 2018a	LAFNPTQLEGQCHV		LAFNPTQLEGQCHV	Beta-lactoglobulin	Caprinae
Hendy et al. 2018a	LAFNPTQLEGQCHV		LAFNPTQLEGQCHV	Beta-lactoglobulin	Caprinae
Hendy et al. 2018a	LAFNPTQLEGQCHV		LAFNPTQLEGQCHV	Beta-lactoglobulin	Caprinae
Hendy et al. 2018a	LAFNPTQLEGQCHV		LAFNPTQLEGQCHV	Beta-lactoglobulin	Caprinae
Hendy et al. 2018a	LAFNPTQLEGQCHV		LAFNPTQLEGQCHV	Beta-lactoglobulin	Caprinae
Hendy et al. 2018a	LAFNPTQLEGQCHV		LAFNPTQLEGQCHV	Beta-lactoglobulin	Caprinae
Hendy et al. 2018a	LAFNPTQLEGQCHV		LAFNPTQLEGQCHV	Beta-lactoglobulin	Caprinae
Hendy et al. 2018a	LAFNPTQLEGQCHV		LAFNPTQLEGQCHV	Beta-lactoglobulin	Caprinae
Hendy et al. 2018a	LAFNPTQLEGQCHV	Deamidated (NQ)	LAFNPTQLEGQCHV Deamidated (NQ)	Beta-lactoglobulin	Caprinae
Hendy et al. 2018a	LAFNPTQLEGQCHV	Deamidated (NQ)	LAFNPTQLEGQCHV Deamidated (NQ)	Beta-lactoglobulin	Caprinae
Hendy et al. 2018a	LAFNPTQLEGQCHV	Deamidated (NQ)	LAFNPTQLEGQCHV Deamidated (NQ)	Beta-lactoglobulin	Caprinae
Hendy et al. 2018a	LAFNPTQLEGQCHV	Deamidated (NQ)	LAFNPTQLEGQCHV Deamidated (NQ)	Beta-lactoglobulin	Caprinae
Hendy et al. 2018a	LAFNPTQLEGQCHV	Deamidated (NQ)	LAFNPTQLEGQCHV Deamidated (NQ)	Beta-lactoglobulin	Caprinae
Hendy et al. 2018a	LAFNPTQLEGQCHV	Deamidated (NQ)	LAFNPTQLEGQCHV Deamidated (NQ)	Beta-lactoglobulin	Caprinae
Hendy et al. 2018a	LAFNPTQLEGQCHV	Deamidated (NQ)	LAFNPTQLEGQCHV Deamidated (NQ)	Beta-lactoglobulin	Caprinae
Hendy et al. 2018a	LAFNPTQLEGQCHV	Deamidated (NQ)	LAFNPTQLEGQCHV Deamidated (NQ)	Beta-lactoglobulin	Caprinae
Hendy et al. 2018a	LAFNPTQLEGQCHV	Deamidated (NQ)	LAFNPTQLEGQCHV Deamidated (NQ)	Beta-lactoglobulin	Caprinae
Hendy et al. 2018a	LAFNPTQLEGQCHV	Deamidated (NQ)	LAFNPTQLEGQCHV Deamidated (NQ)	Beta-lactoglobulin	Caprinae
Hendy et al. 2018a	LAFNPTQLEGQCHV	Deamidated (NQ)	LAFNPTQLEGQCHV Deamidated (NQ)	Beta-lactoglobulin	Caprinae
Hendy et al. 2018a	LAFNPTQLEGQCHV	Deamidated (NQ)	LAFNPTQLEGQCHV Deamidated (NQ)	Beta-lactoglobulin	Caprinae
Hendy et al. 2018a	LAFNPTQLEGQCHV	Deamidated (NQ)	LAFNPTQLEGQCHV Deamidated (NQ)	Beta-lactoglobulin	Caprinae
Hendy et al. 2018a	LAFNPTQLEGQCHV	Deamidated (NQ)	LAFNPTQLEGQCHV Deamidated (NQ)	Beta-lactoglobulin	Caprinae
Hendy et al. 2018a	LAFNPTQLEGQCHV	Deamidated (NQ)	LAFNPTQLEGQCHV Deamidated (NQ)	Beta-lactoglobulin	Caprinae
Hendy et al. 2018a	LAFNPTQLEGQCHV	Deamidated (NQ)	LAFNPTQLEGQCHV Deamidated (NQ)	Beta-lactoglobulin	Caprinae
Hendy et al. 2018a	LAFNPTQLEGQCHV	Deamidated (NQ)	LAFNPTQLEGQCHV Deamidated (NQ)	Beta-lactoglobulin	Caprinae
Hendy et al. 2018a	LAFNPTQLEGQCHV	Deamidated (NQ)	LAFNPTQLEGQCHV Deamidated (NQ)	Beta-lactoglobulin	Caprinae
Hendy et al. 2018a	LAFNPTQLEGQCHV	Deamidated (NQ)	LAFNPTQLEGQCHV Deamidated (NQ)	Beta-lactoglobulin	Caprinae
Hendy et al. 2018a	LAFNPTQLEGQCHV	Deamidated (NQ)	LAFNPTQLEGQCHV Deamidated (NQ)	Beta-lactoglobulin	Caprinae
Hendy et al. 2018a	LAFNPTQLEGQCHV		LAFNPTQLEGQCHV	Beta-lactoglobulin	Caprinae
Hendy et al. 2018a	LAFNPTQLEGQCHV	2 Deamidated (NQ)	LAFNPTQLEGQCHV 2 Deamidated (NQ)	Beta-lactoglobulin	Caprinae
Hendy et al. 2018a	LAFNPTQLEGQCHV	2 Deamidated (NQ)	LAFNPTQLEGQCHV 2 Deamidated (NQ)	Beta-lactoglobulin	Caprinae
Hendy et al. 2018a	LAFNPTQLEGQCHV	2 Deamidated (NQ)	LAFNPTQLEGQCHV 2 Deamidated (NQ)	Beta-lactoglobulin	Caprinae
Hendy et al. 2018a	LAFNPTQLEGQCHV	2 Deamidated (NQ)	LAFNPTQLEGQCHV 2 Deamidated (NQ)	Beta-lactoglobulin	Caprinae
Hendy et al. 2018a	LAFNPTQLEGQCHV	2 Deamidated (NQ)	LAFNPTQLEGQCHV 2 Deamidated (NQ)	Beta-lactoglobulin	Caprinae
Hendy et al. 2018a	LAFNPTQLEGQCHV	2 Deamidated (NQ)	LAFNPTQLEGQCHV 2 Deamidated (NQ)	Beta-lactoglobulin	Caprinae
Hendy et al. 2018a	LAFNPTQLEGQCHV	2 Deamidated (NQ)	LAFNPTQLEGQCHV 2 Deamidated (NQ)	Beta-lactoglobulin	Caprinae
Hendy et al. 2018a	LAFNPTQLEGQCHV	Deamidated (NQ)	LAFNPTQLEGQCHV Deamidated (NQ)	Beta-lactoglobulin	Caprinae
Hendy et al. 2018a	LAFNPTQLEGQCHV	2 Deamidated (NQ)	LAFNPTQLEGQCHV 2 Deamidated (NQ)	Beta-lactoglobulin	Caprinae
Hendy et al. 2018a	LAFNPTQLEGQCHV	Deamidated (NQ)	LAFNPTQLEGQCHV Deamidated (NQ)	Beta-lactoglobulin	Caprinae
Hendy et al. 2018a	LAFNPTQLEGQCHV	Deamidated (NQ)	LAFNPTQLEGQCHV Deamidated (NQ)	Beta-lactoglobulin	Caprinae
Hendy et al. 2018a	LAFNPTQLEGQCHV	2 Deamidated (NQ)	LAFNPTQLEGQCHV 2 Deamidated (NQ)	Beta-lactoglobulin	Caprinae
Hendy et al. 2018a	LAFNPTQLEGQCHV	Deamidated (NQ)	LAFNPTQLEGQCHV Deamidated (NQ)	Beta-lactoglobulin	Caprinae
Hendy et al. 2018a	LAFNPTQLEGQCHV	2 Deamidated (NQ)	LAFNPTQLEGQCHV 2 Deamidated (NQ)	Beta-lactoglobulin	Caprinae
Hendy et al. 2018a	LAFNPTQLEGQCHV	Deamidated (NQ)	LAFNPTQLEGQCHV Deamidated (NQ)	Beta-lactoglobulin	Caprinae
Hendy et al. 2018a	LAFNPTQLEGQCHV	3 Deamidated (NQ)	LAFNPTQLEGQCHV 3 Deamidated (NQ)	Beta-lactoglobulin	Caprinae
Hendy et al. 2018a	LAFNPTQLEGQCHV	3 Deamidated (NQ)	LAFNPTQLEGQCHV 3 Deamidated (NQ)	Beta-lactoglobulin	Caprinae
Hendy et al. 2018a	LAFNPTQLEGQCHV	3 Deamidated (NQ)	LAFNPTQLEGQCHV 3 Deamidated (NQ)	Beta-lactoglobulin	Caprinae
Hendy et al. 2018a	LAFNPTQLEGQCHV	3 Deamidated (NQ)	LAFNPTQLEGQCHV 3 Deamidated (NQ)	Beta-lactoglobulin	Caprinae
Hendy et al. 2018a	LAFNPTQLEGQCHV	3 Deamidated (NQ)	LAFNPTQLEGQCHV 3 Deamidated (NQ)	Beta-lactoglobulin	Caprinae
Hendy et al. 2018a	LAFNPTQLEGQCHV	2 Deamidated (NQ)	LAFNPTQLEGQCHV 2 Deamidated (NQ)	Beta-lactoglobulin	Caprinae
Hendy et al. 2018a	LAFNPTQLEGQCHV		LAFNPTQLEGQCHV	Beta-lactoglobulin	Caprinae
Hendy et al. 2018a	LAFNPTQLEGQCHV		LAFNPTQLEGQCHV	Beta-lactoglobulin	Caprinae
Hendy et al. 2018a	LAFNPTQLEGQCHV	Deamidated (NQ)	LAFNPTQLEGQCHV Deamidated (NQ)	Beta-lactoglobulin	Caprinae
Hendy et al. 2018a	LAFNPTQLEGQCHV	Deamidated (NQ)	LAFNPTQLEGQCHV Deamidated (NQ)	Beta-lactoglobulin	Caprinae
Hendy et al. 2018a	LAFNPTQLEGQCHV	Deamidated (NQ)	LAFNPTQLEGQCHV Deamidated (NQ)	Beta-lactoglobulin	Caprinae
Hendy et al. 2018a	LAFNPTQLEGQCHV	2 Deamidated (NQ)	LAFNPTQLEGQCHV 2 Deamidated (NQ)	Beta-lactoglobulin	Caprinae
Hendy et al. 2018a	LAFNPTQLEGQCHV	2 Deamidated (NQ)	LAFNPTQLEGQCHV 2 Deamidated (NQ)	Beta-lactoglobulin	Caprinae
Hendy et al. 2018a	LAFNPTQLEGQCHV	2 Deamidated (NQ)	LAFNPTQLEGQCHV 2 Deamidated (NQ)	Beta-lactoglobulin	Caprinae
Hendy et al. 2018a	LAFNPTQLEGQCHV	2 Deamidated (NQ)	LAFNPTQLEGQCHV 2 Deamidated (NQ)	Beta-lactoglobulin	Caprinae
Hendy et al. 2018a	LAFNPTQLEGQCHV	3 Deamidated (NQ)	LAFNPTQLEGQCHV 3 Deamidated (NQ)	Beta-lactoglobulin	Caprinae
Hendy et al. 2018a	LAFNPTQLEGQCHV	3 Deamidated (NQ)	LAFNPTQLEGQCHV 3 Deamidated (NQ)	Beta-lactoglobulin	Caprinae
Hendy et al. 2018a	LCAGVCR		LCAGVCR	Alpha-1-purothionin (Fragment)	Conserved
Hendy et al. 2018a	LFGFTYLR		LFGFTYLR	Beta-amylase	Poaceae
Hendy et al. 2018a	LGAPSITCVR		LGAPSITCVR	Lactotransferrin	Bovidae
Hendy et al. 2018a	LGLSAKNYGR	Deamidated (NQ)	LGLSAKNYGR Deamidated (NQ)	Ribulose bisphosphate carboxylase large chain	Conserved
Hendy et al. 2018a	LLGDVLVVVLAR		LLGDVLVVVLAR	Hemoglobin subunit beta	Boreoeutheria (no 100% homology)
Hendy et al. 2018a	LLGNVLVVVLAR		LLGNVLVVVLAR	Hemoglobin subunit beta	Mammalia
Hendy et al. 2018a	LLGNVLVVVLAR	Deamidated (NQ)	LLGNVLVVVLAR Deamidated (NQ)	Hemoglobin subunit beta	Mammalia
Hendy et al. 2018a	LLGNVLVVVLAR		LLGNVLVVVLAR	Hemoglobin subunit beta	Mammalia
Hendy et al. 2018a	LLGNVLVVVLAR		LLGNVLVVVLAR	Hemoglobin subunit beta	Mammalia
Hendy et al. 2018a	LLVVYPWTER		LLVVYPWTER	Hemoglobin subunit beta	Conserved
Hendy et al. 2018a	LLVVYPWTQR		LLVVYPWTQR	Hemoglobin subunit beta	Euteleostomi
Hendy et al. 2018a	LLVVYPWTQR	Deamidated (NQ)	LLVVYPWTQR Deamidated (NQ)	Hemoglobin subunit beta	Euteleostomi
Hendy et al. 2018a	LLVVYPWTQR		LLVVYPWTQR	Hemoglobin subunit beta	Euteleostomi
Hendy et al. 2018a	LLVVYPWTQR	Deamidated (NQ)	LLVVYPWTQR Deamidated (NQ)	Hemoglobin subunit beta	Euteleostomi
Hendy et al. 2018a	LLVVYPWTQR		LLVVYPWTQR	Hemoglobin subunit beta	Euteleostomi
Hendy et al. 2018a	LLVVYPWTQR	Deamidated (NQ)	LLVVYPWTQR Deamidated (NQ)	Hemoglobin subunit beta	Euteleostomi
Hendy et al. 2018a	LLVVYPWTQR		LLVVYPWTQR	Hemoglobin subunit beta	Euteleostomi
Hendy et al. 2018a	LLVVYPWTQR	Deamidated (NQ)	LLVVYPWTQR Deamidated (NQ)	Hemoglobin subunit beta	Euteleostomi
Hendy et al. 2018a	LLVVYPWTQR		LLVVYPWTQR	Hemoglobin subunit beta	Euteleostomi
Hendy et al. 2018a	LLVVYPWTQR	Deamidated (NQ)	LLVVYPWTQR Deamidated (NQ)	Hemoglobin subunit beta	Euteleostomi
Hendy et al. 2018a	LLVVYPWTQR		LLVVYPWTQR	Hemoglobin subunit beta	Euteleostomi
Hendy et al. 2018a	LLVVYPWTQR		LLVVYPWTQR	Hemoglobin subunit beta-3	Euteleostomi
Hendy et al. 2018a	LLVVYPWTQR	Deamidated (NQ)	LLVVYPWTQR Deamidated (NQ)	Hemoglobin subunit beta-3	Euteleostomi
Hendy et al. 2018a	LLVVYPWTQR		LLVVYPWTQR	Hemoglobin subunit beta-3	Conserved
Hendy et al. 2018a	LLVVYPWTQR	Deamidated (NQ)	LLVVYPWTQR Deamidated (NQ)	Hemoglobin subunit beta-3	Conserved
Hendy et al. 2018a	LNIGPSSSPDIYNPEAGR	Deamidated (NQ)	LNIGPSSSPDIYNPEAGR Deamidated (NQ)	Legumin A2	Pisum sativum
Hendy et al. 2018a	LNIGPSSSPDIYNPEAGR	Deamidated (NQ)	LNIGPSSSPDIYNPEAGR Deamidated (NQ)	Legumin A2	Pisum sativum
Hendy et al. 2018a	LQVVNCNGNTVFDGELEAGR	3 Deamidated (NQ)	LQVVNCNGNTVFDGELEAGR 3 Deamidated (NQ)	Legumin A2	Papilionoideae
Hendy et al. 2018a	LQVVNCNGNTVFDGELEAGR	3 Deamidated (NQ)	LQVVNCNGNTVFDGELEAGR 3 Deamidated (NQ)	Legumin A2	Papilionoideae
Hendy et al. 2018a	LQVVNCNGNTVFDGELEAGR	3 Deamidated (NQ)	LQVVNCNGNTVFDGELEAGR 3 Deamidated (NQ)	Legumin A2	Papilionoideae
Hendy et al. 2018a	LSAEYVLLYR		LSAEYVLLYR	Legumin B (Fragment)	Papilionoideae
Hendy et al. 2018a	LSAEYVLLYR		LSAEYVLLYR	Legumin B (Fragment)	Papilionoideae
Hendy et al. 2018a	LSAEYVR		LSAEYVR	Legumin J	Conserved
Hendy et al. 2018a	LSAEYVR		LSAEYVR	Legumin J	Conserved
Hendy et al. 2018a	LSAEYVR		LSAEYVR	Legumin J	Conserved
Hendy et al. 2018a	LSAEYVR		LSAEYVR	Legumin J	Conserved
Hendy et al. 2018a	LSAEYVR		LSAEYVR	Legumin K (Fragment)	Conserved
Hendy et al. 2018a	LSAEYVR		LSAEYVR	Legumin K (Fragment)	Conserved
Hendy et al. 2018a	LSAEYVR		LSAEYVR	Legumin K (Fragment)	Conserved
Hendy et al. 2018a	LSAEYVR		LSAEYVR	Legumin K (Fragment)	Conserved
Hendy et al. 2018a	LSAEYVR		LSAEYVR	Legumin type B	Conserved
Hendy et al. 2018a	LSAEYVR		LSAEYVR	Legumin type B	Conserved
Hendy et al. 2018a	LSFNPTQLEEQCHI		LSFNPTQLEEQCHI	Beta-lactoglobulin	Bovinae
Hendy et al. 2018a	LSFNPTQLEEQCHI		LSFNPTQLEEQCHI	Beta-lactoglobulin	Bovinae
Hendy et al. 2018a	LSIAHQTR	Deamidated (NQ)	LSIAHQTR Deamidated (NQ)	Serpin-Z2B	Bacterial
Hendy et al. 2018a	LSIAHQTR	Deamidated (NQ)	LSIAHQTR Deamidated (NQ)	Serpin-Z2B	Bacterial
Hendy et al. 2018a	LSIAHQTR	Deamidated (NQ)	LSIAHQTR Deamidated (NQ)	Serpin-Z4	Bacterial
Hendy et al. 2018a	LSIAHQTR	Deamidated (NQ)	LSIAHQTR Deamidated (NQ)	Serpin-Z4	Bacterial
Hendy et al. 2018a	LSNQLVEGQNYVNFK	Deamidated (NQ)	LSNQLVEGQNYVNFK Deamidated (NQ)	Beta-amylase	Triticeae
Hendy et al. 2018a	LVLGNALYFK	Deamidated (NQ)	LVLGNALYFK Deamidated (NQ)	Serpin-Z2B	Mesangiospermae
Hendy et al. 2018a	MFLSFPTTK	Oxidation (M)	MFLSFPTTK Oxidation (M)	Hemoglobin subunit alpha	Boreoeutheria
Hendy et al. 2018a	MFLSFPTTK	Oxidation (M)	MFLSFPTTK Oxidation (M)	Hemoglobin subunit alpha	Boreoeutheria
Hendy et al. 2018a	MFLSFPTTK	Oxidation (M)	MFLSFPTTK Oxidation (M)	Hemoglobin subunit alpha	Boreoeutheria
Hendy et al. 2018a	MFLSFPTTK	Oxidation (M)	MFLSFPTTK Oxidation (M)	Hemoglobin subunit alpha-1	Boreoeutheria
Hendy et al. 2018a	MFLSFPTTK		MFLSFPTTK	Hemoglobin subunit alpha-2	Boreoeutheria
Hendy et al. 2018a	MFLSFPTTK	Oxidation (M)	MFLSFPTTK Oxidation (M)	Hemoglobin subunit alpha-3	Boreoeutheria
Hendy et al. 2018a	MLTAEEKAAVTGFWGK	Oxidation (M)	MLTAEEKAAVTGFWGK Oxidation (M)	Hemoglobin subunit beta	Caprinae
Hendy et al. 2018a	MLTAEEKAAVTGFWGK	Oxidation (M)	MLTAEEKAAVTGFWGK Oxidation (M)	Hemoglobin subunit beta	Caprinae
Hendy et al. 2018a	MLTAEEKAAVTGFWGK	Oxidation (M)	MLTAEEKAAVTGFWGK Oxidation (M)	Hemoglobin subunit beta	Pecora
Hendy et al. 2018a	NCYNLCR		NCYNLCR	Alpha-1-purothionin (Fragment)	Triticeae
Hendy et al. 2018a	NCYNLCR	Deamidated (NQ)	NCYNLCR Deamidated (NQ)	Alpha-1-purothionin (Fragment)	Triticeae
Hendy et al. 2018a	NICNISCDKFLDDDLTDDIVCAK		NICNISCDKFLDDDLTDDIVCAK	Alpha-lactalbumin	Caprinae
Hendy et al. 2018a	NLENTVKEIIK	Deamidated (NQ)	NLENTVKEIIK Deamidated (NQ)	Glycosylation-dependent cell adhesion molecule 1	Caprinae
Hendy et al. 2018a	RNQIVR	Deamidated (NQ)	RNQIVR Deamidated (NQ)	Legumin type B	Conserved
Hendy et al. 2018a	RTSALECIR		RTSALECIR	Lactotransferrin	Caprinae
Hendy et al. 2018a	SLFPPASEVVKP	Propionamide (K)	SLFPPASEVVKP Propionamide (K)	Glycosylation-dependent cell adhesion molecule 1	Capra hircus
Hendy et al. 2018a	SPALGAANRALAR	Deamidated (NQ)	SPALGAANRALAR Deamidated (NQ)	Lactoperoxidase	Boreoeutheria
Hendy et al. 2018a	SPAQTLQWQVLPNAVPAK	Deamidated (NQ)	SPAQTLQWQVLPNAVPAK Deamidated (NQ)	Kappa casein	Ovis
Hendy et al. 2018a	SPAQTLQWQVLPNAVPAK	2 Deamidated (NQ)	SPAQTLQWQVLPNAVPAK 2 Deamidated (NQ)	Kappa casein	Ovis
Hendy et al. 2018a	SPAQTLQWQVLPNAVPAK	2 Deamidated (NQ)	SPAQTLQWQVLPNAVPAK 2 Deamidated (NQ)	Kappa casein	Ovis
Hendy et al. 2018a	SPAQTLQWQVLPNAVPAK	Deamidated (NQ)	SPAQTLQWQVLPNAVPAK Deamidated (NQ)	Kappa casein	Ovis
Hendy et al. 2018a	SPAQTLQWQVLPNAVPAK	4 Deamidated (NQ)	SPAQTLQWQVLPNAVPAK 4 Deamidated (NQ)	Kappa casein	Ovis
Hendy et al. 2018a	SQIVRVEGGLR		SQIVRVEGGLR	Legumin J	Pisum sativum
Hendy et al. 2018a	SSNNQLDQMPR	3 Deamidated (NQ); Oxidation (M)	SSNNQLDQMPR 3 Deamidated (NQ); Oxidation (M)	Legumin A2	Fabeae
Hendy et al. 2018a	TKIPAVFK		TKIPAVFK	Beta-lactoglobulin	Bovidae
Hendy et al. 2018a	TKIPAVFK		TKIPAVFK	Beta-lactoglobulin	Bovidae
Hendy et al. 2018a	TKIPAVFK		TKIPAVFK	Beta-lactoglobulin	Bovidae
Hendy et al. 2018a	TKIPAVFK		TKIPAVFK	Beta-lactoglobulin	Bovidae
Hendy et al. 2018a	TLPTMCSVNVPLYR	Deamidated (NQ)	TLPTMCSVNVPLYR Deamidated (NQ)	B3-hordein (Fragment)	Triticeae
Hendy et al. 2018a	TLPTMCSVNVPLYR	Deamidated (NQ); Oxidation (M)	TLPTMCSVNVPLYR Deamidated (NQ); Oxidation (M)	B3-hordein (Fragment)	Triticeae
Hendy et al. 2018a	TLPTMCSVNVPLYR	Oxidation (M)	TLPTMCSVNVPLYR Oxidation (M)	B3-hordein (Fragment)	Triticeae
Hendy et al. 2018a	TLPTMCSVNVPLYR	Oxidation (M)	TLPTMCSVNVPLYR Oxidation (M)	B3-hordein (Fragment)	Triticeae
Hendy et al. 2018a	TLPTMCSVNVPLYR	Oxidation (M)	TLPTMCSVNVPLYR Oxidation (M)	B3-hordein (Fragment)	Triticeae
Hendy et al. 2018a	TLPTMCSVNVPLYR	Oxidation (M)	TLPTMCSVNVPLYR Oxidation (M)	B3-hordein (Fragment)	Triticeae
Hendy et al. 2018a	TLPTMCSVNVPLYR	Oxidation (M)	TLPTMCSVNVPLYR Oxidation (M)	B3-hordein (Fragment)	Triticeae
Hendy et al. 2018a	TLPTMCSVNVPLYR	Oxidation (M)	TLPTMCSVNVPLYR Oxidation (M)	B3-hordein (Fragment)	Triticeae
Hendy et al. 2018a	TLPTMCSVNVPLYR	Oxidation (M)	TLPTMCSVNVPLYR Oxidation (M)	B3-hordein (Fragment)	Triticeae
Hendy et al. 2018a	TLPTMCSVNVPLYR	Deamidated (NQ); Oxidation (M)	TLPTMCSVNVPLYR Deamidated (NQ); Oxidation (M)	B3-hordein (Fragment)	Triticeae
Hendy et al. 2018a	TLPTMCSVNVPLYR	Oxidation (M)	TLPTMCSVNVPLYR Oxidation (M)	B3-hordein (Fragment)	Triticeae
Hendy et al. 2018a	TNAIPYVR	Deamidated (NQ)	TNAIPYVR Deamidated (NQ)	Alpha S2 casein	Caprinae
Hendy et al. 2018a	TPEVDDEALEK		TPEVDDEALEK	Beta-lactoglobulin	Bovidae*
Hendy et al. 2018a	TPEVDDEALEK		TPEVDDEALEK	Beta-lactoglobulin	Bovidae*
Hendy et al. 2018a	TPEVDDEALEK		TPEVDDEALEK	Beta-lactoglobulin	Bovidae*
Hendy et al. 2018a	TPEVDDEALEK		TPEVDDEALEK	Beta-lactoglobulin	Bovidae*
Hendy et al. 2018a	TPEVDDEALEK		TPEVDDEALEK	Beta-lactoglobulin	Bovidae*
Hendy et al. 2018a	TPEVDDEALEK		TPEVDDEALEK	Beta-lactoglobulin	Bovidae*
Hendy et al. 2018a	TPEVDDEALEK		TPEVDDEALEK	Beta-lactoglobulin	Bovidae*
Hendy et al. 2018a	TPEVDDEALEK		TPEVDDEALEK	Beta-lactoglobulin	Bovidae*
Hendy et al. 2018a	TPEVDDEALEK	Propionamide (K)	TPEVDDEALEK Propionamide (K)	Beta-lactoglobulin	Bovidae*
Hendy et al. 2018a	TPEVDDEALEKFDK		TPEVDDEALEKFDK	Beta-lactoglobulin	Bovidae*
Hendy et al. 2018a	TPEVDDEALEKFDK		TPEVDDEALEKFDK	Beta-lactoglobulin	Bovidae*
Hendy et al. 2018a	TPEVDDEALEKFDK		TPEVDDEALEKFDK	Beta-lactoglobulin	Bovidae*
Hendy et al. 2018a	TPEVDDEALEKFDK		TPEVDDEALEKFDK	Beta-lactoglobulin	Bovidae*
Hendy et al. 2018a	TPEVDDEALEKFDK		TPEVDDEALEKFDK	Beta-lactoglobulin	Bovidae*
Hendy et al. 2018a	TPEVDDEALEKFDK		TPEVDDEALEKFDK	Beta-lactoglobulin	Bovidae*
Hendy et al. 2018a	TPEVDDEALEKFDK		TPEVDDEALEKFDK	Beta-lactoglobulin	Bovidae*
Hendy et al. 2018a	TPEVDDEALEKFDK		TPEVDDEALEKFDK	Beta-lactoglobulin	Bovidae*
Hendy et al. 2018a	TPEVDDEALEKFDK		TPEVDDEALEKFDK	Beta-lactoglobulin	Bovidae*
Hendy et al. 2018a	TPEVDDEALEKFDK		TPEVDDEALEKFDK	Beta-lactoglobulin	Bovidae*
Hendy et al. 2018a	TPEVDDEALEKFDK		TPEVDDEALEKFDK	Beta-lactoglobulin	Bovidae*
Hendy et al. 2018a	TPEVDDEALEKFDK		TPEVDDEALEKFDK	Beta-lactoglobulin	Bovidae*
Hendy et al. 2018a	TPEVDDEALEKFDK		TPEVDDEALEKFDK	Beta-lactoglobulin	Bovidae*
Hendy et al. 2018a	TPEVDDEALEKFDK		TPEVDDEALEKFDK	Beta-lactoglobulin	Bovidae*
Hendy et al. 2018a	TPEVDDEALEKFDK		TPEVDDEALEKFDK	Beta-lactoglobulin	Bovidae*
Hendy et al. 2018a	TPEVDDEALEKFDK		TPEVDDEALEKFDK	Beta-lactoglobulin	Bovidae*
Hendy et al. 2018a	TPEVDDEALEKFDK		TPEVDDEALEKFDK	Beta-lactoglobulin	Bovidae*
Hendy et al. 2018a	TPEVDDEALEKFDK		TPEVDDEALEKFDK	Beta-lactoglobulin	Bovidae*
Hendy et al. 2018a	TPEVDDEALEKFDK		TPEVDDEALEKFDK	Beta-lactoglobulin	Bovidae*
Hendy et al. 2018a	TPEVDDEALEKFDK		TPEVDDEALEKFDK	Beta-lactoglobulin	Bovidae*
Hendy et al. 2018a	IQEVKASDDGEYR		IQEVKASDDGEYR	Butyrophilin subfamily 1 member A1	Bovidae
Hendy et al. 2018a	TPEVDKEALEK		TPEVDKEALEK	Beta-lactoglobulin	Capra hircus
Hendy et al. 2018a	TPEVDKEALEK		TPEVDKEALEK	Beta-lactoglobulin	Capra hircus
Hendy et al. 2018a	TPEVDNEALEK	Deamidated (NQ)	TPEVDNEALEK Deamidated (NQ)	Beta-lactoglobulin	Ovis/Bovidae
Hendy et al. 2018a	TPEVDNEALEK	Deamidated (NQ)	TPEVDNEALEK Deamidated (NQ)	Beta-lactoglobulin	Ovis/Bovidae
Hendy et al. 2018a	TPEVDNEALEK	Deamidated (NQ)	TPEVDNEALEK Deamidated (NQ)	Beta-lactoglobulin	Bovidae*
Hendy et al. 2018a	TPEVDNEALEK	Deamidated (NQ)	TPEVDNEALEK Deamidated (NQ)	Beta-lactoglobulin	Bovidae*
Hendy et al. 2018a	TPEVDNEALEK		TPEVDNEALEK	Beta-lactoglobulin	Ovis
Hendy et al. 2018a	TPEVDNEALEK	Deamidated (NQ)	TPEVDNEALEK Deamidated (NQ)	Beta-lactoglobulin	Bovidae*
Hendy et al. 2018a	TPEVDNEALEK	Deamidated (NQ)	TPEVDNEALEK Deamidated (NQ)	Beta-lactoglobulin	Bovidae*
Hendy et al. 2018a	TPEVDNEALEK	Deamidated (NQ)	TPEVDNEALEK Deamidated (NQ)	Beta-lactoglobulin	Bovidae*
Hendy et al. 2018a	TPEVDNEALEK		TPEVDNEALEK	Beta-lactoglobulin	Ovis
Hendy et al. 2018a	TPEVDNEALEK	Deamidated (NQ)	TPEVDNEALEK Deamidated (NQ)	Beta-lactoglobulin	Bovidae*
Hendy et al. 2018a	TPEVDNEALEK	Deamidated (NQ)	TPEVDNEALEK Deamidated (NQ)	Beta-lactoglobulin	Bovidae*
Hendy et al. 2018a	TPEVDNEALEK	Deamidated (NQ)	TPEVDNEALEK Deamidated (NQ)	Beta-lactoglobulin	Bovidae*
Hendy et al. 2018a	TPEVDNEALEK	Deamidated (NQ)	TPEVDNEALEK Deamidated (NQ)	Beta-lactoglobulin	Bovidae*
Hendy et al. 2018a	TPEVDNEALEK	Deamidated (NQ)	TPEVDNEALEK Deamidated (NQ)	Beta-lactoglobulin	Bovidae*
Hendy et al. 2018a	TPEVDNEALEK		TPEVDNEALEK	Beta-lactoglobulin	Ovis
Hendy et al. 2018a	TPEVDNEALEK	Deamidated (NQ); Propionamide (K)	TPEVDNEALEK Deamidated (NQ); Propionamide (K)	Beta-lactoglobulin	Bovidae*
Hendy et al. 2018a	TPEVDNEALEKFDK	Deamidated (NQ)	TPEVDNEALEKFDK Deamidated (NQ)	Beta-lactoglobulin	Ovis/Bovidae
Hendy et al. 2018a	TPEVDNEALEKFDK	Deamidated (NQ)	TPEVDNEALEKFDK Deamidated (NQ)	Beta-lactoglobulin	Ovis/Bovidae
Hendy et al. 2018a	TPEVDNEALEKFDK		TPEVDNEALEKFDK	Beta-lactoglobulin	Ovis
Hendy et al. 2018a	TPEVDNEALEKFDK	Deamidated (NQ)	TPEVDNEALEKFDK Deamidated (NQ)	Beta-lactoglobulin	Bovidae*
Hendy et al. 2018a	TPEVDNEALEKFDK	Deamidated (NQ)	TPEVDNEALEKFDK Deamidated (NQ)	Beta-lactoglobulin	Bovidae*
Hendy et al. 2018a	TPEVDNEALEKFDK	Deamidated (NQ)	TPEVDNEALEKFDK Deamidated (NQ)	Beta-lactoglobulin	Bovidae*
Hendy et al. 2018a	TPEVDNEALEKFDK	Deamidated (NQ)	TPEVDNEALEKFDK Deamidated (NQ)	Beta-lactoglobulin	Bovidae*
Hendy et al. 2018a	TPEVDNEALEKFDK	Deamidated (NQ)	TPEVDNEALEKFDK Deamidated (NQ)	Beta-lactoglobulin	Bovidae*
Hendy et al. 2018a	TPEVDNEALEKFDK		TPEVDNEALEKFDK	Beta-lactoglobulin	Ovis
Hendy et al. 2018a	TPEVDNEALEKFDK		TPEVDNEALEKFDK	Beta-lactoglobulin	Ovis
Hendy et al. 2018a	TPEVDNEALEKFDK		TPEVDNEALEKFDK	Beta-lactoglobulin	Ovis
Hendy et al. 2018a	TPEVDNEALEKFDK		TPEVDNEALEKFDK	Beta-lactoglobulin	Ovis
Hendy et al. 2018a	TPEVDNEALEKFDK	Deamidated (NQ)	TPEVDNEALEKFDK Deamidated (NQ)	Beta-lactoglobulin	Bovidae*
Hendy et al. 2018a	TPEVDNEALEKFDK	Deamidated (NQ)	TPEVDNEALEKFDK Deamidated (NQ)	Beta-lactoglobulin	Bovidae*
Hendy et al. 2018a	TPEVDNEALEKFDK	Deamidated (NQ)	TPEVDNEALEKFDK Deamidated (NQ)	Beta-lactoglobulin	Bovidae*
Hendy et al. 2018a	TPEVDNEALEKFDK	Deamidated (NQ)	TPEVDNEALEKFDK Deamidated (NQ)	Beta-lactoglobulin	Bovidae*
Hendy et al. 2018a	TPEVDNEALEKFDK	Deamidated (NQ)	TPEVDNEALEKFDK Deamidated (NQ)	Beta-lactoglobulin	Bovidae*
Hendy et al. 2018a	TPEVDNEALEKFDK	Deamidated (NQ)	TPEVDNEALEKFDK Deamidated (NQ)	Beta-lactoglobulin	Bovidae*
Hendy et al. 2018a	TPEVDNEALEKFDK	Deamidated (NQ)	TPEVDNEALEKFDK Deamidated (NQ)	Beta-lactoglobulin	Bovidae*
Hendy et al. 2018a	TPEVDNEALEKFDK	Deamidated (NQ)	TPEVDNEALEKFDK Deamidated (NQ)	Beta-lactoglobulin	Bovidae*
Hendy et al. 2018a	TPEVDNEALEKFDK	Deamidated (NQ)	TPEVDNEALEKFDK Deamidated (NQ)	Beta-lactoglobulin	Bovidae*
Hendy et al. 2018a	TPEVDNEALEKFDK	Deamidated (NQ)	TPEVDNEALEKFDK Deamidated (NQ)	Beta-lactoglobulin	Bovidae*
Hendy et al. 2018a	TPEVDNEALEKFDK	Deamidated (NQ)	TPEVDNEALEKFDK Deamidated (NQ)	Beta-lactoglobulin	Bovidae*
Hendy et al. 2018a	TPEVDNEALEKFDK	Deamidated (NQ)	TPEVDNEALEKFDK Deamidated (NQ)	Beta-lactoglobulin	Bovidae*
Hendy et al. 2018a	TPEVDNEALEKFDK	Deamidated (NQ)	TPEVDNEALEKFDK Deamidated (NQ)	Beta-lactoglobulin	Bovidae*
Hendy et al. 2018a	TPEVDNEALEKFDK	Deamidated (NQ)	TPEVDNEALEKFDK Deamidated (NQ)	Beta-lactoglobulin	Bovidae*
Hendy et al. 2018a	TPEVDNEALEKFDK	Deamidated (NQ)	TPEVDNEALEKFDK Deamidated (NQ)	Beta-lactoglobulin	Bovidae*
Hendy et al. 2018a	TPEVDNEALEKFDK	Deamidated (NQ)	TPEVDNEALEKFDK Deamidated (NQ)	Beta-lactoglobulin	Bovidae*
Hendy et al. 2018a	TPEVDNEALEKFDK	Deamidated (NQ)	TPEVDNEALEKFDK Deamidated (NQ)	Beta-lactoglobulin	Bovidae*
Hendy et al. 2018a	TPLPLAGPPR		TPLPLAGPPR	Butyrophilin subfamily 1 member A1	Boreoeutheria
Hendy et al. 2018a	TSALECIR		TSALECIR	Lactotransferrin	Conserved
Hendy et al. 2018a	TSALECIR		TSALECIR	Lactotransferrin	Conserved
Hendy et al. 2018a	TVTSLDLPVLR		TVTSLDLPVLR	Legumin A	Fabeae
Hendy et al. 2018a	TVTSLDLPVLR		TVTSLDLPVLR	Legumin A2	Fabeae
Hendy et al. 2018a	TVTSLDLPVLR		TVTSLDLPVLR	Legumin A2	Fabeae
Hendy et al. 2018a	TVTSLDLPVLR		TVTSLDLPVLR	Legumin A2	Fabeae
Hendy et al. 2018a	TVTSLDLPVLR		TVTSLDLPVLR	Legumin A2	Fabeae
Hendy et al. 2018a	VAAALTK		VAAALTK	Hemoglobin subunit alpha-1	Conserved
Hendy et al. 2018a	VAGTWHSLAMAASDISLLDAQSAPLR	Deamidated (NQ); Oxidation (M)	VAGTWHSLAMAASDISLLDAQSAPLR Deamidated (NQ); Oxidation (M)	Beta-lactoglobulin	Ovis aries
Hendy et al. 2018a	VAGTWHSLAMAASDISLLDAQSAPLR	Deamidated (NQ); Oxidation (M)	VAGTWHSLAMAASDISLLDAQSAPLR Deamidated (NQ); Oxidation (M)	Beta-lactoglobulin	Ovis aries
Hendy et al. 2018a	VAGTWYSLAMAASDISLLDAQSAPLR	Oxidation (M)	VAGTWYSLAMAASDISLLDAQSAPLR Oxidation (M)	Beta-lactoglobulin	Pecora
Hendy et al. 2018a	VAGTWYSLAMAASDISLLDAQSAPLR	Oxidation (M)	VAGTWYSLAMAASDISLLDAQSAPLR Oxidation (M)	Beta-lactoglobulin	Pecora
Hendy et al. 2018a	VDEVGAEALGR		VDEVGAEALGR	Hemoglobin subunit beta	Pecora
Hendy et al. 2018a	VDEVGAEALGR		VDEVGAEALGR	Hemoglobin subunit beta	Pecora
Hendy et al. 2018a	VDEVGAEALGR		VDEVGAEALGR	Hemoglobin subunit beta	Pecora
Hendy et al. 2018a	VDEVGAEALGR		VDEVGAEALGR	Hemoglobin subunit beta	Laurasiatheria
Hendy et al. 2018a	VDEVGAEALGR		VDEVGAEALGR	Hemoglobin subunit beta	Laurasiatheria
Hendy et al. 2018a	VDEVGGEALGR		VDEVGGEALGR	Hemoglobin subunit beta	Boreoeutheria
Hendy et al. 2018a	VDEVGGEALGR		VDEVGGEALGR	Hemoglobin subunit beta	Boreoeutheria
Hendy et al. 2018a	VDEVGGEALGR		VDEVGGEALGR	Hemoglobin subunit beta	Boreoeutheria
Hendy et al. 2018a	VDEVGGEALGR		VDEVGGEALGR	Hemoglobin subunit beta	Boreoeutheria
Hendy et al. 2018a	VDEVGGEALGR		VDEVGGEALGR	Hemoglobin subunit beta	Boreoeutheria
Hendy et al. 2018a	VDEVGGEALGR		VDEVGGEALGR	Hemoglobin subunit beta	Boreoeutheria
Hendy et al. 2018a	VDEVGGEALGR		VDEVGGEALGR	Hemoglobin subunit beta	Boreoeutheria
Hendy et al. 2018a	VFLQQQCSPVPVPQR		VFLQQQCSPVPVPQR	B1-hordein	Hordeum vulgare
Hendy et al. 2018a	VFLQQQCSPVPVPQR	Deamidated (NQ)	VFLQQQCSPVPVPQR Deamidated (NQ)	B1-hordein	Hordeum vulgare
Hendy et al. 2018a	VFLQQQCSPVPVPQR		VFLQQQCSPVPVPQR	B1-hordein	Hordeum vulgare
Hendy et al. 2018a	VFLQQQCSPVPVPQR		VFLQQQCSPVPVPQR	B1-hordein	Hordeum vulgare
Hendy et al. 2018a	VGGHAAEYGAEALER		VGGHAAEYGAEALER	Hemoglobin subunit alpha	Bovinae
Hendy et al. 2018a	VGGHAAEYGAEALER		VGGHAAEYGAEALER	Hemoglobin subunit alpha	Bovinae
Hendy et al. 2018a	VGGNAGAYGAEALER		VGGNAGAYGAEALER	Hemoglobin subunit alpha-1	Caprinae
Hendy et al. 2018a	VGGNAGAYGAEALER	Deamidated (NQ)	VGGNAGAYGAEALER Deamidated (NQ)	Hemoglobin subunit alpha-1	Caprinae
Hendy et al. 2018a	VGGNAGAYGAEALER	Deamidated (NQ)	VGGNAGAYGAEALER Deamidated (NQ)	Hemoglobin subunit alpha-1	Caprinae
Hendy et al. 2018a	VGGNAGAYGAEALER		VGGNAGAYGAEALER	Hemoglobin subunit alpha-1	Caprinae
Hendy et al. 2018a	VGGNAGAYGAEALER	Deamidated (NQ)	VGGNAGAYGAEALER Deamidated (NQ)	Hemoglobin subunit alpha-1	Caprinae
Hendy et al. 2018a	VGGNAGAYGAEALER		VGGNAGAYGAEALER	Hemoglobin subunit alpha-1	Caprinae
Hendy et al. 2018a	VGGNAGAYGAEALER	Deamidated (NQ)	VGGNAGAYGAEALER Deamidated (NQ)	Hemoglobin subunit alpha-1	Caprinae
Hendy et al. 2018a	VGGNAGAYGAEALER		VGGNAGAYGAEALER	Hemoglobin subunit alpha-5	Caprinae
Hendy et al. 2018a	VGGNAGAYGAEALER	Deamidated (NQ)	VGGNAGAYGAEALER Deamidated (NQ)	Hemoglobin subunit alpha-6	Caprinae
Hendy et al. 2018a	VGGNAGAYGAEALER	Deamidated (NQ)	VGGNAGAYGAEALER Deamidated (NQ)	Hemoglobin subunit alpha-7	Caprinae
Hendy et al. 2018a	VGINYWLAHK		VGINYWLAHK	Alpha-lactalbumin	Pecora
Hendy et al. 2018a	VGINYWLAHK		VGINYWLAHK	Alpha-lactalbumin	Pecora
Hendy et al. 2018a	VKETMVPK	Oxidation (M)	VKETMVPK Oxidation (M)	Beta casein	Pecora
Hendy et al. 2018a	VKETMVPK	Oxidation (M)	VKETMVPK Oxidation (M)	Beta casein	Pecora
Hendy et al. 2018a	VKVDEVGAEALGR	Propionamide (K)	VKVDEVGAEALGR Propionamide (K)	Hemoglobin subunit beta	Pecora
Hendy et al. 2018a	VKVDEVGAEALGR		VKVDEVGAEALGR	Hemoglobin subunit beta	Pecora
Hendy et al. 2018a	VKVDEVGAEALGR		VKVDEVGAEALGR	Hemoglobin subunit beta	Pecora
Hendy et al. 2018a	VKVDEVGAEALGR		VKVDEVGAEALGR	Hemoglobin subunit beta	Pecora
Hendy et al. 2018a	VKVDEVGAEALGR		VKVDEVGAEALGR	Hemoglobin subunit beta	Pecora
Hendy et al. 2018a	VKVDEVGAEALGR		VKVDEVGAEALGR	Hemoglobin subunit beta	Pecora
Hendy et al. 2018a	VKVDEVGAEALGR	Propionamide (K)	VKVDEVGAEALGR Propionamide (K)	Hemoglobin subunit beta	Pecora
Hendy et al. 2018a	VKVDEVGGEALGR		VKVDEVGGEALGR	Hemoglobin subunit beta	Laurasiatheria
Hendy et al. 2018a	VKVDEVGGEALGR		VKVDEVGGEALGR	Hemoglobin subunit beta	Laurasiatheria
Hendy et al. 2018a	VKVDEVGGEALGR		VKVDEVGGEALGR	Hemoglobin subunit beta	Boreoeutheria
Hendy et al. 2018a	VKVDEVGGEALGR		VKVDEVGGEALGR	Hemoglobin subunit beta	Boreoeutheria
Hendy et al. 2018a	VLSAADKSNVK	Acetyl (Protein N-term)	VLSAADKSNVK Acetyl (Protein N-term)	Hemoglobin subunit alpha-1	Amniota
Hendy et al. 2018a	VLSAADKSNVK	Acetyl (Protein N-term)	VLSAADKSNVK Acetyl (Protein N-term)	Hemoglobin subunit alpha-4	Amniota
Hendy et al. 2018a	VLVLDTDYK		VLVLDTDYK	Beta-lactoglobulin	Pecora
Hendy et al. 2018a	VLVLDTDYKK		VLVLDTDYKK	Beta-lactoglobulin	Bovidae
Hendy et al. 2018a	VLVLDTDYKK		VLVLDTDYKK	Beta-lactoglobulin	Pecora
Hendy et al. 2018a	VLVLDTDYKK		VLVLDTDYKK	Beta-lactoglobulin	Pecora
Hendy et al. 2018a	VLVLDTDYKK		VLVLDTDYKK	Beta-lactoglobulin	Pecora
Hendy et al. 2018a	VLVLDTDYKK		VLVLDTDYKK	Beta-lactoglobulin	Pecora
Hendy et al. 2018a	VLVLDTDYKK	Propionamide (K)	VLVLDTDYKK Propionamide (K)	Beta-lactoglobulin	Pecora
Hendy et al. 2018a	VMQQQCCLQLAQIPEQYK	Oxidation (M)	VMQQQCCLQLAQIPEQYK Oxidation (M)	Gamma-hordein-1	Triticeae
Hendy et al. 2018a	VMQQQCCLQLAQIPEQYK	2 Deamidated (NQ); Oxidation (M)	VMQQQCCLQLAQIPEQYK 2 Deamidated (NQ); Oxidation (M)	Gamma-hordein-1	Triticeae
Hendy et al. 2018a	VNVDEVGGEALGR	Deamidated (NQ)	VNVDEVGGEALGR Deamidated (NQ)	Hemoglobin subunit beta	Boreoeutheria (no 100% homology)
Hendy et al. 2018a	VNVDEVGGEALGR		VNVDEVGGEALGR	Hemoglobin subunit beta	Boreoeutheria (no 100% homology)
Hendy et al. 2018a	VNVDVVGAEALG		VNVDVVGAEALG	Hemoglobin subunit beta-3	Cervinae
Hendy et al. 2018a	VNVDVVGAEALGR		VNVDVVGAEALGR	Hemoglobin subunit beta-3	Cervidae
Hendy et al. 2018a	VNVEEVGGEALGR		VNVEEVGGEALGR	Hemoglobin subunit beta	Boreoeutheria
Hendy et al. 2018a	VNVKEVGGEALGR	Deamidated (NQ)	VNVKEVGGEALGR Deamidated (NQ)	Hemoglobin subunit beta	Boreoeutheria (no 100% homology)
Hendy et al. 2018a	VSPAVFVSR		VSPAVFVSR	Butyrophilin subfamily 1 member A1	Pecora
Hendy et al. 2018a	VVAGVANALAHKYH		VVAGVANALAHKYH	Hemoglobin subunit beta	Boreoeutheria
Hendy et al. 2018a	VYVEELKPTPEGNLEILLQK	Deamidated (NQ)	VYVEELKPTPEGNLEILLQK Deamidated (NQ)	Beta-lactoglobulin	Bovidae
Hendy et al. 2018a	YIQKEDVPSER		YIQKEDVPSER	Alpha S1 casein	Caprinae
Hendy et al. 2018a	YIQKEDVPSER	Deamidated (NQ)	YIQKEDVPSER Deamidated (NQ)	Alpha S1 casein	Caprinae
Hendy et al. 2018a	YIQKEDVPSER	Deamidated (NQ)	YIQKEDVPSER Deamidated (NQ)	Alpha S1 casein	Caprinae
Hendy et al. 2018a	YIQKEDVPSER	Deamidated (NQ)	YIQKEDVPSER Deamidated (NQ)	Alpha S1 casein	Caprinae
Hendy et al. 2018a	YIQKEDVPSER		YIQKEDVPSER	Alpha S1 casein	Caprinae
Hendy et al. 2018a	YIQKEDVPSER	Deamidated (NQ)	YIQKEDVPSER Deamidated (NQ)	Alpha S1 casein	Caprinae
Hendy et al. 2018a	YIQKEDVPSER	Deamidated (NQ)	YIQKEDVPSER Deamidated (NQ)	Alpha S1 casein	Caprinae
Hendy et al. 2018a	YLGYLEQLLR		YLGYLEQLLR	Alpha S1 casein	Bovidae
Hendy et al. 2018a	YLGYLEQLLR	Deamidated (NQ)	YLGYLEQLLR Deamidated (NQ)	Alpha S1 casein	Bovidae
Hendy et al. 2018a	YLGYLEQLLR		YLGYLEQLLR	Alpha S1 casein	Bovidae
Hendy et al. 2018a	YLGYLEQLLR	Deamidated (NQ)	YLGYLEQLLR Deamidated (NQ)	Alpha S1 casein	Bovidae
Hendy et al. 2018a	YLGYLEQLLR		YLGYLEQLLR	Alpha S1 casein	Bovidae
Hendy et al. 2018a	YLGYLEQLLR		YLGYLEQLLR	Alpha S1 casein	Bovidae
Hendy et al. 2018a	YLGYLEQLLR	Deamidated (NQ)	YLGYLEQLLR Deamidated (NQ)	Alpha S1 casein	Bovidae
Hendy et al. 2018a	YLGYLEQLLR		YLGYLEQLLR	Alpha S1 casein	Bovidae
Hendy et al. 2018a	YLGYLEQLLR	Deamidated (NQ)	YLGYLEQLLR Deamidated (NQ)	Alpha S1 casein	Bovidae
Hendy et al. 2018a	YLGYLEQLLR		YLGYLEQLLR	Alpha S1 casein	Bovidae
Hendy et al. 2018a	YLGYLEQLLR		YLGYLEQLLR	Alpha S1 casein	Bovidae
Hendy et al. 2018a	YLGYLEQLLR		YLGYLEQLLR	Alpha S1 casein	Bovidae
Hendy et al. 2018a	YLGYLEQLLR	Deamidated (NQ)	YLGYLEQLLR Deamidated (NQ)	Alpha S1 casein	Bovidae
Hendy et al. 2018a	YLGYLEQLLR	Deamidated (NQ)	YLGYLEQLLR Deamidated (NQ)	Alpha S1 casein	Bovidae
Hendy et al. 2018a	YLLFCMENSAEPEQSLACQCLVR	2 Deamidated (NQ); Oxidation (M)	YLLFCMENSAEPEQSLACQCLVR 2 Deamidated (NQ); Oxidation (M)	Beta-lactoglobulin	Pecora
Hendy et al. 2018a	YLLFCMENSAEPEQSLACQCLVR	Oxidation (M)	YLLFCMENSAEPEQSLACQCLVR Oxidation (M)	Beta-lactoglobulin	Pecora
Hendy et al. 2018a	YLLFCMENSAEPEQSLACQCLVR	Deamidated (NQ)	YLLFCMENSAEPEQSLACQCLVR Deamidated (NQ)	Beta-lactoglobulin	Pecora
Hendy et al. 2018a	YLLFCMENSAEPEQSLACQCLVR	2 Deamidated (NQ)	YLLFCMENSAEPEQSLACQCLVR 2 Deamidated (NQ)	Beta-lactoglobulin	Pecora
Hendy et al. 2018a	YLLFCMENSAEPEQSLACQCLVR	Deamidated (NQ); Oxidation (M)	YLLFCMENSAEPEQSLACQCLVR Deamidated (NQ); Oxidation (M)	Beta-lactoglobulin	Pecora
Hendy et al. 2018a	YLLFCMENSAEPEQSLACQCLVR	Deamidated (NQ); Oxidation (M)	YLLFCMENSAEPEQSLACQCLVR Deamidated (NQ); Oxidation (M)	Beta-lactoglobulin	Pecora
Hendy et al. 2018a	YLLFCMENSAEPEQSLACQCLVR	Oxidation (M)	YLLFCMENSAEPEQSLACQCLVR Oxidation (M)	Beta-lactoglobulin	Pecora
Hendy et al. 2018a	YLLFCMENSAEPEQSLACQCLVR	Oxidation (M)	YLLFCMENSAEPEQSLACQCLVR Oxidation (M)	Beta-lactoglobulin	Pecora
Hendy et al. 2018a	YLLFCMENSAEPEQSLACQCLVR	2 Deamidated (NQ); Oxidation (M)	YLLFCMENSAEPEQSLACQCLVR 2 Deamidated (NQ); Oxidation (M)	Beta-lactoglobulin	Pecora
Hendy et al. 2018a	YLLFCMENSAEPEQSLACQCLVR	2 Deamidated (NQ); Oxidation (M)	YLLFCMENSAEPEQSLACQCLVR 2 Deamidated (NQ); Oxidation (M)	Beta-lactoglobulin	Pecora
Hendy et al. 2018a	YLLFCMENSAEPEQSLACQCLVR	2 Deamidated (NQ); Oxidation (M)	YLLFCMENSAEPEQSLACQCLVR 2 Deamidated (NQ); Oxidation (M)	Beta-lactoglobulin	Pecora
Hendy et al. 2018a	YLLFCMENSAEPEQSLACQCLVR	3 Deamidated (NQ); Oxidation (M)	YLLFCMENSAEPEQSLACQCLVR 3 Deamidated (NQ); Oxidation (M)	Beta-lactoglobulin	Pecora
Hendy et al. 2018a	YLRLSAEYVR		YLRLSAEYVR	Legumin J	Fabeae
Hendy et al. 2018a	YLRLSAEYVR		YLRLSAEYVR	Legumin J	Fabeae
Hendy et al. 2018a	YLRLSAEYVR		YLRLSAEYVR	Legumin J	Fabeae
Hendy et al. 2018a	YLRLSAEYVR		YLRLSAEYVR	Legumin K (Fragment)	Fabeae
Hendy et al. 2018a	YLRLSAEYVR		YLRLSAEYVR	Legumin K (Fragment)	Fabeae
Hendy et al. 2018a	YLRLSAEYVR		YLRLSAEYVR	Legumin type B	Fabeae
Hendy et al. 2018a	YLRLSAEYVR		YLRLSAEYVR	Legumin type B	Fabeae
Hendy et al. 2018a	YNVPQLEIVPK	Deamidated (NQ)	YNVPQLEIVPK Deamidated (NQ)	Alpha S1 casein	Caprinae
Hendy et al. 2018b	AAALNIVPTSTGAAK		AAALNIVPTSTGAAK	Glyceraldehyde-3-phosphate dehydrogenase A, chloroplastic	Non-specific/conserved
Hendy et al. 2018b	AAALNIVPTSTGAAK		AAALNIVPTSTGAAK	Glyceraldehyde-3-phosphate dehydrogenase A, chloroplastic	Non-specific/conserved
Hendy et al. 2018b	AAALNIVPTSTGAAK	Deamidated (NQ)	AAALNIVPTSTGAAK Deamidated (NQ)	Glyceraldehyde-3-phosphate dehydrogenase A, chloroplastic	Non-specific/conserved
Hendy et al. 2018b	AAALNIVPTSTGAAK	Deamidated (NQ)	AAALNIVPTSTGAAK Deamidated (NQ)	Glyceraldehyde-3-phosphate dehydrogenase A, chloroplastic	Non-specific/conserved
Hendy et al. 2018b	AAALNIVPTSTGAAK		AAALNIVPTSTGAAK	Glyceraldehyde-3-phosphate dehydrogenase A, chloroplastic	Non-specific/conserved
Hendy et al. 2018b	AAALNIVPTSTGAAK		AAALNIVPTSTGAAK	Glyceraldehyde-3-phosphate dehydrogenase A, chloroplastic	Non-specific/conserved
Hendy et al. 2018b	ALPMHIR		ALPMHIR	Beta-lactoglobulin	Conserved - not BLG specific
Hendy et al. 2018b	ALPMHIR		ALPMHIR	Beta-lactoglobulin	Nonspecific-Conserved
Hendy et al. 2018b	ALPMHIR		ALPMHIR	Beta-lactoglobulin	Nonspecific-Conserved
Hendy et al. 2018b	ALPMHIR		ALPMHIR	Beta-lactoglobulin	Nonspecific-Conserved
Hendy et al. 2018b	ALPMHIR		ALPMHIR	Beta-lactoglobulin	Nonspecific-Conserved
Hendy et al. 2018b	ALPMHIR		ALPMHIR	Beta-lactoglobulin	Nonspecific-Conserved
Hendy et al. 2018b	ALPMHIR	Oxidation (M)	ALPMHIR Oxidation (M)	Beta-lactoglobulin	Nonspecific-Conserved
Hendy et al. 2018b	ALPMHIR	Oxidation (M)	ALPMHIR Oxidation (M)	Beta-lactoglobulin	Nonspecific-Conserved
Hendy et al. 2018b	ALPMHIR	Oxidation (M)	ALPMHIR Oxidation (M)	Beta-lactoglobulin	Nonspecific-Conserved
Hendy et al. 2018b	ALPMHIR	Oxidation (M)	ALPMHIR Oxidation (M)	Beta-lactoglobulin	Nonspecific-Conserved
Hendy et al. 2018b	ALPMHIR		ALPMHIR	Beta-lactoglobulin	Conserved - not BLG specific
Hendy et al. 2018b	ALPMHIR	Oxidation (M)	ALPMHIR Oxidation (M)	Beta-lactoglobulin	Not unique
Hendy et al. 2018b	ALPMHIR	Oxidation (M)	ALPMHIR Oxidation (M)	Beta-lactoglobulin	non-specific
Hendy et al. 2018b	ALPMHIR	Oxidation (M)	ALPMHIR Oxidation (M)	Beta-lactoglobulin	non-specific
Hendy et al. 2018b	ALPMHIR		ALPMHIR	Beta-lactoglobulin	Non-specific
Hendy et al. 2018b	ALPMHIR	Oxidation (M)	ALPMHIR Oxidation (M)	Beta-lactoglobulin	Non-specific
Hendy et al. 2018b	ALPMHIR	Oxidation (M)	ALPMHIR Oxidation (M)	Beta-lactoglobulin	Non-specific/non-blg
Hendy et al. 2018b	ALPVDVLANAYR		ALPVDVLANAYR	12S seed storage globulin 1	Unique to Avena
Hendy et al. 2018b	ALPVDVLANAYR		ALPVDVLANAYR	12S seed storage globulin 1	Unique to Avena
Hendy et al. 2018b	ARAAALNIVPTSTGAAK		ARAAALNIVPTSTGAAK	Glyceraldehyde-3-phosphate dehydrogenase A, chloroplastic	Non-specific/conserved
Hendy et al. 2018b	ARAAALNIVPTSTGAAK		ARAAALNIVPTSTGAAK	Glyceraldehyde-3-phosphate dehydrogenase A, chloroplastic	Non-specific/conserved
Hendy et al. 2018b	DAPMFVVGVNEKEYKPDIDIVSNASCTTNCLAPLAK	3 Deamidated (NQ); 2 Propionamide (K)	DAPMFVVGVNEKEYKPDIDIVSNASCTTNCLAPLAK 3 Deamidated (NQ); 2 Propionamide (K)	Glyceraldehyde-3-phosphate dehydrogenase 2, cytosolic	Poales
Hendy et al. 2018b	EGCQYISFK		EGCQYISFK	12S seed storage globulin 1	BOP clade
Hendy et al. 2018b	FVVAPFPEVFR		FVVAPFPEVFR	Alpha S1 casein	Caprinae (and Pantholops)
Hendy et al. 2018b	GGMTSHAAVVAR		GGMTSHAAVVAR	Pyruvate, phosphate dikinase 1, chloroplastic OS=Arabidopsis thaliana	Not unique
Hendy et al. 2018b	GGMTSHAAVVAR	Oxidation (M)	GGMTSHAAVVAR Oxidation (M)	Pyruvate, phosphate dikinase 1, chloroplastic OS=Arabidopsis thaliana	Not unique
Hendy et al. 2018b	HYAHVDCPGHADYVK		HYAHVDCPGHADYVK	Elongation factor Tu, chloroplastic	Not unique
Hendy et al. 2018b	HYAHVDCPGHADYVK		HYAHVDCPGHADYVK	Elongation factor Tu, chloroplastic	Not unique
Hendy et al. 2018b	IDALNENK		IDALNENK	Beta-lactoglobulin	non-specific
Hendy et al. 2018b	IDALNENK	Deamidated (NQ)	IDALNENK Deamidated (NQ)	Beta-lactoglobulin	non-specific
Hendy et al. 2018b	IDALNENK		IDALNENK	Beta-lactoglobulin	Nonspecific-Conserved
Hendy et al. 2018b	IDALNENK		IDALNENK	Beta-lactoglobulin	Bovidae
Hendy et al. 2018b	IDALNENK	Deamidated (NQ)	IDALNENK Deamidated (NQ)	Beta-lactoglobulin	Bovidae
Hendy et al. 2018b	IDALNENK	Deamidated (NQ)	IDALNENK Deamidated (NQ)	Beta-lactoglobulin	Bovidae
Hendy et al. 2018b	IDALNENK	Deamidated (NQ)	IDALNENK Deamidated (NQ)	Beta-lactoglobulin	Bovidae
Hendy et al. 2018b	IDALNENK	Deamidated (NQ)	IDALNENK Deamidated (NQ)	Beta-lactoglobulin	Bovidae
Hendy et al. 2018b	IDALNENK	Deamidated (NQ)	IDALNENK Deamidated (NQ)	Beta-lactoglobulin	Bovidae
Hendy et al. 2018b	IDALNENK	Deamidated (NQ)	IDALNENK Deamidated (NQ)	Beta-lactoglobulin	Bovidae
Hendy et al. 2018b	IDALNENK	Deamidated (NQ)	IDALNENK Deamidated (NQ)	Beta-lactoglobulin	Nonspecific-Conserved
Hendy et al. 2018b	IDALNENK	Deamidated (NQ)	IDALNENK Deamidated (NQ)	Beta-lactoglobulin	Nonspecific-Conserved
Hendy et al. 2018b	IDALNENK	Deamidated (NQ)	IDALNENK Deamidated (NQ)	Beta-lactoglobulin	Nonspecific-Conserved
Hendy et al. 2018b	IDALNENK	Deamidated (NQ)	IDALNENK Deamidated (NQ)	Beta-lactoglobulin	non-specific
Hendy et al. 2018b	IDEQSNFEK	Propionamide (K)	IDEQSNFEK Propionamide (K)		Brassicaceae
Hendy et al. 2018b	IGINGFGR		IGINGFGR	Glyceraldehyde-3-phosphate dehydrogenase 2, cytosolic	Not unique
Hendy et al. 2018b	IGINGFGR	Deamidated (NQ)	IGINGFGR Deamidated (NQ)	Glyceraldehyde-3-phosphate dehydrogenase 2, cytosolic	Not unique
Hendy et al. 2018b	IGINGFGR		IGINGFGR	Glyceraldehyde-3-phosphate dehydrogenase, cytosolic OS=Pisum sativum	Not unique
Hendy et al. 2018b	IGINGFGR	Deamidated (NQ)	IGINGFGR Deamidated (NQ)	Glyceraldehyde-3-phosphate dehydrogenase, cytosolic OS=Pisum sativum	Not unique
Hendy et al. 2018b	IIVTQTMK	Oxidation (M)	IIVTQTMK Oxidation (M)	Beta-lactoglobulin	Bovidae
Hendy et al. 2018b	IIVTQTMK	Oxidation (M)	IIVTQTMK Oxidation (M)	Beta-lactoglobulin	Bovidae
Hendy et al. 2018b	IIVTQTMK	Oxidation (M)	IIVTQTMK Oxidation (M)	Beta-lactoglobulin	Bovidae
Hendy et al. 2018b	IIVTQTMK	Oxidation (M)	IIVTQTMK Oxidation (M)	Beta-lactoglobulin	Bovidae
Hendy et al. 2018b	IIVTQTMK	Oxidation (M)	IIVTQTMK Oxidation (M)	Beta-lactoglobulin	Bovidae
Hendy et al. 2018b	IIVTQTMK	Oxidation (M)	IIVTQTMK Oxidation (M)	Beta-lactoglobulin	Bovidae
Hendy et al. 2018b	IIVTQTMK	Oxidation (M)	IIVTQTMK Oxidation (M)	Beta-lactoglobulin	Bovidae
Hendy et al. 2018b	IIVTQTMK	Oxidation (M)	IIVTQTMK Oxidation (M)	Beta-lactoglobulin	Bovidae
Hendy et al. 2018b	IIVTQTMK	Deamidated (NQ); Oxidation (M)	IIVTQTMK Deamidated (NQ); Oxidation (M)	Beta-lactoglobulin	Bovidae
Hendy et al. 2018b	IIVTQTMK	Deamidated (NQ); Oxidation (M)	IIVTQTMK Deamidated (NQ); Oxidation (M)	Beta-lactoglobulin	Bovidae
Hendy et al. 2018b	IIVTQTMK	Deamidated (NQ); Oxidation (M)	IIVTQTMK Deamidated (NQ); Oxidation (M)	Beta-lactoglobulin	Bovidae
Hendy et al. 2018b	IIVTQTMK	Deamidated (NQ); Oxidation (M)	IIVTQTMK Deamidated (NQ); Oxidation (M)	Beta-lactoglobulin	Bovidae
Hendy et al. 2018b	IIVTQTMK	Deamidated (NQ); Oxidation (M)	IIVTQTMK Deamidated (NQ); Oxidation (M)	Beta-lactoglobulin	Bovidae
Hendy et al. 2018b	IIVTQTMK	Deamidated (NQ); Oxidation (M)	IIVTQTMK Deamidated (NQ); Oxidation (M)	Beta-lactoglobulin	Bovidae
Hendy et al. 2018b	IIVTQTMK	Deamidated (NQ); Oxidation (M)	IIVTQTMK Deamidated (NQ); Oxidation (M)	Beta-lactoglobulin	Bovidae
Hendy et al. 2018b	IIVTQTMK	Deamidated (NQ); Oxidation (M)	IIVTQTMK Deamidated (NQ); Oxidation (M)	Beta-lactoglobulin	Bovidae
Hendy et al. 2018b	IIVTQTMK	Oxidation (M)	IIVTQTMK Oxidation (M)	Beta-lactoglobulin	Bovidae
Hendy et al. 2018b	IIVTQTMK	Deamidated (NQ); Oxidation (M)	IIVTQTMK Deamidated (NQ); Oxidation (M)	Beta-lactoglobulin	Bovidae
Hendy et al. 2018b	IIVTQTMK	Oxidation (M)	IIVTQTMK Oxidation (M)	Beta-lactoglobulin	Bovinae
Hendy et al. 2018b	IIVTQTMK	Oxidation (M)	IIVTQTMK Oxidation (M)	Beta-lactoglobulin	Bovinae
Hendy et al. 2018b	IIVTQTMK	Oxidation (M)	IIVTQTMK Oxidation (M)	Beta-lactoglobulin	Bovinae
Hendy et al. 2018b	IIVTQTMK	Deamidated (NQ); Oxidation (M)	IIVTQTMK Deamidated (NQ); Oxidation (M)	Beta-lactoglobulin	Bovidae
Hendy et al. 2018b	IIVTQTMK	Oxidation (M)	IIVTQTMK Oxidation (M)	Beta-lactoglobulin	Bovidae
Hendy et al. 2018b	IIVTQTMK	Oxidation (M)	IIVTQTMK Oxidation (M)	Beta-lactoglobulin	Bovidae
Hendy et al. 2018b	IIVTQTMK	Oxidation (M)	IIVTQTMK Oxidation (M)	Beta-lactoglobulin	Bovidae
Hendy et al. 2018b	IIVTQTMK	Oxidation (M)	IIVTQTMK Oxidation (M)	Beta-lactoglobulin	Bovidae
Hendy et al. 2018b	IIVTQTMK	Oxidation (M)	IIVTQTMK Oxidation (M)	Beta-lactoglobulin	Bovidae
Hendy et al. 2018b	ILDEAMAGDNVGLLLR	Deamidated (NQ); Oxidation (M)	ILDEAMAGDNVGLLLR Deamidated (NQ); Oxidation (M)	Elongation factor Tu, chloroplastic	Magnoliophyta
Hendy et al. 2018b	ISFGFEASDLLK		ISFGFEASDLLK	Serpin-ZXB	Oryza
Hendy et al. 2018b	IYQTATHLPR		IYQTATHLPR	Allergen Bra j 1-E	Brassiceae
Hendy et al. 2018b	KNGAQGIGLCR	Deamidated (NQ)	KNGAQGIGLCR Deamidated (NQ)	Pyruvate, phosphate dikinase 1, chloroplastic OS=Arabidopsis thaliana	Rosids
Hendy et al. 2018b	LLVVYPWTQR		LLVVYPWTQR	Hemoglobin subunit beta	Non-specific
Hendy et al. 2018b	LQAFEPLR	Deamidated (NQ)	LQAFEPLR Deamidated (NQ)	12S seed storage globulin 1	BOP clade
Hendy et al. 2018b	LQAFEPLR		LQAFEPLR	12S seed storage globulin 1	Highly conserved
Hendy et al. 2018b	LSFNPTQLEEQCHI		LSFNPTQLEEQCHI	Beta-lactoglobulin	Specific to Bos taurus and Bubalis bubalis
Hendy et al. 2018b	LSFNPTQLEEQCHI		LSFNPTQLEEQCHI	Beta-lactoglobulin	Bovinae
Hendy et al. 2018b	LSFNPTQLEEQCHI	Deamidated (NQ)	LSFNPTQLEEQCHI Deamidated (NQ)	Beta-lactoglobulin	Bovinae
Hendy et al. 2018b	LSFNPTQLEEQCHI	Deamidated (NQ)	LSFNPTQLEEQCHI Deamidated (NQ)	Beta-lactoglobulin	Bovinae
Hendy et al. 2018b	LSFNPTQLEEQCHI		LSFNPTQLEEQCHI	Beta-lactoglobulin	Bovinae
Hendy et al. 2018b	LSFNPTQLEEQCHI		LSFNPTQLEEQCHI	Beta-lactoglobulin	Bovinae
Hendy et al. 2018b	LSFNPTQLEEQCHI		LSFNPTQLEEQCHI	Beta-lactoglobulin	Bovinae
Hendy et al. 2018b	LSFNPTQLEEQCHI	Deamidated (NQ)	LSFNPTQLEEQCHI Deamidated (NQ)	Beta-lactoglobulin	Bovinae
Hendy et al. 2018b	LSFNPTQLEEQCHI	2 Deamidated (NQ)	LSFNPTQLEEQCHI 2 Deamidated (NQ)	Beta-lactoglobulin	Bovinae
Hendy et al. 2018b	LSFNPTQLEEQCHI	2 Deamidated (NQ)	LSFNPTQLEEQCHI 2 Deamidated (NQ)	Beta-lactoglobulin	Bovinae
Hendy et al. 2018b	LSFNPTQLEEQCHI	Deamidated (NQ)	LSFNPTQLEEQCHI Deamidated (NQ)	Beta-lactoglobulin	Bovinae
Hendy et al. 2018b	LSFNPTQLEEQCHI		LSFNPTQLEEQCHI	Beta-lactoglobulin	Bovinae
Hendy et al. 2018b	LSFNPTQLEEQCHI	Deamidated (NQ)	LSFNPTQLEEQCHI Deamidated (NQ)	Beta-lactoglobulin	Specific to Bos taurus and Bubalis bubalis
Hendy et al. 2018b	LSFNPTQLEEQCHI	2 Deamidated (NQ)	LSFNPTQLEEQCHI 2 Deamidated (NQ)	Beta-lactoglobulin	Specific to Bos taurus and Bubalis bubalis
Hendy et al. 2018b	LSFNPTQLEEQCHI	2 Deamidated (NQ)	LSFNPTQLEEQCHI 2 Deamidated (NQ)	Beta-lactoglobulin	Bovinae
Hendy et al. 2018b	LSFNPTQLEEQCHI	Deamidated (NQ)	LSFNPTQLEEQCHI Deamidated (NQ)	Beta-lactoglobulin	Bovinae
Hendy et al. 2018b	LSFNPTQLEEQCHI		LSFNPTQLEEQCHI	Beta-lactoglobulin	Specific to Bos taurus and Bubalis bubalis
Hendy et al. 2018b	LVLGNALYFK		LVLGNALYFK	Serpin-ZXB	Poaceae
Hendy et al. 2018b	QLKVAINGFGR	Deamidated (NQ)	QLKVAINGFGR Deamidated (NQ)	Glyceraldehyde-3-phosphate dehydrogenase A, chloroplastic	Papilionoideae (fabid)
Hendy et al. 2018b	QLKVAINGFGR	Deamidated (NQ)	QLKVAINGFGR Deamidated (NQ)	Glyceraldehyde-3-phosphate dehydrogenase A, chloroplastic	Papilionoideae (fabid)
Hendy et al. 2018b	QLKVAINGFGR	Deamidated (NQ)	QLKVAINGFGR Deamidated (NQ)	Glyceraldehyde-3-phosphate dehydrogenase A, chloroplastic	Papilionoideae (fabid)
Hendy et al. 2018b	QLKVAINGFGR	Deamidated (NQ)	QLKVAINGFGR Deamidated (NQ)	Glyceraldehyde-3-phosphate dehydrogenase A, chloroplastic	Papilionoideae (fabid)
Hendy et al. 2018b	QLKVAINGFGR	Deamidated (NQ)	QLKVAINGFGR Deamidated (NQ)	Glyceraldehyde-3-phosphate dehydrogenase A, chloroplastic	Papilionoideae (fabid)
Hendy et al. 2018b	QLKVAINGFGR	Deamidated (NQ)	QLKVAINGFGR Deamidated (NQ)	Glyceraldehyde-3-phosphate dehydrogenase A, chloroplastic	Papilionoideae (fabid)
Hendy et al. 2018b	QLKVAINGFGR	Propionamide (K)	QLKVAINGFGR Propionamide (K)	Glyceraldehyde-3-phosphate dehydrogenase A, chloroplastic	Papilionoideae (fabid)
Hendy et al. 2018b	QLKVAINGFGR	Propionamide (N-term)	QLKVAINGFGR Propionamide (N-term)	Glyceraldehyde-3-phosphate dehydrogenase A, chloroplastic	Papilionoideae (fabid)
Hendy et al. 2018b	QLKVAINGFGR	Deamidated (NQ); Propionamide (N-term)	QLKVAINGFGR Deamidated (NQ); Propionamide (N-term)	Glyceraldehyde-3-phosphate dehydrogenase A, chloroplastic	Papilionoideae (fabid)
Hendy et al. 2018b	QLKVAINGFGR	Deamidated (NQ); Propionamide (K)	QLKVAINGFGR Deamidated (NQ); Propionamide (K)	Glyceraldehyde-3-phosphate dehydrogenase A, chloroplastic	Papilionoideae (fabid)
Hendy et al. 2018b	QLKVAINGFGR	Deamidated (NQ); Propionamide (N-term)	QLKVAINGFGR Deamidated (NQ); Propionamide (N-term)	Glyceraldehyde-3-phosphate dehydrogenase A, chloroplastic	Papilionoideae (fabid)
Hendy et al. 2018b	QLKVAINGFGR	Deamidated (NQ); Propionamide (K)	QLKVAINGFGR Deamidated (NQ); Propionamide (K)	Glyceraldehyde-3-phosphate dehydrogenase A, chloroplastic	Papilionoideae (fabid)
Hendy et al. 2018b	QLKVAINGFGR		QLKVAINGFGR	Glyceraldehyde-3-phosphate dehydrogenase A, chloroplastic	Papilionoideae (fabid)
Hendy et al. 2018b	QLKVAINGFGR	Deamidated (NQ)	QLKVAINGFGR Deamidated (NQ)	Glyceraldehyde-3-phosphate dehydrogenase A, chloroplastic	Papilionoideae (fabid)
Hendy et al. 2018b	QLKVAINGFGR	Deamidated (NQ)	QLKVAINGFGR Deamidated (NQ)	Glyceraldehyde-3-phosphate dehydrogenase A, chloroplastic	Papilionoideae (fabid)
Hendy et al. 2018b	QLKVAINGFGR	Deamidated (NQ); Propionamide (K)	QLKVAINGFGR Deamidated (NQ); Propionamide (K)	Glyceraldehyde-3-phosphate dehydrogenase A, chloroplastic	Papilionoideae (fabid)
Hendy et al. 2018b	QLKVAINGFGR	Deamidated (NQ); Propionamide (N-term)	QLKVAINGFGR Deamidated (NQ); Propionamide (N-term)	Glyceraldehyde-3-phosphate dehydrogenase A, chloroplastic	Papilionoideae (fabid)
Hendy et al. 2018b	TKIPAVFK		TKIPAVFK	Beta-lactoglobulin	Bovidae
Hendy et al. 2018b	TKIPAVFK		TKIPAVFK	Beta-lactoglobulin	Bovidae
Hendy et al. 2018b	TKIPAVFK		TKIPAVFK	Beta-lactoglobulin	Bovidae
Hendy et al. 2018b	TKIPAVFK		TKIPAVFK	Beta-lactoglobulin	non-specific
Hendy et al. 2018b	TKIPAVFK		TKIPAVFK	Beta-lactoglobulin	Non-specific/non-blg
Hendy et al. 2018b	TPEVDDEALEK		TPEVDDEALEK	Beta-lactoglobulin	Bovinae*
Hendy et al. 2018b	TPEVDDEALEK		TPEVDDEALEK	Beta-lactoglobulin	Bovinae*
Hendy et al. 2018b	TPEVDDEALEK		TPEVDDEALEK	Beta-lactoglobulin	Bovinae*
Hendy et al. 2018b	TPEVDDEALEK		TPEVDDEALEK	Beta-lactoglobulin	Bovinae*
Hendy et al. 2018b	TPEVDDEALEK		TPEVDDEALEK	Beta-lactoglobulin	Bovinae*
Hendy et al. 2018b	TPEVDDEALEK		TPEVDDEALEK	Beta-lactoglobulin	Bovinae*
Hendy et al. 2018b	TPEVDDEALEK		TPEVDDEALEK	Beta-lactoglobulin	Bovinae*
Hendy et al. 2018b	TPEVDDEALEK		TPEVDDEALEK	Beta-lactoglobulin	Bovinae*
Hendy et al. 2018b	TPEVDDEALEK		TPEVDDEALEK	Beta-lactoglobulin	Bovinae*
Hendy et al. 2018b	TPEVDDEALEK	Propionamide (K)	TPEVDDEALEK Propionamide (K)	Beta-lactoglobulin	Bovinae*
Hendy et al. 2018b	TPEVDDEALEK		TPEVDDEALEK	Beta-lactoglobulin	Bovinae*
Hendy et al. 2018b	TPEVDDEALEK		TPEVDDEALEK	Beta-lactoglobulin	Bovinae*
Hendy et al. 2018b	TPEVDDEALEK	Propionamide (K)	TPEVDDEALEK Propionamide (K)	Beta-lactoglobulin	Bovinae*
Hendy et al. 2018b	ALPVDVLANAYR		ALPVDVLANAYR	12S seed storage globulin 1	Avena sativa
Hendy et al. 2018b	TPEVDDEALEKFDK		TPEVDDEALEKFDK	Beta-lactoglobulin	Bovinae*
Hendy et al. 2018b	TPEVDDEALEKFDK		TPEVDDEALEKFDK	Beta-lactoglobulin	Bovinae*
Hendy et al. 2018b	TPEVDDEALEKFDK	Propionamide (K)	TPEVDDEALEKFDK Propionamide (K)	Beta-lactoglobulin	Bovinae*
Hendy et al. 2018b	TPEVDDEALEKFDK		TPEVDDEALEKFDK	Beta-lactoglobulin	Bovinae*
Hendy et al. 2018b	TPEVDDEALEKFDK		TPEVDDEALEKFDK	Beta-lactoglobulin	Bovinae*
Hendy et al. 2018b	TPEVDDEALEKFDK		TPEVDDEALEKFDK	Beta-lactoglobulin	Bovinae*
Hendy et al. 2018b	TPEVDDEALEKFDK		TPEVDDEALEKFDK	Beta-lactoglobulin	Bovinae*
Hendy et al. 2018b	TPEVDDEALEKFDK		TPEVDDEALEKFDK	Beta-lactoglobulin	Bovinae*
Hendy et al. 2018b	TPEVDDEALEKFDK		TPEVDDEALEKFDK	Beta-lactoglobulin	Bovinae*
Hendy et al. 2018b	TPEVDDEALEKFDK		TPEVDDEALEKFDK	Beta-lactoglobulin	Bovinae*
Hendy et al. 2018b	TPEVDDEALEKFDK	Propionamide (K)	TPEVDDEALEKFDK Propionamide (K)	Beta-lactoglobulin	Bovinae*
Hendy et al. 2018b	TPEVDDEALEKFDK	Propionamide (K)	TPEVDDEALEKFDK Propionamide (K)	Beta-lactoglobulin	Bovinae*
Hendy et al. 2018b	TPEVDNEALEK	Deamidated (NQ)	TPEVDNEALEK Deamidated (NQ)	Beta-lactoglobulin	Bovinae*
Hendy et al. 2018b	TPEVDNEALEK	Deamidated (NQ)	TPEVDNEALEK Deamidated (NQ)	Beta-lactoglobulin	Bovinae*
Hendy et al. 2018b	TPEVDNEALEK	Deamidated (NQ)	TPEVDNEALEK Deamidated (NQ)	Beta-lactoglobulin	Bovinae*
Hendy et al. 2018b	TPEVDNEALEK	Deamidated (NQ)	TPEVDNEALEK Deamidated (NQ)	Beta-lactoglobulin	Bovinae*
Hendy et al. 2018b	TPEVDNEALEK	Deamidated (NQ)	TPEVDNEALEK Deamidated (NQ)	Beta-lactoglobulin	Bovinae*
Hendy et al. 2018b	TPEVDNEALEK	Deamidated (NQ)	TPEVDNEALEK Deamidated (NQ)	Beta-lactoglobulin	Bovinae*
Hendy et al. 2018b	TPEVDNEALEK	Deamidated (NQ)	TPEVDNEALEK Deamidated (NQ)	Beta-lactoglobulin	Bovinae*
Hendy et al. 2018b	TPEVDNEALEK	Deamidated (NQ)	TPEVDNEALEK Deamidated (NQ)	Beta-lactoglobulin	Bovinae*
Hendy et al. 2018b	TPEVDNEALEK	Deamidated (NQ)	TPEVDNEALEK Deamidated (NQ)	Beta-lactoglobulin	Bovinae*
Hendy et al. 2018b	TPEVDNEALEK	Deamidated (NQ)	TPEVDNEALEK Deamidated (NQ)	Beta-lactoglobulin	Bovinae*
Hendy et al. 2018b	VAGTWYSLAMAASDISLLDAQSAPLR		VAGTWYSLAMAASDISLLDAQSAPLR	Beta-lactoglobulin	Bovidae
Hendy et al. 2018b	VAINGFGR	Deamidated (NQ)	VAINGFGR Deamidated (NQ)	Glyceraldehyde-3-phosphate dehydrogenase A, chloroplastic	Non-specific/conserved
Hendy et al. 2018b	VAINGFGR	Deamidated (NQ)	VAINGFGR Deamidated (NQ)	Glyceraldehyde-3-phosphate dehydrogenase A, chloroplastic	Non-specific/conserved
Hendy et al. 2018b	VAINGFGR	Deamidated (NQ)	VAINGFGR Deamidated (NQ)	Glyceraldehyde-3-phosphate dehydrogenase A, chloroplastic	Non-specific/conserved
Hendy et al. 2018b	VAINGFGR	Deamidated (NQ)	VAINGFGR Deamidated (NQ)	Glyceraldehyde-3-phosphate dehydrogenase A, chloroplastic	Non-specific/conserved
Hendy et al. 2018b	VAINGFGR	Deamidated (NQ)	VAINGFGR Deamidated (NQ)	Glyceraldehyde-3-phosphate dehydrogenase A, chloroplastic	Non-specific/conserved
Hendy et al. 2018b	VAINGFGR		VAINGFGR	Glyceraldehyde-3-phosphate dehydrogenase A, chloroplastic	Non-specific/conserved
Hendy et al. 2018b	VAINGFGR	Deamidated (NQ)	VAINGFGR Deamidated (NQ)	Glyceraldehyde-3-phosphate dehydrogenase A, chloroplastic	Non-specific/conserved
Hendy et al. 2018b	VAINGFGR	Deamidated (NQ)	VAINGFGR Deamidated (NQ)	Glyceraldehyde-3-phosphate dehydrogenase A, chloroplastic	Non-specific/conserved
Hendy et al. 2018b	VAINGFGR	Deamidated (NQ)	VAINGFGR Deamidated (NQ)	Glyceraldehyde-3-phosphate dehydrogenase A, chloroplastic	Non-specific/conserved
Hendy et al. 2018b	VAINGFGR	Deamidated (NQ)	VAINGFGR Deamidated (NQ)	Glyceraldehyde-3-phosphate dehydrogenase A, chloroplastic	Non-specific/conserved
Hendy et al. 2018b	VAINGFGR	Deamidated (NQ)	VAINGFGR Deamidated (NQ)	Glyceraldehyde-3-phosphate dehydrogenase A, chloroplastic	Non-specific/conserved
Hendy et al. 2018b	VAINGFGR	Deamidated (NQ)	VAINGFGR Deamidated (NQ)	Glyceraldehyde-3-phosphate dehydrogenase A, chloroplastic	Non-specific/conserved
Hendy et al. 2018b	VAINGFGR		VAINGFGR	Glyceraldehyde-3-phosphate dehydrogenase A, chloroplastic	Non-specific/conserved
Hendy et al. 2018b	VAINGFGR	Deamidated (NQ)	VAINGFGR Deamidated (NQ)	Glyceraldehyde-3-phosphate dehydrogenase A, chloroplastic	Non-specific/conserved
Hendy et al. 2018b	VAINGFGR	Deamidated (NQ)	VAINGFGR Deamidated (NQ)	Glyceraldehyde-3-phosphate dehydrogenase A, chloroplastic	Non-specific/conserved
Hendy et al. 2018b	VAINGFGR	Deamidated (NQ)	VAINGFGR Deamidated (NQ)	Glyceraldehyde-3-phosphate dehydrogenase A, chloroplastic	Non-specific/conserved
Hendy et al. 2018b	VAINGFGR	Deamidated (NQ)	VAINGFGR Deamidated (NQ)	Glyceraldehyde-3-phosphate dehydrogenase A, chloroplastic	Non-specific/conserved
Hendy et al. 2018b	RIDEQSNFEK	Propionamide (K)	RIDEQSNFEK Propionamide (K)		Brassicaceae
Hendy et al. 2018b	VIISAPSKDAPMFVVGVNENEYKPEFDIISNASCTTNCLAPLAK	2 Deamidated (NQ); Propionamide (K)	VIISAPSKDAPMFVVGVNENEYKPEFDIISNASCTTNCLAPLAK 2 Deamidated (NQ); Propionamide (K)	Glyceraldehyde-3-phosphate dehydrogenase, cytosolic OS=Pisum sativum	Pisum sativum
Hendy et al. 2018b	VKVDEVGAEALGR		VKVDEVGAEALGR	Hemoglobin subunit beta	Pecora
Hendy et al. 2018b	VLVLDTDYK		VLVLDTDYK	Beta-lactoglobulin	Bovidae
Hendy et al. 2018b	VLVLDTDYK		VLVLDTDYK	Beta-lactoglobulin	Bovidae
Hendy et al. 2018b	VLVLDTDYK		VLVLDTDYK	Beta-lactoglobulin	Bovidae
Hendy et al. 2018b	VLVLDTDYK		VLVLDTDYK	Beta-lactoglobulin	Bovidae
Hendy et al. 2018b	VLVLDTDYK		VLVLDTDYK	Beta-lactoglobulin	Non-specific
Hendy et al. 2018b	VLVLDTDYK		VLVLDTDYK	Beta-lactoglobulin	Bovidae
Hendy et al. 2018b	VLVLDTDYK		VLVLDTDYK	Beta-lactoglobulin	Bovidae
Hendy et al. 2018b	VLVLDTDYK		VLVLDTDYK	Beta-lactoglobulin	Bovidae
Hendy et al. 2018b	VLVLDTDYKK		VLVLDTDYKK	Beta-lactoglobulin	Bovidae
Hendy et al. 2018b	VLVLDTDYKK		VLVLDTDYKK	Beta-lactoglobulin	Bovidae
Hendy et al. 2018b	VLVLDTDYKK		VLVLDTDYKK	Beta-lactoglobulin	Bovidae
Hendy et al. 2018b	VLVLDTDYKK		VLVLDTDYKK	Beta-lactoglobulin	Bovidae
Hendy et al. 2018b	VLVLDTDYKK		VLVLDTDYKK	Beta-lactoglobulin	Bovidae
Hendy et al. 2018b	VLVLDTDYKK		VLVLDTDYKK	Beta-lactoglobulin	Bovidae
Hendy et al. 2018b	VLVLDTDYKK		VLVLDTDYKK	Beta-lactoglobulin	Bovidae
Hendy et al. 2018b	VLVLDTDYKK		VLVLDTDYKK	Beta-lactoglobulin	Bovidae
Hendy et al. 2018b	VLVLDTDYKK		VLVLDTDYKK	Beta-lactoglobulin	Bovidae
Hendy et al. 2018b	VLVLDTDYKK		VLVLDTDYKK	Beta-lactoglobulin	Pecora
Hendy et al. 2018b	VLVLDTDYKK		VLVLDTDYKK	Beta-lactoglobulin	Pecora
Hendy et al. 2018b	VLVLDTDYKK		VLVLDTDYKK	Beta-lactoglobulin	BLG- Pecora
Hendy et al. 2018b	VLVLDTDYKK		VLVLDTDYKK	Beta-lactoglobulin	BLG- Pecora
Hendy et al. 2018b	VLVLDTDYKK		VLVLDTDYKK	Beta-lactoglobulin	Pecora
Hendy et al. 2018b	VLVLDTDYKK		VLVLDTDYKK	Beta-lactoglobulin	Pecora
Hendy et al. 2018b	VLVLDTDYKK		VLVLDTDYKK	Beta-lactoglobulin	Pecora
Hendy et al. 2018b	VLVLDTDYKK		VLVLDTDYKK	Beta-lactoglobulin	Bovidae
Hendy et al. 2018b	VSICPFQK		VSICPFQK	Allergen Bra j 1-E	Brassiceae
Hendy et al. 2018b	VYVEELKPTPEGDLEILLQK		VYVEELKPTPEGDLEILLQK	Beta-lactoglobulin	Bovinae
Hendy et al. 2018b	VYVEELKPTPEGDLEILLQK		VYVEELKPTPEGDLEILLQK	Beta-lactoglobulin	Bovinae
Hendy et al. 2018b	VYVEELKPTPEGDLEILLQK		VYVEELKPTPEGDLEILLQK	Beta-lactoglobulin	Bovinae
Hendy et al. 2018b	VYVEELKPTPEGNLEILLQK		VYVEELKPTPEGNLEILLQK	Beta-lactoglobulin	Bovidae
Hendy et al. 2018b	VYVEELKPTPEGNLEILLQK	2 Deamidated (NQ)	VYVEELKPTPEGNLEILLQK 2 Deamidated (NQ)	Beta-lactoglobulin	Bovidae
Hendy et al. 2018b	YLGYLEQLLR		YLGYLEQLLR	Alpha S1 casein	Bovidae
Hendy et al. 2018b	YLLFCMENSAEPEQSLACQCLVR	Deamidated (NQ)	YLLFCMENSAEPEQSLACQCLVR Deamidated (NQ)	Beta-lactoglobulin	Bovidae
Hendy et al. 2018b	YLLFCMENSAEPEQSLACQCLVR	Oxidation (M)	YLLFCMENSAEPEQSLACQCLVR Oxidation (M)	Beta-lactoglobulin	Bovidae
Hendy et al. 2018b	YLLFCMENSAEPEQSLACQCLVR	Deamidated (NQ); Oxidation (M)	YLLFCMENSAEPEQSLACQCLVR Deamidated (NQ); Oxidation (M)	Beta-lactoglobulin	Bovidae
Jeong et al. 2018	FFVAPFPEVFGK		FFVAPFPEVFGK	Alpha S1 casein	Bovinae
Jeong et al. 2018	FFVAPFPEVFGK		FFVAPFPEVFGK	Alpha S1 casein	Bovinae
Jeong et al. 2018	FVVAPFPEVFR		FVVAPFPEVFR	Alpha S1 casein	Caprinae
Jeong et al. 2018	FVVAPFPEVFR		FVVAPFPEVFR	Alpha S1 casein	Caprinae
Jeong et al. 2018	IDALNENKVLVLDTDYKK		IDALNENKVLVLDTDYKK	Beta-lactoglobulin	Pecora
Jeong et al. 2018	IDALNENKVLVLDTDYKK	Deamidated (NQ)	IDALNENKVLVLDTDYKK Deamidated (NQ)	Beta-lactoglobulin	Pecora
Jeong et al. 2018	IDALNENKVLVLDTDYKK	2 Deamidated (NQ)	IDALNENKVLVLDTDYKK 2 Deamidated (NQ)	Beta-lactoglobulin	Pecora
Jeong et al. 2018	IDALNENKVLVLDTDYKK	2 Deamidated (NQ)	IDALNENKVLVLDTDYKK 2 Deamidated (NQ)	Beta-lactoglobulin	Pecora
Jeong et al. 2018	IPAVFKIDALNENK	2 Deamidated (NQ)	IPAVFKIDALNENK 2 Deamidated (NQ)	Beta-lactoglobulin	Pecora
Jeong et al. 2018	LAFNPTQLEGQCHV		LAFNPTQLEGQCHV	Beta-lactoglobulin	Caprinae
Jeong et al. 2018	LAFNPTQLEGQCHV		LAFNPTQLEGQCHV	Beta-lactoglobulin	Caprinae
Jeong et al. 2018	LAFNPTQLEGQCHV		LAFNPTQLEGQCHV	Beta-lactoglobulin	Caprinae
Jeong et al. 2018	LAFNPTQLEGQCHV	Deamidated (NQ)	LAFNPTQLEGQCHV Deamidated (NQ)	Beta-lactoglobulin	Caprinae
Jeong et al. 2018	LAFNPTQLEGQCHV	Deamidated (NQ)	LAFNPTQLEGQCHV Deamidated (NQ)	Beta-lactoglobulin	Caprinae
Jeong et al. 2018	LSFNPTQLEEQCHI		LSFNPTQLEEQCHI	Beta-lactoglobulin	Bovinae
Jeong et al. 2018	LSFNPTQLEEQCHI	Deamidated (NQ)	LSFNPTQLEEQCHI Deamidated (NQ)	Beta-lactoglobulin	Bovinae
Jeong et al. 2018	LSFNPTQLEEQCHI	2 Deamidated (NQ)	LSFNPTQLEEQCHI 2 Deamidated (NQ)	Beta-lactoglobulin	Bovinae
Jeong et al. 2018	VLVLDTDYKK		VLVLDTDYKK	Beta-lactoglobulin	Pecora
Jeong et al. 2018	VLVLDTDYKK		VLVLDTDYKK	Beta-lactoglobulin	Pecora
Jeong et al. 2018	VLVLDTDYKK		VLVLDTDYKK	Beta-lactoglobulin	Pecora
Jeong et al. 2018	VLVLDTDYKK		VLVLDTDYKK	Beta-lactoglobulin	Pecora
Jeong et al. 2018	VLVLDTDYKK		VLVLDTDYKK	Beta-lactoglobulin	Pecora
Jeong et al. 2018	VLVLDTDYKK		VLVLDTDYKK	Beta-lactoglobulin	Pecora
Jeong et al. 2018	TPEVDDEALEK		TPEVDDEALEK	Beta-lactoglobulin	Bovinae or Ovis
Jeong et al. 2018	TPEVDDEALEK		TPEVDDEALEK	Beta-lactoglobulin	Bovinae or Ovis
Jeong et al. 2018	TPEVDDEALEK		TPEVDDEALEK	Beta-lactoglobulin	Bovinae or Ovis
Jeong et al. 2018	TPEVDDEALEK		TPEVDDEALEK	Beta-lactoglobulin	Bovinae or Ovis
Jeong et al. 2018	TPEVDDEALEK		TPEVDDEALEK	Beta-lactoglobulin	Bovinae or Ovis
Jeong et al. 2018	TPEVDDEALEK		TPEVDDEALEK	Beta-lactoglobulin	Bovinae or Ovis
Jeong et al. 2018	TPEVDDEALEK		TPEVDDEALEK	Beta-lactoglobulin	Bovinae or Ovis
Jeong et al. 2018	TPEVDDEALEK		TPEVDDEALEK	Beta-lactoglobulin	Bovinae or Ovis
Jeong et al. 2018	TPEVDDEALEK		TPEVDDEALEK	Beta-lactoglobulin	Bovinae or Ovis
Jeong et al. 2018	TPEVDDEALEK		TPEVDDEALEK	Beta-lactoglobulin	Bovinae or Ovis
Jeong et al. 2018	TPEVDDEALEK		TPEVDDEALEK	Beta-lactoglobulin	Bovinae or Ovis
Jeong et al. 2018	TPEVDDEALEK		TPEVDDEALEK	Beta-lactoglobulin	Bovinae or Ovis
Jeong et al. 2018	TPEVDDEALEK		TPEVDDEALEK	Beta-lactoglobulin	Bovinae or Ovis
Jeong et al. 2018	TPEVDDEALEK		TPEVDDEALEK	Beta-lactoglobulin	Bovinae or Ovis
Jeong et al. 2018	TPEVDDEALEK		TPEVDDEALEK	Beta-lactoglobulin	Bovinae or Ovis
Jeong et al. 2018	TPEVDDEALEK		TPEVDDEALEK	Beta-lactoglobulin	Bovinae or Ovis
Jeong et al. 2018	TPEVDDEALEK		TPEVDDEALEK	Beta-lactoglobulin	Bovinae or Ovis
Jeong et al. 2018	TPEVDDEALEK		TPEVDDEALEK	Beta-lactoglobulin	Bovinae or Ovis
Jeong et al. 2018	TPEVDDEALEK		TPEVDDEALEK	Beta-lactoglobulin	Bovinae or Ovis
Jeong et al. 2018	TPEVDDEALEK		TPEVDDEALEK	Beta-lactoglobulin	Bovinae or Ovis
Jeong et al. 2018	VLVLDTDYKK		VLVLDTDYKK	Beta-lactoglobulin	Pecora
Jeong et al. 2018	VLVLDTDYKK		VLVLDTDYKK	Beta-lactoglobulin	Pecora
Jeong et al. 2018	VLVLDTDYKK		VLVLDTDYKK	Beta-lactoglobulin	Pecora
Jeong et al. 2018	VLVLDTDYKK		VLVLDTDYKK	Beta-lactoglobulin	Pecora
Jeong et al. 2018	VLVLDTDYKK		VLVLDTDYKK	Beta-lactoglobulin	Pecora
Jeong et al. 2018	VLVLDTDYKK		VLVLDTDYKK	Beta-lactoglobulin	Pecora
Jeong et al. 2018	VLVLDTDYKK		VLVLDTDYKK	Beta-lactoglobulin	Pecora
Jeong et al. 2018	VLVLDTDYKK		VLVLDTDYKK	Beta-lactoglobulin	Pecora
Jeong et al. 2018	VLVLDTDYKK		VLVLDTDYKK	Beta-lactoglobulin	Pecora
Jeong et al. 2018	VLVLDTDYKK		VLVLDTDYKK	Beta-lactoglobulin	Pecora
Jeong et al. 2018	VLVLDTDYKK		VLVLDTDYKK	Beta-lactoglobulin	Pecora
Jeong et al. 2018	VLVLDTDYKK		VLVLDTDYKK	Beta-lactoglobulin	Pecora
Jeong et al. 2018	TPEVDDEALEKFDK	Deamidated (NQ)	TPEVDDEALEKFDK Deamidated (NQ)	Beta-lactoglobulin	Bovinae or Ovis
Jeong et al. 2018	TPEVDDEALEKFDK	Deamidated (NQ)	TPEVDDEALEKFDK Deamidated (NQ)	Beta-lactoglobulin	Bovinae or Ovis
Jeong et al. 2018	TPEVDDEALEKFDK	Deamidated (NQ)	TPEVDDEALEKFDK Deamidated (NQ)	Beta-lactoglobulin	Bovinae or Ovis
Jeong et al. 2018	TPEVDDEALEKFDK	Deamidated (NQ)	TPEVDDEALEKFDK Deamidated (NQ)	Beta-lactoglobulin	Bovinae or Ovis
Jeong et al. 2018	TPEVDDEALEKFDK	Deamidated (NQ)	TPEVDDEALEKFDK Deamidated (NQ)	Beta-lactoglobulin	Bovinae or Ovis
Jeong et al. 2018	TPEVDDEALEKFDK	Deamidated (NQ)	TPEVDDEALEKFDK Deamidated (NQ)	Beta-lactoglobulin	Bovinae or Ovis
Jeong et al. 2018	TPEVDDEALEKFDK		TPEVDDEALEKFDK	Beta-lactoglobulin	Bovinae or Ovis
Jeong et al. 2018	TPEVDDEALEKFDK		TPEVDDEALEKFDK	Beta-lactoglobulin	Bovinae or Ovis
Jeong et al. 2018	TPEVDDEALEKFDK		TPEVDDEALEKFDK	Beta-lactoglobulin	Bovinae or Ovis
Jeong et al. 2018	TPEVDDEALEKFDK		TPEVDDEALEKFDK	Beta-lactoglobulin	Bovinae or Ovis
Jeong et al. 2018	TPEVDDEALEKFDK	Deamidated (NQ)	TPEVDDEALEKFDK Deamidated (NQ)	Beta-lactoglobulin	Bovinae or Ovis
Jeong et al. 2018	TPEVDDEALEKFDK	Deamidated (NQ)	TPEVDDEALEKFDK Deamidated (NQ)	Beta-lactoglobulin	Bovinae or Ovis
Jeong et al. 2018	TPEVDDEALEKFDK	Deamidated (NQ)	TPEVDDEALEKFDK Deamidated (NQ)	Beta-lactoglobulin	Bovinae or Ovis
Jeong et al. 2018	TPEVDDEALEKFDK	Deamidated (NQ)	TPEVDDEALEKFDK Deamidated (NQ)	Beta-lactoglobulin	Bovinae or Ovis
Jeong et al. 2018	TPEVDDEALEKFDK		TPEVDDEALEKFDK	Beta-lactoglobulin	Bovinae or Ovis
Jeong et al. 2018	TPEVDDEALEKFDK		TPEVDDEALEKFDK	Beta-lactoglobulin	Bovinae or Ovis
Jeong et al. 2018	TPEVDDEALEKFDK		TPEVDDEALEKFDK	Beta-lactoglobulin	Bovinae or Ovis
Jeong et al. 2018	TPEVDDEALEKFDK		TPEVDDEALEKFDK	Beta-lactoglobulin	Bovinae or Ovis
Jeong et al. 2018	TPEVDDEALEKFDK		TPEVDDEALEKFDK	Beta-lactoglobulin	Bovinae or Ovis
Jeong et al. 2018	TPEVDDEALEKFDK		TPEVDDEALEKFDK	Beta-lactoglobulin	Bovinae or Ovis
Jeong et al. 2018	TPEVDDEALEKFDK		TPEVDDEALEKFDK	Beta-lactoglobulin	Bovinae or Ovis
Jeong et al. 2018	TPEVDDEALEKFDK		TPEVDDEALEKFDK	Beta-lactoglobulin	Bovinae or Ovis
Jeong et al. 2018	TPEVDDEALEKFDK		TPEVDDEALEKFDK	Beta-lactoglobulin	Bovinae or Ovis
Jeong et al. 2018	TPEVDDEALEKFDK		TPEVDDEALEKFDK	Beta-lactoglobulin	Bovinae or Ovis
Jeong et al. 2018	TPEVDDEALEKFDK		TPEVDDEALEKFDK	Beta-lactoglobulin	Bovinae or Ovis
Jeong et al. 2018	TPEVDDEALEKFDK		TPEVDDEALEKFDK	Beta-lactoglobulin	Bovinae or Ovis
Jeong et al. 2018	TPEVDDEALEKFDK		TPEVDDEALEKFDK	Beta-lactoglobulin	Bovinae or Ovis
Jeong et al. 2018	TPEVDDEALEKFDK		TPEVDDEALEKFDK	Beta-lactoglobulin	Bovinae or Ovis
Jeong et al. 2018	TPEVDDEALEKFDK		TPEVDDEALEKFDK	Beta-lactoglobulin	Bovinae or Ovis
Jeong et al. 2018	TPEVDDEALEKFDK		TPEVDDEALEKFDK	Beta-lactoglobulin	Bovinae or Ovis
Jeong et al. 2018	TPEVDDEALEKFDK		TPEVDDEALEKFDK	Beta-lactoglobulin	Bovinae or Ovis
Jeong et al. 2018	TPEVDDEALEKFDK		TPEVDDEALEKFDK	Beta-lactoglobulin	Bovinae or Ovis
Jeong et al. 2018	TPEVDDEALEKFDK		TPEVDDEALEKFDK	Beta-lactoglobulin	Bovinae or Ovis
Jeong et al. 2018	TPEVDDEALEKFDK		TPEVDDEALEKFDK	Beta-lactoglobulin	Bovinae or Ovis
Jeong et al. 2018	TPEVDDEALEKFDK		TPEVDDEALEKFDK	Beta-lactoglobulin	Bovinae or Ovis
Jeong et al. 2018	TPEVDDEALEKFDK		TPEVDDEALEKFDK	Beta-lactoglobulin	Bovinae or Ovis
Jeong et al. 2018	TPEVDDEALEKFDK		TPEVDDEALEKFDK	Beta-lactoglobulin	Bovinae or Ovis
Jeong et al. 2018	TPEVDDEALEKFDK		TPEVDDEALEKFDK	Beta-lactoglobulin	Bovinae or Ovis
Jeong et al. 2018	TPEVDDEALEKFDKALK		TPEVDDEALEKFDKALK	Beta-lactoglobulin	Bovinae or Ovis
Jeong et al. 2018	TPEVDDEALEKFDKALK		TPEVDDEALEKFDKALK	Beta-lactoglobulin	Bovinae or Ovis
Jeong et al. 2018	TPEVDNEALEK	Deamidated (NQ)	TPEVDNEALEK Deamidated (NQ)	Beta-lactoglobulin	Bovinae or Ovis
Jeong et al. 2018	TPEVDNEALEK	Deamidated (NQ)	TPEVDNEALEK Deamidated (NQ)	Beta-lactoglobulin	Bovinae or Ovis
Jeong et al. 2018	TPEVDNEALEK	Deamidated (NQ)	TPEVDNEALEK Deamidated (NQ)	Beta-lactoglobulin	Bovinae or Ovis
Jeong et al. 2018	TPEVDNEALEK	Deamidated (NQ)	TPEVDNEALEK Deamidated (NQ)	Beta-lactoglobulin	Bovinae or Ovis
Jeong et al. 2018	TPEVDNEALEK	Deamidated (NQ)	TPEVDNEALEK Deamidated (NQ)	Beta-lactoglobulin	Bovinae or Ovis
Jeong et al. 2018	TPEVDNEALEKFDKALK	Deamidated (NQ)	TPEVDNEALEKFDKALK Deamidated (NQ)	Beta-lactoglobulin	Ovis
Jeong et al. 2018	VLVLDTDYKK		VLVLDTDYKK	Beta-lactoglobulin	Pecora
Jeong et al. 2018	VLVLDTDYKK		VLVLDTDYKK	Beta-lactoglobulin	Pecora
Jeong et al. 2018	VLVLDTDYKK		VLVLDTDYKK	Beta-lactoglobulin	Pecora
Jeong et al. 2018	VLVLDTDYKK		VLVLDTDYKK	Beta-lactoglobulin	Pecora
Jeong et al. 2018	VLVLDTDYKK		VLVLDTDYKK	Beta-lactoglobulin	Pecora
Jeong et al. 2018	VLVLDTDYKK		VLVLDTDYKK	Beta-lactoglobulin	Pecora
Jeong et al. 2018	VLVLDTDYKK		VLVLDTDYKK	Beta-lactoglobulin	Pecora
Jeong et al. 2018	VLVLDTDYKK		VLVLDTDYKK	Beta-lactoglobulin	Pecora
Jeong et al. 2018	VLVLDTDYKK		VLVLDTDYKK	Beta-lactoglobulin	Pecora
Jeong et al. 2018	VLVLDTDYKK		VLVLDTDYKK	Beta-lactoglobulin	Pecora
Jeong et al. 2018	VLVLDTDYKK		VLVLDTDYKK	Beta-lactoglobulin	Pecora
Jeong et al. 2018	VLVLDTDYKK		VLVLDTDYKK	Beta-lactoglobulin	Pecora
Jeong et al. 2018	VLVLDTDYKK		VLVLDTDYKK	Beta-lactoglobulin	Pecora
Jeong et al. 2018	VLVLDTDYKK		VLVLDTDYKK	Beta-lactoglobulin	Pecora
Jeong et al. 2018	VLVLDTDYKK		VLVLDTDYKK	Beta-lactoglobulin	Pecora
Jeong et al. 2018	VLVLDTDYKK		VLVLDTDYKK	Beta-lactoglobulin	Pecora
Jeong et al. 2018	VLVLDTDYKK		VLVLDTDYKK	Beta-lactoglobulin	Pecora
Jeong et al. 2018	VLVLDTDYKK		VLVLDTDYKK	Beta-lactoglobulin	Pecora
Jeong et al. 2018	VLVLDTDYKK		VLVLDTDYKK	Beta-lactoglobulin	Pecora
Jeong et al. 2018	TPEVDKEALEK		TPEVDKEALEK	Beta-lactoglobulin	Capra
Jeong et al. 2018	TPEVDNEALEK		TPEVDNEALEK	Beta-lactoglobulin	Ovis
Jeong et al. 2018	TPEVDNEALEK		TPEVDNEALEK	Beta-lactoglobulin	Ovis
Jeong et al. 2018	TPEVDNEALEKFDK		TPEVDNEALEKFDK	Beta-lactoglobulin	Ovis
Jeong et al. 2018	VAGTWYSLAMAASDISLLDAQSAPLR	Oxidation (M)	VAGTWYSLAMAASDISLLDAQSAPLR Oxidation (M)	Beta-lactoglobulin	Pecora
Jeong et al. 2018	VAGTWYSLAMAASDISLLDAQSAPLR	Deamidated (NQ); Oxidation (M)	VAGTWYSLAMAASDISLLDAQSAPLR Deamidated (NQ); Oxidation (M)	Beta-lactoglobulin	Pecora
Jeong et al. 2018	VAGTWYSLAMAASDISLLDAQSAPLR	Oxidation (M)	VAGTWYSLAMAASDISLLDAQSAPLR Oxidation (M)	Beta-lactoglobulin	Pecora
Jeong et al. 2018	VLVLDTDYK		VLVLDTDYK	Beta-lactoglobulin	Pecora
Jeong et al. 2018	VLVLDTDYK		VLVLDTDYK	Beta-lactoglobulin	Pecora
Jeong et al. 2018	VLVLDTDYK		VLVLDTDYK	Beta-lactoglobulin	Pecora
Jeong et al. 2018	VLVLDTDYK		VLVLDTDYK	Beta-lactoglobulin	Pecora
Jeong et al. 2018	VLVLDTDYK		VLVLDTDYK	Beta-lactoglobulin	Pecora
Jeong et al. 2018	VLVLDTDYK		VLVLDTDYK	Beta-lactoglobulin	Pecora
Jeong et al. 2018	VLVLDTDYK		VLVLDTDYK	Beta-lactoglobulin	Pecora
Jeong et al. 2018	VLVLDTDYK		VLVLDTDYK	Beta-lactoglobulin	Pecora
Jeong et al. 2018	VLVLDTDYK		VLVLDTDYK	Beta-lactoglobulin	Pecora
Jeong et al. 2018	VLVLDTDYK		VLVLDTDYK	Beta-lactoglobulin	Pecora
Jeong et al. 2018	YLLFCMENSAEPEQSLACQCLVR	Deamidated (NQ); Oxidation (M)	YLLFCMENSAEPEQSLACQCLVR Deamidated (NQ); Oxidation (M)	Beta-lactoglobulin	Pecora
Jeong et al. 2018	YLLFCMENSAEPEQSLACQCLVR	2 Deamidated (NQ); Oxidation (M)	YLLFCMENSAEPEQSLACQCLVR 2 Deamidated (NQ); Oxidation (M)	Beta-lactoglobulin	Pecora
Lyu et al 2024	AVGPAGPRGPAGPTGPAGK		AVGPAGPRGPAGPTGPAGK	Collagen alpha-2 (I) chain	Conserved
Lyu et al 2024	DVLASMGQLNTK	Oxidation (M)	DVLASMGQLNTK Oxidation (M)	Myosin regulatory light chain 2 skeletal muscle isoform	Percomorphaceae (Siniperca knerii/Siniperca scherzeri/Rivulidae)/Paramormyrops kingsleyae
Lyu et al 2024	GADPEDVILSAFK		GADPEDVILSAFK	Myosin regulatory light chain 2 skeletal muscle isoform	Percomorphaceae (Siniperca knerii/Siniperca scherzeri/Rivulidae)
Lyu et al 2024	GAPGAVGPAGPRGPAGPTGPAGK		GAPGAVGPAGPRGPAGPTGPAGK	Collagen alpha-2 (I) chain	Conserved
Lyu et al 2024	GAPGSVGPAGPRGPAGPTGPAGK		GAPGSVGPAGPRGPAGPTGPAGK	Collagen alpha-2 (I) chain	Macrauchenia sp. FW-2014
Lyu et al 2024	GETGPAGPAGPIGPVGAR		GETGPAGPAGPIGPVGAR	Collagen alpha-1 (I) chain	Conserved
Lyu et al 2024	GFPGSDGVAGPK		GFPGSDGVAGPK	Collagen alpha-1 (I) chain	Caprinae/Tapirus terrestris/other mammalian
Lyu et al 2024	GPAGPRGPAGPTGPAGK		GPAGPRGPAGPTGPAGK	Collagen alpha-2 (I) chain	Conserved
Lyu et al 2024	GPAGPRGPAGPTGPAGK		GPAGPRGPAGPTGPAGK	Collagen alpha-2 (I) chain	Macrauchenia sp. FW-2014/Bodivae/Lagomorpha/other Mammalia
Lyu et al 2024	GRTGQPGAVGPAGIR	Deamidated (NQ)	GRTGQPGAVGPAGIR Deamidated (NQ)	Collagen alpha-2 (I) chain	Bovidae (Caprinae)/Sus/Cervidae
Lyu et al 2024	LAQESIMDLENEK	Oxidation (M)	LAQESIMDLENEK Oxidation (M)	Myosin heavy chain fast skeletal muscle	Conserved
Lyu et al 2024	LEEAGGATAAQIEMNK	Oxidation (M)	LEEAGGATAAQIEMNK Oxidation (M)	Myosin heavy chain fast skeletal muscle	Conserved
Lyu et al 2024	LLTENGEFTR		LLTENGEFTR	Myosin heavy chain fast skeletal muscle	Eupercaria (Larimichthys crocea/Pennahia argentata/Trematomus bernacchii)
Lyu et al 2024	LQEAEEQIEAVNSK		LQEAEEQIEAVNSK	Myosin heavy chain fast skeletal muscle	Conserved
Lyu et al 2024	NGLMMAEIEELR	2 Oxidation (M)	NGLMMAEIEELR 2 Oxidation (M)	Myosin heavy chain fast skeletal muscle	Clupeocephala (Larimichthys crocea/Pennahia argentata/other Clupeocephala)
Lyu et al 2024	NGLMMAEIEELR	Deamidated (NQ); 2 Oxidation (M)	NGLMMAEIEELR Deamidated (NQ); 2 Oxidation (M)	Myosin heavy chain fast skeletal muscle	Clupeocephala (Larimichthys crocea/Pennahia argentata/other Clupeocephala)
Lyu et al 2024	PAGPAGPIGPVGAR		PAGPAGPIGPVGAR	Collagen alpha-1 (I) chain	Conserved
Lyu et al 2024	PGSVGPAGPRGPAGPTGPAGK		PGSVGPAGPRGPAGPTGPAGK	Collagen alpha-2 (I) chain	Macrauchenia sp. FW-2014
Lyu et al 2024	PVGAVGPAGAVGPR		PVGAVGPAGAVGPR	Collagen alpha-2 (I) chain	Caprinae
Lyu et al 2024	PVGAVGPAGAVGPRGPSGPQGIR	Deamidated (NQ)	PVGAVGPAGAVGPRGPSGPQGIR Deamidated (NQ)	Collagen alpha-2 (I) chain	Caprinae
Lyu et al 2024	QGAPGAVGPAGPRGPAGPTGPAGK	Deamidated (NQ)	QGAPGAVGPAGPRGPAGPTGPAGK Deamidated (NQ)	Collagen alpha-2 (I) chain	Conserved
Lyu et al 2024	QGAPGSVGPAGPRGPAGPTGPAGK	Deamidated (NQ)	QGAPGSVGPAGPRGPAGPTGPAGK Deamidated (NQ)	Collagen alpha-2 (I) chain	Macrauchenia sp. FW-2014
Lyu et al 2024	QGAPGSVGPAGPRGPAGPTGPAGK		QGAPGSVGPAGPRGPAGPTGPAGK	Collagen alpha-2 (I) chain	Macrauchenia sp. FW-2014
Lyu et al 2024	RGETGPAGPAGPIGPVGAR		RGETGPAGPAGPIGPVGAR	Collagen alpha-1 (I) chain	Conserved
Lyu et al 2024	RGETGPAGPAGPIGPVGARGPAGPQGPR	Deamidated (NQ)	RGETGPAGPAGPIGPVGARGPAGPQGPR Deamidated (NQ)	Collagen alpha-1 (I) chain	Conserved
Lyu et al 2024	SGDRGETGPAGPAGPIGPVGAR		SGDRGETGPAGPAGPIGPVGAR	Collagen alpha-1 (I) chain	Mammals
Lyu et al 2024	TGPAGPAGPIGPVGAR		TGPAGPAGPIGPVGAR	Collagen alpha-1 (I) chain	Conserved
Lyu et al 2024	TGQPGAVGPAGIR	Deamidated (NQ)	TGQPGAVGPAGIR Deamidated (NQ)	Collagen alpha-2 (I) chain	Artiodactyla
Lyu et al 2024	TGQPGAVGPAGIRG	Deamidated (NQ)	TGQPGAVGPAGIRG Deamidated (NQ)	Collagen alpha-2 (I) chain	Bovidae (Caprinae)/Sus/Cervidae
Lyu et al 2024	TGQPGAVGPAGIRGSQG	2 Deamidated (NQ)	TGQPGAVGPAGIRGSQG 2 Deamidated (NQ)	Collagen alpha-2 (I) chain	Artiodactyla
Lyu et al 2024	TLEDQLSELK		TLEDQLSELK	Myosin heavy chain fast skeletal muscle	Conserved
Lyu et al 2024	DAQLHLDDAVR		DAQLHLDDAVR	Myosin heavy chain fast skeletal muscle	Conserved
Lyu et al 2024	ENQSVLITGESGAGK		ENQSVLITGESGAGK	Myosin heavy chain fast skeletal muscle	Conserved
Lyu et al 2024	VEDEQSLGAQLQK		VEDEQSLGAQLQK	Myosin heavy chain fast skeletal muscle	Clupeocephala（Larimichthys crocea/other Clupeocephala）
Lyu et al 2024	VEDEQSLGAQLQK	Deamidated (NQ)	VEDEQSLGAQLQK Deamidated (NQ)	Myosin heavy chain fast skeletal muscle	Clupeocephala (Larimichthys crocea/other Clupeocephala)
Lyu et al 2024	VIDSMQSTLDSEVR	Oxidation (M)	VIDSMQSTLDSEVR Oxidation (M)	Myosin heavy chain fast skeletal muscle	Actinopteri (Larimichthys crocea/Pennahia argentata/other Actinopteri)
Lyu et al 2024	VTFQLSDER		VTFQLSDER	Myosin heavy chain fast skeletal muscle	Neopterygii (Larimichthys crocea/other Neopterygii)
Pal Chowdhury et al 2021	ADFYNPK		ADFYNPK	Glycinin G4 subunit OS=Glycine max	Not assessed by author
Pal Chowdhury et al 2021	ADFYNPK		ADFYNPK	glycinin G4, glycinin (Cajanus Cajan); Glycinin G4 precursor, glycinin, glycinin G5 precursor, glycinin A3B4, glycinin chain A, hypothetical protein GLYMA_13G123500, unknown protein, mutant glycinin A3B4 (Glycine max); glycinin G4, glycinin A5A4B3 subunit, glycinin A3B4 subunit (GLycine soja); glycinin G4-like protein (Abrus precatorius); glycinin (Glycine microphylla)	Cajanus cajan, Glycine max, Glycine soja, Glycine microphylla, Abrus precatorius
Pal Chowdhury et al 2021	ADFYNPK		ADFYNPK	Glycinin OS=Glycine max Also matches to Glycinin A3B4 subunit OS=Glycine max, Mutant glycinin A3B4 OS=Glycine max and Gy5 protein OS=Glycine soja	Not assessed by author
Pal Chowdhury et al 2021	AIGINAENNQR	Deamidated (NQ)	AIGINAENNQR Deamidated (NQ)	Beta-conglycinin alpha-subunit OS=Glycine max	Not assessed by author
Pal Chowdhury et al 2021	AILTLVNNDDRDSYN	Deamidated (NQ)	AILTLVNNDDRDSYN Deamidated (NQ)	Beta-conglycinin beta subunit OS=Glycine max	Not assessed by author
Pal Chowdhury et al 2021	AIPSEVLSNSYNL	Deamidated (NQ)	AIPSEVLSNSYNL Deamidated (NQ)	Glycinin OS=Glycine max Also matches to Glycinin A3B4 subunit OS=Glycine max, Mutant glycinin A3B4 OS=Glycine max and Gy5 protein OS=Glycine soja	Not assessed by author
Pal Chowdhury et al 2021	AIPVNKPGR		AIPVNKPGR	Beta-conglycinin alpha-subunit OS=Glycine max	Not assessed by author
Pal Chowdhury et al 2021	AIPVNKPGR		AIPVNKPGR	Beta-conglycinin beta subunit OS=Glycine max	Not assessed by author
Pal Chowdhury et al 2021	AIPVNKPGR		AIPVNKPGR	Beta-conglycinin, alpha' chain OS=Glycine max	Not assessed by author
Pal Chowdhury et al 2021	AIPVNKPGR		AIPVNKPGR	Beta-conglycinin, alpha' subunit (Fragment) OS=Glycine max	Not assessed by author
Pal Chowdhury et al 2021	AKDYGSYAQ		AKDYGSYAQ	Oleosin OS=Glycine soja Also matches to Oleosin OS=Glycine max	Not assessed by author
Pal Chowdhury et al 2021	AKDYGSYAQGR		AKDYGSYAQGR	Oleosin OS=Glycine soja Also matches to Oleosin OS=Glycine max	Not assessed by author
Pal Chowdhury et al 2021	ANSIIYALNGR		ANSIIYALNGR	Glycinin A1bB2-784 OS=Glycine max	Not assessed by author
Pal Chowdhury et al 2021	ANSIIYALNGR	Deamidated (NQ)	ANSIIYALNGR Deamidated (NQ)	Glycinin G2 OS=Glycine max Also matches to Proglycinin A2B1 OS=Glycine Max	Not assessed by author
Pal Chowdhury et al 2021	ANSIIYALNGR		ANSIIYALNGR	Glycinin G3 OS=Glycine max	Not assessed by author
Pal Chowdhury et al 2021	ANSIIYALNGR	Deamidated (NQ)	ANSIIYALNGR Deamidated (NQ)	Uncharacterized proetin OS=Glycine max	Not assessed by author
Pal Chowdhury et al 2021	ANSIIYALNGR	Deamidated (NQ)	ANSIIYALNGR Deamidated (NQ)	Uncharacterized Protein OS=Glycine max Also matches to Glycinin G1 OS=Glycine max	Not assessed by author
Pal Chowdhury et al 2021	CLGVMNGGMQPR	2 Oxidation (M); Deamidated (NQ)	CLGVMNGGMQPR 2 Oxidation (M); Deamidated (NQ)	Uncharacterized protein OS=Glycine max Also matches to Basic 7S globulin OS=Glycine max	Not assessed by author
Pal Chowdhury et al 2021	DENNPFYLR		DENNPFYLR	Beta-conglycinin beta subunit OS=Glycine max	Not assessed by author
Pal Chowdhury et al 2021	EAFGVNMQIVR	Deamidated (NQ); Oxidation (M)	EAFGVNMQIVR Deamidated (NQ); Oxidation (M)	Glycinin G1, G2 (Glycine soja); hypothetical protein GLYMA_03G163500, glycinin G2, unnamed protein (Glycine max)	Glycine soja, Glycine max,
Pal Chowdhury et al 2021	EAFGVNMQIVR	Oxidation (M); Deamidated (NQ)	EAFGVNMQIVR Oxidation (M); Deamidated (NQ)	Glycinin G2 OS=Glycine max Also matches to Proglycinin A2B1 OS=Glycine Max	Not assessed by author
Pal Chowdhury et al 2021	EAFGVNMQIVR	Oxidation (M); Deamidated (NQ)	EAFGVNMQIVR Oxidation (M); Deamidated (NQ)	Uncharacterized proetin OS=Glycine max	Not assessed by author
Pal Chowdhury et al 2021	EDENNPFYLR		EDENNPFYLR	unknown portein, beta-conglycinin beta subunit, beta-conglycinin Chain A of beta Chain	Glycine max
Pal Chowdhury et al 2021	EIYIQQGK		EIYIQQGK	Uncharacterized proetin OS=Glycine max	Not assessed by author
Pal Chowdhury et al 2021	EIYIQQGK		EIYIQQGK	Uncharacterized Protein OS=Glycine max Also matches to Glycinin G1 OS=Glycine max	Not assessed by author
Pal Chowdhury et al 2021	ELAFNYPSEMVN		ELAFNYPSEMVN	Uncharacterized portein OS-Glycine max	Not assessed by author
Pal Chowdhury et al 2021	ESYFVDAQPK		ESYFVDAQPK	beta-conglycinin alpha subunit, unnamed protein (Glycine max), beta-conglycinin alpha chain (Glycine soja)	Glycine max, Glycine soja
Pal Chowdhury et al 2021	ESYFVDAQPQQKEEGSKGR		ESYFVDAQPQQKEEGSKGR	Beta-conglycinin beta subunit OS=Glycine max	Not assessed by author
Pal Chowdhury et al 2021	ESYFVDAQPQQKEEGSKGR		ESYFVDAQPQQKEEGSKGR	beta-conglycinin beta subunit, beta-conglycinin chain A of beta Chain (glycin max)	Glycine max
Pal Chowdhury et al 2021	ETICTMR	Oxidation (M)	ETICTMR Oxidation (M)	Glycinin G2 OS=Glycine max Also matches to Proglycinin A2B1 OS=Glycine Max	Not assessed by author
Pal Chowdhury et al 2021	ETICTMR		ETICTMR	Glycinin G3 OS=Glycine max	Not assessed by author
Pal Chowdhury et al 2021	ETICTMR	Oxidation (M)	ETICTMR Oxidation (M)	Uncharacterized proetin OS=Glycine max	Not assessed by author
Pal Chowdhury et al 2021	ETICTMR	Oxidation (M)	ETICTMR Oxidation (M)	Uncharacterized Protein OS=Glycine max Also matches to Glycinin G1 OS=Glycine max	Not assessed by author
Pal Chowdhury et al 2021	FEEFFGPGGR		FEEFFGPGGR	Sucrose-binding protein (Glycine soja); Sucrose-binding protein (Spatholobus suberectus);Sucrose-binding protein, hypothetical protein VIGAN_08233600 (Vigna unguiculata); Sucrose-binding protein like (Vigna radiata) sucrose-binding protein precursor, sucrose-binidng protein 2 precursor, sucrose-binding protein homolog S-64, unknown protein, hypothetical protein GLYMA_02G145700 (Glycine max)	Glycine soja, Vigna angularis, Spatholobus suberectus, Vihna unguiculata, Glycine max
Pal Chowdhury et al 2021	FENQNGRIR		FENQNGRIR	Beta-conglycinin beta subunit OS=Glycine max	Not assessed by author
Pal Chowdhury et al 2021	FFEITPEK		FFEITPEK	beta-conglycinin alpha chain (Glycine soja)	Glycine soja
Pal Chowdhury et al 2021	FFEITPEK		FFEITPEK	Beta-conglycinin alpha-subunit OS=Glycine max	Not assessed by author
Pal Chowdhury et al 2021	FFEITPEK		FFEITPEK	Beta-conglycinin beta subunit OS=Glycine max	Not assessed by author
Pal Chowdhury et al 2021	FFEITPEK		FFEITPEK	unnamed protein (Glycine), beta-conglycinin beta subunit (Cajanus Cajan)	Glycine max, Cajanus Cajan,
Pal Chowdhury et al 2021	FFEITPEK		FFEITPEK	vicilin-like	Cicer arietinum
Pal Chowdhury et al 2021	FLVPPQESQKR		FLVPPQESQKR	glycinin B(1b) subunit (15 AA)	Glycine max
Pal Chowdhury et al 2021	FREGDIIAVPT		FREGDIIAVPT	Legumin OS=Cicer Arietinum	Not assessed by author
Pal Chowdhury et al 2021	FREGDLIAVPTGVA		FREGDLIAVPTGVA	Glycinin G2 OS=Glycine max Also matches to Proglycinin A2B1 OS=Glycine Max	Not assessed by author
Pal Chowdhury et al 2021	GAIIFGDAPNNMR	Oxidation (M); Deamidated (NQ)	GAIIFGDAPNNMR Oxidation (M); Deamidated (NQ)	Uncharacterized protein OS=Glycine max Also matches to Basic 7S globulin OS=Glycine max	Not assessed by author
Pal Chowdhury et al 2021	GGLSVISPK		GGLSVISPK	Glycinin G4 subunit OS=Glycine max	Not assessed by author
Pal Chowdhury et al 2021	GGLSVISPK		GGLSVISPK	Glycinin OS=Glycine max Also matches to Glycinin A3B4 subunit OS=Glycine max, Mutant glycinin A3B4 OS=Glycine max and Gy5 protein OS=Glycine soja	Not assessed by author
Pal Chowdhury et al 2021	GIDETICTMR	Oxidation (M)	GIDETICTMR Oxidation (M)	Glycinin G2 OS=Glycine max Also matches to Proglycinin A2B1 OS=Glycine Max	Not assessed by author
Pal Chowdhury et al 2021	GIDETICTMR		GIDETICTMR	Glycinin G3 OS=Glycine max	Not assessed by author
Pal Chowdhury et al 2021	GIDETICTMR	Oxidation (M)	GIDETICTMR Oxidation (M)	Uncharacterized proetin OS=Glycine max	Not assessed by author
Pal Chowdhury et al 2021	GIDETICTMR	Oxidation (M)	GIDETICTMR Oxidation (M)	Uncharacterized Protein OS=Glycine max Also matches to Glycinin G1 OS=Glycine max	Not assessed by author
Pal Chowdhury et al 2021	GIGTIISSPFR	Oxidation (P)	GIGTIISSPFR Oxidation (P)	Kunitz trypsin inhibitor (Glycine soja); trypsin inhibitor subtype B, Kunitz-type trypsin inhibitor (Glycine max)	Glycine max, Glycine soja
Pal Chowdhury et al 2021	GIGTIISSPFR	Oxidation (P)	GIGTIISSPFR Oxidation (P)	Trypsin inhibitor B OS=Glycine soja Also matches to ,Kunitz Trypsin inhibitor OS=Glycine soja, and Kunitz Trypsin inhibitor OS = Glycine max	Not assessed by author
Pal Chowdhury et al 2021	GIGTIISSPYR		GIGTIISSPYR	Kunitz trypsin inhibitor (Glycine soja); trypsin inhibitor A, Kunitz-type trypsin inhibitor (Glycine max)	Glycine soja, Glycine max
Pal Chowdhury et al 2021	GIGTIISSPYR		GIGTIISSPYR	Trypsin inhibitor A OS=Glycine soja Also matches to Kunitz Trypsin inhibitor OS=Glycine soja, Kunitz Trypsin inhibitor OS = Glycine max, and Kunitz Tryosin inhibitor 3 OS=Glycine max	Not assessed by author
Pal Chowdhury et al 2021	GLPRNTQGVA	Deamidated (NQ)	GLPRNTQGVA Deamidated (NQ)	Uncharacterized protein OS=Glycine max Also matches to Basic 7S globulin OS=Glycine max	Not assessed by author
Pal Chowdhury et al 2021	GMAIEDPSCPHGIR		GMAIEDPSCPHGIR	Lipoxygenase OS=Glycine max Also matches to Seed linoleate 9S-lipoxygenase-3 OS=Glycine Max	Not assessed by author
Pal Chowdhury et al 2021	GMAIEDPSCPHGIR	Oxidation (M)	GMAIEDPSCPHGIR Oxidation (M)	seed linoleate 9S-lipoxygenase-3, lipoxygenase 3, unnamed protein (Glycine max); seed linoleate 9S-lipoxygenase-3 (Glycine soja)	Glycine soja, Glycine max
Pal Chowdhury et al 2021	GMIFPGCPSTFEEPQQK	Oxidation (M); Deamidated (NQ)	GMIFPGCPSTFEEPQQK Oxidation (M); Deamidated (NQ)	Glycinin A1bB2-784 OS=Glycine max	Not assessed by author
Pal Chowdhury et al 2021	GMIFPGCPSTFEEPQQK	Oxidation (M)	GMIFPGCPSTFEEPQQK Oxidation (M)	Glycinin G3 OS=Glycine max	Not assessed by author
Pal Chowdhury et al 2021	GMIFPGCPSTYQEPQESQQR	Oxidation (M)	GMIFPGCPSTYQEPQESQQR Oxidation (M)	Glycinin G2 OS=Glycine max Also matches to Proglycinin A2B1 OS=Glycine Max	Not assessed by author
Pal Chowdhury et al 2021	GTTYYVVNPDNNENLR		GTTYYVVNPDNNENLR	Beta-conglycinin alpha-subunit OS=Glycine max	Not assessed by author
Pal Chowdhury et al 2021	GVEENICTLK		GVEENICTLK	Glycinin G4 subunit OS=Glycine max	Not assessed by author
Pal Chowdhury et al 2021	GVEENICTMK	Oxidation (M)	GVEENICTMK Oxidation (M)	Glycinin OS=Glycine max Also matches to Glycinin A3B4 subunit OS=Glycine max, Mutant glycinin A3B4 OS=Glycine max and Gy5 protein OS=Glycine soja	Not assessed by author
Pal Chowdhury et al 2021	GVMNGGMQPR	Deamidated (NQ); Oxidation (M)	GVMNGGMQPR Deamidated (NQ); Oxidation (M)	Uncharacterized protein OS=Glycine max Also matches to Basic 7S globulin OS=Glycine max	Not assessed by author
Pal Chowdhury et al 2021	GVMNGGMQPR	2 Oxidation (M); Deamidated (NQ)	GVMNGGMQPR 2 Oxidation (M); Deamidated (NQ)	Uncharacterized protein OS=Glycine max Also matches to Basic 7S globulin OS=Glycine max	Not assessed by author
Pal Chowdhury et al 2021	GVNMQIVR	Oxidation (M)	GVNMQIVR Oxidation (M)	Glycinin G2 OS=Glycine max Also matches to Proglycinin A2B1 OS=Glycine Max	Not assessed by author
Pal Chowdhury et al 2021	GVNMQIVR	Oxidation (M)	GVNMQIVR Oxidation (M)	Uncharacterized proetin OS=Glycine max	Not assessed by author
Pal Chowdhury et al 2021	HNIGQTSSPDIYNPQ		HNIGQTSSPDIYNPQ	Uncharacterized Protein OS=Glycine max Also matches to Glycinin G1 OS=Glycine max	Not assessed by author
Pal Chowdhury et al 2021	IIDTNSLENQLDQMPR	Oxidation (M)	IIDTNSLENQLDQMPR Oxidation (M)	Glycinin A1bB2-784 OS=Glycine max	Not assessed by author
Pal Chowdhury et al 2021	IIDTNSLENQLDQMPR	Oxidation (M)	IIDTNSLENQLDQMPR Oxidation (M)	Glycinin G2 OS=Glycine max Also matches to Proglycinin A2B1 OS=Glycine Max	Not assessed by author
Pal Chowdhury et al 2021	IIDTNSLENQLDQMPR	Oxidation (M)	IIDTNSLENQLDQMPR Oxidation (M)	Uncharacterized proetin OS=Glycine max	Not assessed by author
Pal Chowdhury et al 2021	IIDTNSLENQLDQMPR	Oxidation (M)	IIDTNSLENQLDQMPR Oxidation (M)	Uncharacterized Protein OS=Glycine max Also matches to Glycinin G1 OS=Glycine max	Not assessed by author
Pal Chowdhury et al 2021	ILEFNSKPN		ILEFNSKPN	Beta-conglycinin alpha-subunit OS=Glycine max	Not assessed by author
Pal Chowdhury et al 2021	ILEFNSKPN	Deamidated (NQ)	ILEFNSKPN Deamidated (NQ)	Beta-conglycinin alpha-subunit OS=Glycine max	Not assessed by author
Pal Chowdhury et al 2021	ILEFNSKPN		ILEFNSKPN	Beta-conglycinin, alpha' chain OS=Glycine max	Not assessed by author
Pal Chowdhury et al 2021	ILEFNSKPN	Deamidated (NQ)	ILEFNSKPN Deamidated (NQ)	Beta-conglycinin, alpha' chain OS=Glycine max	Not assessed by author
Pal Chowdhury et al 2021	ILEFNSKPN		ILEFNSKPN	Beta-conglycinin, alpha' subunit (Fragment) OS=Glycine max	Not assessed by author
Pal Chowdhury et al 2021	ILEFNSKPN	Deamidated (NQ)	ILEFNSKPN Deamidated (NQ)	Beta-conglycinin, alpha' subunit (Fragment) OS=Glycine max	Not assessed by author
Pal Chowdhury et al 2021	LDTSNFNNQLDQNPR	Deamidated (NQ)	LDTSNFNNQLDQNPR Deamidated (NQ)	Glycinin OS=Glycine max Also matches to Glycinin A3B4 subunit OS=Glycine max, Mutant glycinin A3B4 OS=Glycine max and Gy5 protein OS=Glycine soja	Not assessed by author
Pal Chowdhury et al 2021	LFDQQNEGSIFAISR	Deamidated (NQ)	LFDQQNEGSIFAISR Deamidated (NQ)	Sucrose-binding protein (Glycine soja); sucrose-binfing protein precursor, hypothetical protein GLYMA_10G028300 (Glycine max)	Glycine soja, Glycine max
Pal Chowdhury et al 2021	LFDQQNEGSIFAISR		LFDQQNEGSIFAISR	Uncharacterized portein OS-Glycine max	Not assessed by author
Pal Chowdhury et al 2021	LGQSQVR		LGQSQVR	Glycinin OS=Glycine max Also matches to Glycinin A3B4 subunit OS=Glycine max, Mutant glycinin A3B4 OS=Glycine max and Gy5 protein OS=Glycine soja	Not assessed by author
Pal Chowdhury et al 2021	LHENIARPS		LHENIARPS	Glycinin G4 subunit OS=Glycine max	Not assessed by author
Pal Chowdhury et al 2021	LHENIARPS		LHENIARPS	Glycinin OS=Glycine max Also matches to Glycinin A3B4 subunit OS=Glycine max, Mutant glycinin A3B4 OS=Glycine max and Gy5 protein OS=Glycine soja	Not assessed by author
Pal Chowdhury et al 2021	LLDTSNFNNQLDQNPR		LLDTSNFNNQLDQNPR	Glycinin OS=Glycine max Also matches to Glycinin A3B4 subunit OS=Glycine max, Mutant glycinin A3B4 OS=Glycine max and Gy5 protein OS=Glycine soja	Not assessed by author
Pal Chowdhury et al 2021	LLDTSNFNNQLDQNPR	Deamidated (NQ)	LLDTSNFNNQLDQNPR Deamidated (NQ)	Glycinin OS=Glycine max Also matches to Glycinin A3B4 subunit OS=Glycine max, Mutant glycinin A3B4 OS=Glycine max and Gy5 protein OS=Glycine soja	Not assessed by author
Pal Chowdhury et al 2021	LNALKPDNR		LNALKPDNR	Glycinin G1 and G2 (Glycine soja), Glycinin G1, Glycinin A1aBx, Glycinin G2, mutant glycine subunit A1aB1b, Chain A of crystal structure of Proglycinin mutant C88s, C12g mutant, and A1ab1b (Glycine max)	Glycine soja, Glycine max
Pal Chowdhury et al 2021	LNALKPDNR	Deamidated (NQ)	LNALKPDNR Deamidated (NQ)	Glycinin G1 and G2 (Glycine soja), Glycinin G1, Glycinin A1aBx, Glycinin G2, mutant glycine subunit A1aB1b, Chain A of crystal structure of Proglycinin mutant C88s, C12g mutant, and A1ab1b (Glycine max)	Glycine soja, Glycine max
Pal Chowdhury et al 2021	LNALKPDNR		LNALKPDNR	Glycinin G1 and G2 (Glycine soja), Glycinin G1, Glycinin A1aBx, Glycinin G2, mutant glycine subunit A1aB1b, Chain A of crystal structure of Proglycinin mutant C88s, C12g mutant, and A1ab1b (Glycine max)	Glycine soja, Glycine max
Pal Chowdhury et al 2021	LNALKPDNR	Deamidated (NQ)	LNALKPDNR Deamidated (NQ)	Glycinin G1 and G2 (Glycine soja), Glycinin G1, Glycinin A1aBx, Glycinin G2, mutant glycine subunit A1aB1b, Chain A of crystal structure of Proglycinin mutant C88s, C12g mutant, and A1ab1b (Glycine max)	Glycine soja, Glycine max
Pal Chowdhury et al 2021	LNALKPDNR		LNALKPDNR	Glycinin G2 OS=Glycine max Also matches to Proglycinin A2B1 OS=Glycine Max	Not assessed by author
Pal Chowdhury et al 2021	LNALKPDNR		LNALKPDNR	Glycinin G3 OS=Glycine max	Not assessed by author
Pal Chowdhury et al 2021	LNALKPDNR		LNALKPDNR	Glycinin G3 precursor (Glycine max); Glycinin G3 (Glycine soja); legumin family protein (Populus alba); legumin storage protein 5 (Lotus japonicus)	Glycine max, Glycine soja, Populus alba, Lotus japonicus
Pal Chowdhury et al 2021	LNALKPDNR	Deamidated (NQ)	LNALKPDNR Deamidated (NQ)	Glycinin G3 precursor (Glycine max); Glycinin G3 (Glycine soja); legumin family protein (Populus alba); legumin storage protein 5 (Lotus japonicus)	Glycine max, Glycine soja, Populus alba, Lotus japonicus
Pal Chowdhury et al 2021	LNALKPDNR		LNALKPDNR	Legumin OS=Cicer Arietinum	Not assessed by author
Pal Chowdhury et al 2021	LNALKPDNR		LNALKPDNR	Uncharacterized proetin OS=Glycine max	Not assessed by author
Pal Chowdhury et al 2021	LNALKPDNR		LNALKPDNR	Uncharacterized Protein OS=Glycine max Also matches to Glycinin G1 OS=Glycine max	Not assessed by author
Pal Chowdhury et al 2021	LQSGDALRVPSGT		LQSGDALRVPSGT	Beta-conglycinin alpha-subunit OS=Glycine max	Not assessed by author
Pal Chowdhury et al 2021	LQSGDALRVPSGTT		LQSGDALRVPSGTT	Beta-conglycinin alpha-subunit OS=Glycine max	Not assessed by author
Pal Chowdhury et al 2021	LQSGDALRVPSGTTY		LQSGDALRVPSGTTY	Beta-conglycinin alpha-subunit OS=Glycine max	Not assessed by author
Pal Chowdhury et al 2021	LRHNIGQT		LRHNIGQT	Glycinin G3 OS=Glycine max	Not assessed by author
Pal Chowdhury et al 2021	LRHNIGQT		LRHNIGQT	Uncharacterized Protein OS=Glycine max Also matches to Glycinin G1 OS=Glycine max	Not assessed by author
Pal Chowdhury et al 2021	LRQNIGQ		LRQNIGQ	Glycinin G2 OS=Glycine max Also matches to Proglycinin A2B1 OS=Glycine Max	Not assessed by author
Pal Chowdhury et al 2021	LRQNIGQ		LRQNIGQ	Uncharacterized proetin OS=Glycine max	Not assessed by author
Pal Chowdhury et al 2021	LRQNIGQNSSPD		LRQNIGQNSSPD	Glycinin G2 OS=Glycine max Also matches to Proglycinin A2B1 OS=Glycine Max	Not assessed by author
Pal Chowdhury et al 2021	LRQNIGQNSSPD		LRQNIGQNSSPD	Glycinin G2 OS=Glycine max Also matches to Proglycinin A2B1 OS=Glycine Max	Not assessed by author
Pal Chowdhury et al 2021	LRQNIGQNSSPD		LRQNIGQNSSPD	Uncharacterized proetin OS=Glycine max	Not assessed by author
Pal Chowdhury et al 2021	LRQNIGQNSSPD		LRQNIGQNSSPD	Uncharacterized proetin OS=Glycine max	Not assessed by author
Pal Chowdhury et al 2021	LRQNIGQNSSPDIYN	Deamidated (NQ)	LRQNIGQNSSPDIYN Deamidated (NQ)	Glycinin G2 OS=Glycine max Also matches to Proglycinin A2B1 OS=Glycine Max	Not assessed by author
Pal Chowdhury et al 2021	LRQNIGQNSSPDIYN	Deamidated (NQ)	LRQNIGQNSSPDIYN Deamidated (NQ)	Uncharacterized proetin OS=Glycine max	Not assessed by author
Pal Chowdhury et al 2021	LRQNIGQNSSPDIYNPQ	Deamidated (NQ)	LRQNIGQNSSPDIYNPQ Deamidated (NQ)	Glycinin G2 OS=Glycine max Also matches to Proglycinin A2B1 OS=Glycine Max	Not assessed by author
Pal Chowdhury et al 2021	LRQNIGQNSSPDIYNPQ	Deamidated (NQ)	LRQNIGQNSSPDIYNPQ Deamidated (NQ)	Uncharacterized proetin OS=Glycine max	Not assessed by author
Pal Chowdhury et al 2021	LSAEFGSLR		LSAEFGSLR	Glycinin G1 (Glycine soja), glycinin G1 precursor, glycinin A1aBx, mutant glycine subunit A1aB1b, Chain A of crystal structure of Proglycinin mutant C88s, C12g mutant, and A1ab1b (Glycine max)	Glycine soja, Glycine max
Pal Chowdhury et al 2021	LSAEFGSLR		LSAEFGSLR	Uncharacterized Protein OS=Glycine max Also matches to Glycinin G1 OS=Glycine max	Not assessed by author
Pal Chowdhury et al 2021	LSAQFGSLR		LSAQFGSLR	Glycinin A1bB2-784 OS=Glycine max	Not assessed by author
Pal Chowdhury et al 2021	LSAQFGSLR		LSAQFGSLR	Glycinin G3 (Cajanus cajan); Glycinin A1bB2-784, glycinin G3 precursor, glycinin A1bB2-445 (Glycine max); Glycinin G3 (Glycine soja)	Cajanus cajan, Glycine max, Glycine soja
Pal Chowdhury et al 2021	LSAQFGSLR		LSAQFGSLR	Glycinin G3 OS=Glycine max	Not assessed by author
Pal Chowdhury et al 2021	LVGIKEQQQK		LVGIKEQQQK	Beta-conglycinin beta subunit OS=Glycine max	Not assessed by author
Pal Chowdhury et al 2021	LVMDKPNGPVWR	Oxidation (M); Deamidated (NQ)	LVMDKPNGPVWR Oxidation (M); Deamidated (NQ)	Uncharacterized protein OS=Glycine max Also matches to Basic 7S globulin OS=Glycine max	Not assessed by author
Pal Chowdhury et al 2021	NAMFVPH	Oxidation (M)	NAMFVPH Oxidation (M)	Glycinin A1bB2-784 OS=Glycine max	Not assessed by author
Pal Chowdhury et al 2021	NAMFVPH	Oxidation (M)	NAMFVPH Oxidation (M)	Glycinin G2 OS=Glycine max Also matches to Proglycinin A2B1 OS=Glycine Max	Not assessed by author
Pal Chowdhury et al 2021	NAMFVPH		NAMFVPH	Glycinin G3 OS=Glycine max	Not assessed by author
Pal Chowdhury et al 2021	NAMFVPH	Oxidation (M)	NAMFVPH Oxidation (M)	Legumin OS=Cicer Arietinum	Not assessed by author
Pal Chowdhury et al 2021	NAMFVPH		NAMFVPH	Uncharacterized proetin OS=Glycine max	Not assessed by author
Pal Chowdhury et al 2021	NAMFVPH	Oxidation (M)	NAMFVPH Oxidation (M)	Uncharacterized Protein OS=Glycine max Also matches to Glycinin G1 OS=Glycine max	Not assessed by author
Pal Chowdhury et al 2021	NELDKGIGTIIS		NELDKGIGTIIS	Trypsin inhibitor A OS=Glycine soja Also matches to Kunitz Trypsin inhibitor OS=Glycine soja, Kunitz Trypsin inhibitor OS = Glycine max, and Kunitz Tryosin inhibitor 3 OS=Glycine max	Not assessed by author
Pal Chowdhury et al 2021	NELDKGIGTIIS		NELDKGIGTIIS	Trypsin inhibitor B OS=Glycine soja Also matches to ,Kunitz Trypsin inhibitor OS=Glycine soja, and Kunitz Trypsin inhibitor OS = Glycine max	Not assessed by author
Pal Chowdhury et al 2021	NFEYVSFK		NFEYVSFK	Glycinin A1bB2-784 OS=Glycine max	Not assessed by author
Pal Chowdhury et al 2021	NFEYVSFK		NFEYVSFK	Glycinin G2 OS=Glycine max Also matches to Proglycinin A2B1 OS=Glycine Max	Not assessed by author
Pal Chowdhury et al 2021	NFEYVSFK		NFEYVSFK	Glycinin G3 OS=Glycine max	Not assessed by author
Pal Chowdhury et al 2021	NFEYVSFK		NFEYVSFK	Uncharacterized proetin OS=Glycine max	Not assessed by author
Pal Chowdhury et al 2021	NFEYVSFK		NFEYVSFK	Uncharacterized Protein OS=Glycine max Also matches to Glycinin G1 OS=Glycine max	Not assessed by author
Pal Chowdhury et al 2021	NILEASYDTKFE		NILEASYDTKFE	Beta-conglycinin alpha-subunit OS=Glycine max	Not assessed by author
Pal Chowdhury et al 2021	NILEASYDTKFE		NILEASYDTKFE	Beta-conglycinin, alpha' chain OS=Glycine max	Not assessed by author
Pal Chowdhury et al 2021	NILEASYDTKFE		NILEASYDTKFE	Beta-conglycinin, alpha' subunit (Fragment) OS=Glycine max	Not assessed by author
Pal Chowdhury et al 2021	NILEASYDTKFEEIN		NILEASYDTKFEEIN	Beta-conglycinin alpha-subunit OS=Glycine max	Not assessed by author
Pal Chowdhury et al 2021	NILEASYDTKFEEIN		NILEASYDTKFEEIN	Beta-conglycinin, alpha' chain OS=Glycine max	Not assessed by author
Pal Chowdhury et al 2021	NILEASYDTKFEEIN		NILEASYDTKFEEIN	Beta-conglycinin, alpha' subunit (Fragment) OS=Glycine max	Not assessed by author
Pal Chowdhury et al 2021	NILEASYDTKFEEINK	Deamidated (NQ)	NILEASYDTKFEEINK Deamidated (NQ)	beta conglycinin storage protein, 7S storage protein alpha subunit, beta-conglycinin alpha' subunit (Glycine max); beta-conglycinin alpha' subunit (Glycine soja)	Glycine max, Glycine soja
Pal Chowdhury et al 2021	NILEASYDTKFEEINK	Deamidated (NQ)	NILEASYDTKFEEINK Deamidated (NQ)	beta-conglycinin alpha subunit	Glycine max
Pal Chowdhury et al 2021	NILEASYDTKFEEINK	Deamidated (NQ)	NILEASYDTKFEEINK Deamidated (NQ)	beta-conglycinin alpha' subunit	Glycine max
Pal Chowdhury et al 2021	NILEASYDTKFEEINK	Deamidated (NQ)	NILEASYDTKFEEINK Deamidated (NQ)	Beta-conglycinin alpha-subunit OS=Glycine max	Not assessed by author
Pal Chowdhury et al 2021	NILEASYDTKFEEINK	Deamidated (NQ)	NILEASYDTKFEEINK Deamidated (NQ)	Beta-conglycinin, alpha' chain OS=Glycine max	Not assessed by author
Pal Chowdhury et al 2021	NILEASYDTKFEEINK	Deamidated (NQ)	NILEASYDTKFEEINK Deamidated (NQ)	Beta-conglycinin, alpha' subunit (Fragment) OS=Glycine max	Not assessed by author
Pal Chowdhury et al 2021	NLQGENEEEDSGAIVTVK		NLQGENEEEDSGAIVTVK	Glycinin G1 (Glycine soja); hypothetical protein GLYMA_03G163500, glycinin G2, unnamed protein (Glycine max); cupin domain-containing protein (Nitratireductor aquibiodomus)	Glycine soja, Glycine max
Pal Chowdhury et al 2021	NLQGENEEEDSGAIVTVK		NLQGENEEEDSGAIVTVK	Glycinin G2 OS=Glycine max Also matches to Proglycinin A2B1 OS=Glycine Max	Not assessed by author
Pal Chowdhury et al 2021	NLQGENEEEDSGAIVTVK		NLQGENEEEDSGAIVTVK	Uncharacterized proetin OS=Glycine max	Not assessed by author
Pal Chowdhury et al 2021	NLQGENEGEDKGAIVTVK		NLQGENEGEDKGAIVTVK	Glycinin G1 (Glycine soja), glycinin G1 precursor, unnamed protein, mutant glycinin subunit A1aB1b, glycinin A1aBx, Chain A of crystal structure of Proglycinin mutant C88s, C12g mutant, and A1ab1b (Glycine max)	Glycine soja, Glycine max
Pal Chowdhury et al 2021	NLQGENEGEDKGAIVTVK		NLQGENEGEDKGAIVTVK	Glycinin G1 (Glycine soja), glycinin G1 precursor, unnamed protein, mutant glycinin subunit A1aB1b, glycinin A1aBx, Chain A of crystal structure of Proglycinin mutant C88s, C12g mutant, and A1ab1b (Glycine max)	Glycine soja, Glycine max
Pal Chowdhury et al 2021	NLQGENEGEDKGAIVTVK		NLQGENEGEDKGAIVTVK	Uncharacterized Protein OS=Glycine max Also matches to Glycinin G1 OS=Glycine max	Not assessed by author
Pal Chowdhury et al 2021	NPIYSNNFGK	Deamidated (NQ)	NPIYSNNFGK Deamidated (NQ)	Beta-conglycinin beta subunit OS=Glycine max	Not assessed by author
Pal Chowdhury et al 2021	NPIYSNNFGK		NPIYSNNFGK	beta-conglycinin beta subunit, beta-conglycinin chain A of beta Chain (glycin max), hypothetical protein TSUD_46070 (Trifolium subterraneum)	Glycine max, Trifolium subterraneum
Pal Chowdhury et al 2021	NPIYSNNFGK	Deamidated (NQ)	NPIYSNNFGK Deamidated (NQ)	beta-conglycinin beta subunit, beta-conglycinin chain A of beta Chain (glycin max), hypothetical protein TSUD_46070 (Trifolium subterraneum)	Glycine max
Pal Chowdhury et al 2021	NPIYSNNFGK	Deamidated (NQ)	NPIYSNNFGK Deamidated (NQ)	beta-conglycinin beta subunit, beta-conglycinin chain A of beta Chain (glycin max), hypothetical protein TSUD_46070 (Trifolium subterraneum)	Glycine max
Pal Chowdhury et al 2021	PPQESQK		PPQESQK	Uncharacterized Protein OS=Glycine max Also matches to Glycinin G1 OS=Glycine max	Not assessed by author
Pal Chowdhury et al 2021	PVNKPGR		PVNKPGR	Beta-conglycinin alpha-subunit OS=Glycine max	Not assessed by author
Pal Chowdhury et al 2021	PVNKPGR		PVNKPGR	Beta-conglycinin beta subunit OS=Glycine max	Not assessed by author
Pal Chowdhury et al 2021	PVNKPGR		PVNKPGR	Beta-conglycinin, alpha' chain OS=Glycine max	Not assessed by author
Pal Chowdhury et al 2021	PVNKPGR		PVNKPGR	Beta-conglycinin, alpha' subunit (Fragment) OS=Glycine max	Not assessed by author
Pal Chowdhury et al 2021	SRDPIYSNK		SRDPIYSNK	beta-conglycinin alpha' subunit	Glycine max
Pal Chowdhury et al 2021	QLEENLVVFDLAR		QLEENLVVFDLAR	Uncharacterized protein OS=Glycine max Also matches to Basic 7S globulin OS=Glycine max	Not assessed by author
Pal Chowdhury et al 2021	QLKYQGNSGPLVNP	Deamidated (NQ)	QLKYQGNSGPLVNP Deamidated (NQ)	Glycinin OS=Glycine max Also matches to Glycinin A3B4 subunit OS=Glycine max, Mutant glycinin A3B4 OS=Glycine max and Gy5 protein OS=Glycine soja	Not assessed by author
Pal Chowdhury et al 2021	QLKYQGNSGPLVNP		QLKYQGNSGPLVNP	mutant glycinin A3B4, glycinin, glycinin G5, glycinin A3B4 (Glycine max); glycinin A3B4 subunit (Glycine soja)	Glycine max, Glycine soja
Pal Chowdhury et al 2021	QLKYQGNSGPLVNP	Deamidated (NQ)	QLKYQGNSGPLVNP Deamidated (NQ)	mutant glycinin A3B4, glycinin, glycinin G5, glycinin A3B4 (Glycine max); glycinin A3B4 subunit (Glycine soja)	Glycine max, Glycine soja
Pal Chowdhury et al 2021	QQQEEQPLEVR		QQQEEQPLEVR	beta conglycinin storage protein, beta-conglycinin alpha' subunit (Glycine max); beta-conglycinin alpha' subunit (Glycine soja)	Glycine max, Glycine soja
Pal Chowdhury et al 2021	QQQEEQPLEVR		QQQEEQPLEVR	beta-conglycinin alpha' subunit	Glycine max, Glycine soja
Pal Chowdhury et al 2021	QVKNNNPFSF	Deamidated (NQ)	QVKNNNPFSF Deamidated (NQ)	Glycinin A1bB2-784 OS=Glycine max	Not assessed by author
Pal Chowdhury et al 2021	QVKNNNPFSF	Deamidated (NQ)	QVKNNNPFSF Deamidated (NQ)	Glycinin G2 OS=Glycine max Also matches to Proglycinin A2B1 OS=Glycine Max	Not assessed by author
Pal Chowdhury et al 2021	QVKNNNPFSF		QVKNNNPFSF	Glycinin G3 OS=Glycine max	Not assessed by author
Pal Chowdhury et al 2021	QVKNNNPFSF	Deamidated (NQ)	QVKNNNPFSF Deamidated (NQ)	Glycinin G4 subunit OS=Glycine max	Not assessed by author
Pal Chowdhury et al 2021	QVKNNNPFSF	Deamidated (NQ)	QVKNNNPFSF Deamidated (NQ)	Uncharacterized proetin OS=Glycine max	Not assessed by author
Pal Chowdhury et al 2021	QVQELAFPGSAQD		QVQELAFPGSAQD	Beta-conglycinin beta subunit OS=Glycine max	Not assessed by author
Pal Chowdhury et al 2021	QVQELAFPGSAQDVER		QVQELAFPGSAQDVER	Beta-conglycinin beta subunit OS=Glycine max	Not assessed by author
Pal Chowdhury et al 2021	QVQELAFPGSAQDVER		QVQELAFPGSAQDVER	beta-conglycinin beta subunit, beta-conglycinin chain A of beta Chain (glycin max)	Glycine max
Pal Chowdhury et al 2021	QVQELAFPGSAQDVER		QVQELAFPGSAQDVER	beta-conglycinin beta subunit, beta-conglycinin chain A of beta Chain (glycin max)	Glycine max
Pal Chowdhury et al 2021	RPSYTNGPQEIY	Deamidated (NQ)	RPSYTNGPQEIY Deamidated (NQ)	Glycinin G2 OS=Glycine max Also matches to Proglycinin A2B1 OS=Glycine Max	Not assessed by author
Pal Chowdhury et al 2021	RPSYTNGPQEIY	Deamidated (NQ)	RPSYTNGPQEIY Deamidated (NQ)	Uncharacterized proetin OS=Glycine max	Not assessed by author
Pal Chowdhury et al 2021	RPSYTNGPQEIY	Deamidated (NQ)	RPSYTNGPQEIY Deamidated (NQ)	Uncharacterized Protein OS=Glycine max Also matches to Glycinin G1 OS=Glycine max	Not assessed by author
Pal Chowdhury et al 2021	RPSYTNGPQEIYIQ	Deamidated (NQ)	RPSYTNGPQEIYIQ Deamidated (NQ)	Glycinin G2 OS=Glycine max Also matches to Proglycinin A2B1 OS=Glycine Max	Not assessed by author
Pal Chowdhury et al 2021	RPSYTNGPQEIYIQ	Deamidated (NQ)	RPSYTNGPQEIYIQ Deamidated (NQ)	Uncharacterized proetin OS=Glycine max	Not assessed by author
Pal Chowdhury et al 2021	RPSYTNGPQEIYIQ	Deamidated (NQ)	RPSYTNGPQEIYIQ Deamidated (NQ)	Uncharacterized Protein OS=Glycine max Also matches to Glycinin G1 OS=Glycine max	Not assessed by author
Pal Chowdhury et al 2021	RPSYTNGPQEIYIQQ	Deamidated (NQ)	RPSYTNGPQEIYIQQ Deamidated (NQ)	Glycinin G2 OS=Glycine max Also matches to Proglycinin A2B1 OS=Glycine Max	Not assessed by author
Pal Chowdhury et al 2021	RPSYTNGPQEIYIQQ		RPSYTNGPQEIYIQQ	Uncharacterized proetin OS=Glycine max	Not assessed by author
Pal Chowdhury et al 2021	RPSYTNGPQEIYIQQ		RPSYTNGPQEIYIQQ	Uncharacterized Protein OS=Glycine max Also matches to Glycinin G1 OS=Glycine max	Not assessed by author
Pal Chowdhury et al 2021	RPTISNGYGR	Deamidated (NQ)	RPTISNGYGR Deamidated (NQ)	Sucrose-binding protein (Glycine soja); sucrose-binding protein precursor, hypothetical protein GLYMA_10G028300 (Glycine max)	Glycine soja, Glycine max
Pal Chowdhury et al 2021	RPTISNGYGR	Deamidated (NQ)	RPTISNGYGR Deamidated (NQ)	Sucrose-binding protein (Glycine soja); sucrose-binfing protein precursor, hypothetical protein GLYMA_10G028300 (Glycine max)	Glycine soja, Glycine max
Pal Chowdhury et al 2021	RPTISNGYGR		RPTISNGYGR	Uncharacterized portein OS-Glycine max	Not assessed by author
Pal Chowdhury et al 2021	RPTISNGYGR		RPTISNGYGR	Uncharacterized portein OS-Glycine max	Not assessed by author
Pal Chowdhury et al 2021	SAFDLNFTPR		SAFDLNFTPR	Lipoxygenase OS=Glycine max Also matches to Seed linoleate 9S-lipoxygenase-3 OS=Glycine Max	Not assessed by author
Pal Chowdhury et al 2021	SAWMTDEEFAR	Oxidation (M)	SAWMTDEEFAR Oxidation (M)	lipoxygenase-4	Vigna unguiculata
Pal Chowdhury et al 2021	SDNFEYVSFK		SDNFEYVSFK	Glycinin A1bB2-784 OS=Glycine max	Not assessed by author
Pal Chowdhury et al 2021	SDNFEYVSFK		SDNFEYVSFK	Glycinin G2 OS=Glycine max Also matches to Proglycinin A2B1 OS=Glycine Max	Not assessed by author
Pal Chowdhury et al 2021	SDNFEYVSFK		SDNFEYVSFK	Glycinin G3 OS=Glycine max	Not assessed by author
Pal Chowdhury et al 2021	SDNFEYVSFK		SDNFEYVSFK	Uncharacterized proetin OS=Glycine max	Not assessed by author
Pal Chowdhury et al 2021	SDNFEYVSFK		SDNFEYVSFK	Uncharacterized Protein OS=Glycine max Also matches to Glycinin G1 OS=Glycine max	Not assessed by author
Pal Chowdhury et al 2021	SGFAPEFLK		SGFAPEFLK	Glycinin G2 OS=Glycine max Also matches to Proglycinin A2B1 OS=Glycine Max	Not assessed by author
Pal Chowdhury et al 2021	SGFAPEFLK		SGFAPEFLK	Uncharacterized proetin OS=Glycine max	Not assessed by author
Pal Chowdhury et al 2021	SNDVYLPR		SNDVYLPR	Lipoxygenase OS=Glycine max Also matches to Seed linoleate 9S-lipoxygenase-3 OS=Glycine Max	Not assessed by author
Pal Chowdhury et al 2021	SNDVYLPR		SNDVYLPR	seed linoleate 9S-lipoxygenase-3 (Abrus precatorius); seed linoleate 9S-lipoxygenase-3 (Lupinus angustifolius); hypothetical protein LaI_00002728, seed linoleate 9S-lipoxygenase-3 (Lupinus albus); seed linoleate 9S-lipoxygenase-3, lipoxygenase 3 (Glycine max); seed linoleate 9S-lipoxygenase-3 (Glycine soja)	Abrus precatorius, Lupinus angustifolius, Lupinus albus, Glycine soja, Glycine max,
Pal Chowdhury et al 2021	FREGDLIAVPT		FREGDLIAVPT	Glycinin G2 OS=Glycine max Also matches to Proglycinin A2B1 OS=Glycine Max	Not assessed by author
Pal Chowdhury et al 2021	SPQLENLR		SPQLENLR	beta-conglycinin beta chain-like	Glycine max
Pal Chowdhury et al 2021	SPQLENLR		SPQLENLR	Beta-conglycinin beta subunit OS=Glycine max	Not assessed by author
Pal Chowdhury et al 2021	SPQLQNLR		SPQLQNLR	Beta-conglycinin alpha-subunit OS=Glycine max	Not assessed by author
Pal Chowdhury et al 2021	SPQLQNLRDYR	Deamidated (NQ)	SPQLQNLRDYR Deamidated (NQ)	beta-conglycinin alpha subunit, unnamed protein, hypothetical protein GLYMA_20G148300 (Glycine max); beta-conglycinin alpha chan (Glycine soja)	Glycine max, Glycine soja
Pal Chowdhury et al 2021	SPQLQNLRDYR	Deamidated (NQ)	SPQLQNLRDYR Deamidated (NQ)	Beta-conglycinin alpha-subunit OS=Glycine max	Not assessed by author
Pal Chowdhury et al 2021	SQQLQNLR		SQQLQNLR	beta conglycinin storage protein, beta-conglycinin alpha' subunit (Glycine max); beta-conglycinin alpha' subunit (Glycine soja)	Glycine max, Glycine soja
Pal Chowdhury et al 2021	SQQLQNLR		SQQLQNLR	beta conglycinin storage protein, beta-conglycinin alpha' subunit (Glycine max); beta-conglycinin alpha' subunit (Glycine soja)	Glycine max, Glycine soja
Pal Chowdhury et al 2021	SQSDNFEYVSF		SQSDNFEYVSF	Glycinin A1bB2-784 OS=Glycine max	Not assessed by author
Pal Chowdhury et al 2021	SQSDNFEYVSF		SQSDNFEYVSF	Glycinin G2 OS=Glycine max Also matches to Proglycinin A2B1 OS=Glycine Max	Not assessed by author
Pal Chowdhury et al 2021	SQSDNFEYVSF		SQSDNFEYVSF	Glycinin G3 OS=Glycine max	Not assessed by author
Pal Chowdhury et al 2021	SQSDNFEYVSF		SQSDNFEYVSF	Uncharacterized proetin OS=Glycine max	Not assessed by author
Pal Chowdhury et al 2021	SQSDNFEYVSF		SQSDNFEYVSF	Uncharacterized Protein OS=Glycine max Also matches to Glycinin G1 OS=Glycine max	Not assessed by author
Pal Chowdhury et al 2021	SQSDNFEYVSFK		SQSDNFEYVSFK	Glycinin A1bB2-784 OS=Glycine max	Not assessed by author
Pal Chowdhury et al 2021	SQSDNFEYVSFK	Deamidated (NQ)	SQSDNFEYVSFK Deamidated (NQ)	Glycinin A1bB2-784 OS=Glycine max	Not assessed by author
Pal Chowdhury et al 2021	SQSDNFEYVSFK		SQSDNFEYVSFK	Glycinin G1, G2 (Glycine soja); hypothetical protein GLYMA_03G163500, glycinin G2, glycinin A2B1a subunit precursor, unnamed protein (Glycine max); cupin domain-containing protein (Nitratireductor aquibiodomus)	Glycine soja, Glycine max, Nitratireductor aquibiodomus
Pal Chowdhury et al 2021	SQSDNFEYVSFK	Deamidated (NQ)	SQSDNFEYVSFK Deamidated (NQ)	Glycinin G1, G2 (Glycine soja); hypothetical protein GLYMA_03G163500, glycinin G2, glycinin A2B1a subunit precursor, unnamed protein (Glycine max); cupin domain-containing protein (Nitratireductor aquibiodomus)	Glycine soja, Glycine max
Pal Chowdhury et al 2021	SQSDNFEYVSFK		SQSDNFEYVSFK	Glycinin G1, G3 (Glycine soja), glycinin G1 precursor, unanmed protein, glycinin A1aBx, glycinin G3 precursor, glycinin A1bB2-784, glycinin A1bB2-445, Chain A of crystal structure of Proglycinin mutant C88s, C12g mutant, and A1ab1b (Glycine max)	Glycine soja, Glycine max
Pal Chowdhury et al 2021	SQSDNFEYVSFK	Deamidated (NQ)	SQSDNFEYVSFK Deamidated (NQ)	Glycinin G1, G3 (Glycine soja), glycinin G1 precursor, unanmed protein, glycinin A1aBx, glycinin G3 precursor, glycinin A1bB2-784, glycinin A1bB2-445, Chain A of crystal structure of Proglycinin mutant C88s, C12g mutant, and A1ab1b (Glycine max)	Glycine soja, Glycine max
Pal Chowdhury et al 2021	SQSDNFEYVSFK		SQSDNFEYVSFK	Glycinin G1, G3 (Glycine soja); glycinin G1 precursor, glycinin G3 precursor, glycinin A1aBx, glycinin A1bB2-784, glycinin A1bB2-445, Proglycinin mutant C88s Chain A, Proglycinin C12g mutant Chain A, Proglycinin A1ab1b homotrimer chain A (Glycine max)	Glycine max, Glycine soja
Pal Chowdhury et al 2021	SQSDNFEYVSFK	Deamidated (NQ)	SQSDNFEYVSFK Deamidated (NQ)	Glycinin G1, G3 (Glycine soja); glycinin G1 precursor, glycinin G3 precursor, glycinin A1aBx, glycinin A1bB2-784, glycinin A1bB2-445, Proglycinin mutant C88s Chain A, Proglycinin C12g mutant Chain A, Proglycinin A1ab1b homotrimer chain A (Glycine max)	Glycine max, Glycine soja
Pal Chowdhury et al 2021	SQSDNFEYVSFK		SQSDNFEYVSFK	Glycinin G2 OS=Glycine max Also matches to Proglycinin A2B1 OS=Glycine Max	Not assessed by author
Pal Chowdhury et al 2021	SQSDNFEYVSFK	Deamidated (NQ)	SQSDNFEYVSFK Deamidated (NQ)	Glycinin G2 OS=Glycine max Also matches to Proglycinin A2B1 OS=Glycine Max	Not assessed by author
Pal Chowdhury et al 2021	SQSDNFEYVSFK		SQSDNFEYVSFK	Glycinin G3 OS=Glycine max	Not assessed by author
Pal Chowdhury et al 2021	SQSDNFEYVSFK	Deamidated (NQ)	SQSDNFEYVSFK Deamidated (NQ)	Glycinin G3 OS=Glycine max	Not assessed by author
Pal Chowdhury et al 2021	SQSDNFEYVSFK		SQSDNFEYVSFK	Uncharacterized proetin OS=Glycine max	Not assessed by author
Pal Chowdhury et al 2021	SQSDNFEYVSFK	Deamidated (NQ)	SQSDNFEYVSFK Deamidated (NQ)	Uncharacterized proetin OS=Glycine max	Not assessed by author
Pal Chowdhury et al 2021	SQSDNFEYVSFK		SQSDNFEYVSFK	Uncharacterized Protein OS=Glycine max Also matches to Glycinin G1 OS=Glycine max	Not assessed by author
Pal Chowdhury et al 2021	SQSDNFEYVSFK	Deamidated (NQ)	SQSDNFEYVSFK Deamidated (NQ)	Uncharacterized Protein OS=Glycine max Also matches to Glycinin G1 OS=Glycine max	Not assessed by author
Pal Chowdhury et al 2021	SQSESYFVDAQPQQK		SQSESYFVDAQPQQK	beta conglycinin storage protein, beta-conglycinin alpha' subunit (Glycine max); beta-conglycinin alpha' subunit (Glycine soja)	Glycine max, Glycine soja
Pal Chowdhury et al 2021	SQSESYFVDAQPQQK		SQSESYFVDAQPQQK	beta conglycinin storage protein, beta-conglycinin alpha' subunit (Glycine max); beta-conglycinin alpha' subunit (Glycine soja)	Glycine max, Glycine soja
Pal Chowdhury et al 2021	SQSESYFVDAQPQQKEEGN		SQSESYFVDAQPQQKEEGN	Beta-conglycinin, alpha' chain OS=Glycine max	Not assessed by author
Pal Chowdhury et al 2021	SQSESYFVDAQPQQKEEGN		SQSESYFVDAQPQQKEEGN	Beta-conglycinin, alpha' subunit (Fragment) OS=Glycine max	Not assessed by author
Pal Chowdhury et al 2021	SRDPIYSNK		SRDPIYSNK	beta conglycinin alpha subunit	Glycine tomantella
Pal Chowdhury et al 2021	SRDPIYSNK		SRDPIYSNK	Beta-conglycinin alpha-subunit OS=Glycine max	Not assessed by author
Pal Chowdhury et al 2021	SRDPIYSNK		SRDPIYSNK	Beta-conglycinin, alpha' chain OS=Glycine max	Not assessed by author
Pal Chowdhury et al 2021	SRDPIYSNK		SRDPIYSNK	Beta-conglycinin, alpha' subunit (Fragment) OS=Glycine max	Not assessed by author
Pal Chowdhury et al 2021	SRDPIYSNKLGK		SRDPIYSNKLGK	beta conglycinin alpha' subunit, 7S storage protein	Glycine max
Pal Chowdhury et al 2021	SRDPIYSNKLGK		SRDPIYSNKLGK	beta-conglycinin alpha subunit (Glycine tomantella), beta-conglycinin alpha subunit, unnamed protein, hypothetical protein GLYMA_20G148300(Glycine max)	Glycine tomantella, Glycine max, Glycine soja
Pal Chowdhury et al 2021	SRDPIYSNKLGK	Deamidated (NQ)	SRDPIYSNKLGK Deamidated (NQ)	Beta-conglycinin alpha-subunit OS=Glycine max	Not assessed by author
Pal Chowdhury et al 2021	SRDPIYSNKLGK	Deamidated (NQ)	SRDPIYSNKLGK Deamidated (NQ)	Beta-conglycinin, alpha' chain OS=Glycine max	Not assessed by author
Pal Chowdhury et al 2021	SRDPIYSNKLGK	Deamidated (NQ)	SRDPIYSNKLGK Deamidated (NQ)	Beta-conglycinin, alpha' subunit (Fragment) OS=Glycine max	Not assessed by author
Pal Chowdhury et al 2021	SRNPIYSNK	Deamidated (NQ)	SRNPIYSNK Deamidated (NQ)	vicilin-like (Cicer arietinum); vicilin precursor (Vicia narbonensis); vicilin, provicilin (Pisum sativum); allergen Len c 1.0102 (Lens culinaris)l beta-lathyrin 1 (Lathyrus sativus);	Cicer arietinum, Vicia narborensis, Pisum sativum, Lens culinaris, Lathyrus sativus
Pal Chowdhury et al 2021	SRNPIYSNNFGK	Deamidated (NQ)	SRNPIYSNNFGK Deamidated (NQ)	Beta-conglycinin beta subunit OS=Glycine max	Not assessed by author
Pal Chowdhury et al 2021	SRNPIYSNNFGK	Deamidated (NQ)	SRNPIYSNNFGK Deamidated (NQ)	beta-conglycinin beta subunit, beta-conglycinin chain A of beta Chain (glycin max)	Glycine max
Pal Chowdhury et al 2021	SSNSFQTLFENQNGR	Deamidated (NQ)	SSNSFQTLFENQNGR Deamidated (NQ)	Beta-conglycinin beta subunit OS=Glycine max	Not assessed by author
Pal Chowdhury et al 2021	SSNSFQTLFENQNGR	2 Deamidated (NQ)	SSNSFQTLFENQNGR 2 Deamidated (NQ)	beta-conglycinin beta subunit, beta-conglycinin chain A of beta Chain (glycin max)	Glycine max
Pal Chowdhury et al 2021	SVVEDLPEGPAVK		SVVEDLPEGPAVK	Trypsin inhibitor A OS=Glycine soja Also matches to Kunitz Trypsin inhibitor OS=Glycine soja, Kunitz Trypsin inhibitor OS = Glycine max, and Kunitz Tryosin inhibitor 3 OS=Glycine max	Not assessed by author
Pal Chowdhury et al 2021	SVVEDLPEGPAVK		SVVEDLPEGPAVK	Trypsin inhibitor B OS=Glycine soja Also matches to ,Kunitz Trypsin inhibitor OS=Glycine soja, and Kunitz Trypsin inhibitor OS = Glycine max	Not assessed by author
Pal Chowdhury et al 2021	TFEEPQQPQQR		TFEEPQQPQQR	Uncharacterized proetin OS=Glycine max	Not assessed by author
Pal Chowdhury et al 2021	TFEEPQQPQQR		TFEEPQQPQQR	Uncharacterized Protein OS=Glycine max Also matches to Glycinin G1 OS=Glycine max	Not assessed by author
Pal Chowdhury et al 2021	TISSEDKPFNLR		TISSEDKPFNLR	beta-conglycinin alpha chain	Glycine soja
Pal Chowdhury et al 2021	TISSEDKPFNLR	Deamidated (NQ)	TISSEDKPFNLR Deamidated (NQ)	beta-conglycinin alpha chain	Glycine soja
Pal Chowdhury et al 2021	TISSEDKPFNLR		TISSEDKPFNLR	beta-conglycinin alpha' subunit (Glycine tomantella); beta-conglycinin alpha' subunit, beta-conglycinin alpha subunit, unnamed proteimn, hypothetical protein GLYMA_20G148300 (Glycine max); beta-conglycinin alpha' subunit, beta-conglycinin alpha subunit (Glycine soja); beta-conglycinin beta subunit 1 (Cajanus cajan); beta-conglycinin alpha' subunit (Spatholobus suberectus)	Glycine tomantella, Glycine max, Glycine soja, Cajanus cajan, Spathelobus suberectus
Pal Chowdhury et al 2021	TISSEDKPFNLR		TISSEDKPFNLR	beta-conglycinin alpha' subunit (Glycine tomantella); beta-conglycinin alpha' subunit, beta-conglycinin alpha subunit, unnamed proteimn, hypothetical protein GLYMA_20G148300 (Glycine max); beta-conglycinin alpha' subunit, beta-conglycinin alpha subunit (Glycine soja); beta-conglycinin beta subunit 1 (Cajanus cajan); beta-conglycinin alpha' subunit (Spatholobus suberectus)	Glycine tomantella, Glycine max, Glycine soja, Cajanus cajan, Spathelobus suberectus
Pal Chowdhury et al 2021	TISSEDKPFNLR		TISSEDKPFNLR	Beta-conglycinin alpha-subunit OS=Glycine max	Not assessed by author
Pal Chowdhury et al 2021	TISSEDKPFNLR		TISSEDKPFNLR	Beta-conglycinin, alpha' subunit (Fragment) OS=Glycine max	Not assessed by author
Pal Chowdhury et al 2021	TYQEPQESQQR		TYQEPQESQQR	Glycinin G2 OS=Glycine max Also matches to Proglycinin A2B1 OS=Glycine Max	Not assessed by author
Pal Chowdhury et al 2021	TYYVVNPDNDENLR		TYYVVNPDNDENLR	Beta-conglycinin, alpha' subunit (Fragment) OS=Glycine max	Not assessed by author
Pal Chowdhury et al 2021	VFDGELQEGGV		VFDGELQEGGV	Glycinin G2 OS=Glycine max Also matches to Proglycinin A2B1 OS=Glycine Max	Not assessed by author
Pal Chowdhury et al 2021	VFDGELQEGGV		VFDGELQEGGV	Uncharacterized proetin OS=Glycine max	Not assessed by author
Pal Chowdhury et al 2021	VFDGELQEGR		VFDGELQEGR	Glycinin G1 (Glycine soja), glycinin G1 precursor, unanmed protein, glycinin A1aBx, Chain A of crystal structure of Proglycinin mutant C88s, C12g mutant, and A1ab1b (Glycine max)	Glycine soja, Glycine max
Pal Chowdhury et al 2021	VFDGELQEGR		VFDGELQEGR	Uncharacterized Protein OS=Glycine max Also matches to Glycinin G1 OS=Glycine max	Not assessed by author
Pal Chowdhury et al 2021	VFYLAGNPDIEHPETMQ	Deamidated (NQ); Oxidation (M)	VFYLAGNPDIEHPETMQ Deamidated (NQ); Oxidation (M)	Glycinin OS=Glycine max Also matches to Glycinin A3B4 subunit OS=Glycine max, Mutant glycinin A3B4 OS=Glycine max and Gy5 protein OS=Glycine soja	Not assessed by author
Pal Chowdhury et al 2021	VINEGDANIELVGIK		VINEGDANIELVGIK	Beta-conglycinin beta subunit OS=Glycine max	Not assessed by author
Pal Chowdhury et al 2021	VINEGDANIELVGLK		VINEGDANIELVGLK	Beta-conglycinin alpha-subunit OS=Glycine max	Not assessed by author
Pal Chowdhury et al 2021	VLIVPQNFVVAAR	Deamidated (NQ)	VLIVPQNFVVAAR Deamidated (NQ)	Glycinin G1 (Glycine soja), glycinin G1 precursor, unanmed protein, glycinin A1aBx, Chain A of crystal structure of Proglycinin mutant C88s, C12g mutant, and A1ab1b (Glycine max)	Glycine soja, Glycine max
Pal Chowdhury et al 2021	VLIVPQNFVVAAR	Deamidated (NQ)	VLIVPQNFVVAAR Deamidated (NQ)	Uncharacterized Protein OS=Glycine max Also matches to Glycinin G1 OS=Glycine max	Not assessed by author
Pal Chowdhury et al 2021	VLLGEEEEQRQQ		VLLGEEEEQRQQ	Beta-conglycinin beta subunit OS=Glycine max	Not assessed by author
Pal Chowdhury et al 2021	VPAGTTFYVVNPDNDENLR	Oxidation (P)	VPAGTTFYVVNPDNDENLR Oxidation (P)	beta-conglycinin stiorage protein	Glycine max
Pal Chowdhury et al 2021	VPAGTTFYVVNPDNDENLR		VPAGTTFYVVNPDNDENLR	beta-conglycinin stiorage protein	Glycine max
Pal Chowdhury et al 2021	VPAGTTFYVVNPDNDENLR	Oxidation (P)	VPAGTTFYVVNPDNDENLR Oxidation (P)	Beta-conglycinin, alpha' chain OS=Glycine max	Not assessed by author
Pal Chowdhury et al 2021	VPAGTTFYVVNPDNDENLR		VPAGTTFYVVNPDNDENLR	Beta-conglycinin, alpha' subunit (Fragment) OS=Glycine max	Not assessed by author
Pal Chowdhury et al 2021	VPAGTTFYVVNPDNDENLR	Oxidation (P); Deamidated (NQ)	VPAGTTFYVVNPDNDENLR Oxidation (P); Deamidated (NQ)	Beta-conglycinin, alpha' subunit (Fragment) OS=Glycine max	Not assessed by author
Pal Chowdhury et al 2021	VPAGTTYYVVNPDNDENLR		VPAGTTYYVVNPDNDENLR	beta-conglycinin alpha' subunit (Glycine max), beta-conglycinin alpha' subunit (Glycine soja),	Glycine soja, Glycine max
Pal Chowdhury et al 2021	VPAGTTYYVVNPDNDENLR		VPAGTTYYVVNPDNDENLR	beta-conglycinin alpha' subunit (Glycine max), beta-conglycinin alpha' subunit (Glycine soja),	Glycine soja, Glycine max
Pal Chowdhury et al 2021	VPAGTTYYVVNPDNDENLR	Deamidated (NQ); Oxidation (P)	VPAGTTYYVVNPDNDENLR Deamidated (NQ); Oxidation (P)	beta-conglycinin alpha' subunit (Glycine max), beta-conglycinin alpha' subunit (Glycine soja),	Glycine soja, Glycine max
Pal Chowdhury et al 2021	VPSGTTYYVVNPDNNENLR		VPSGTTYYVVNPDNNENLR	beta-conglycinin alpha subunit	Glycine max
Pal Chowdhury et al 2021	VPSGTTYYVVNPDNNENLR		VPSGTTYYVVNPDNNENLR	beta-conglycinin alpha subunit	Glycine max
Pal Chowdhury et al 2021	VPSGTTYYVVNPDNNENLR		VPSGTTYYVVNPDNNENLR	Beta-conglycinin alpha-subunit OS=Glycine max	Not assessed by author
Pal Chowdhury et al 2021	VSDDEFNNYK		VSDDEFNNYK	Kunitz trypsin inhibitor (Glycine soja); trypsin inhibitor subtype B, trypsin inhibitor A, unknown protein,Kunitz-type trypsin inhibitor (Glycine max)	Glycine soja, Glycine max
Pal Chowdhury et al 2021	VSDDEFNNYK		VSDDEFNNYK	Kunitz trypsin inhibitor (Glycine soja); trypsin inhibitor type B, trypsin inhibitor A, trypsin inhibitor 3, unknown protein,Kunitz-type trypsin inhibitor (Glycine max)	Glycine soja, Glycine max
Pal Chowdhury et al 2021	VSDDEFNNYK		VSDDEFNNYK	Trypsin inhibitor A OS=Glycine soja, Also matches to Kunitz Trypsin inhibitor OS=Glycine soja, Kunitz Trypsin inhibitor OS = Glycine max, and Kunitz Tryosin inhibitor 3 OS=Glycine max	Not assessed by author
Pal Chowdhury et al 2021	VSDDEFNNYK		VSDDEFNNYK	Trypsin inhibitor A OS=Glycine soja, Also matches to Kunitz Trypsin inhibitor OS=Glycine soja, Kunitz Trypsin inhibitor OS = Glycine max, and Kunitz Tryosin inhibitor 3 OS=Glycine max	Not assessed by author
Pal Chowdhury et al 2021	VVFDLAR		VVFDLAR	Uncharacterized protein OS=Glycine max Also matches to Basic 7S globulin OS=Glycine max	Not assessed by author
Pal Chowdhury et al 2021	VVNCNGERVFDGELQEGR	Deamidated (NQ)	VVNCNGERVFDGELQEGR Deamidated (NQ)	Uncharacterized Protein OS=Glycine max Also matches to Glycinin G1 OS=Glycine max	Not assessed by author
Pal Chowdhury et al 2021	VVNCNGERVFDGELQEGR	2 Deamidated (NQ)	VVNCNGERVFDGELQEGR 2 Deamidated (NQ)	Uncharacterized Protein OS=Glycine max Also matches to Glycinin G1 OS=Glycine max	Not assessed by author
Pal Chowdhury et al 2021	YFVDAQPK		YFVDAQPK	Beta-conglycinin alpha-subunit OS=Glycine max	Not assessed by author
Pal Chowdhury et al 2021	YLQGFSR		YLQGFSR	Beta-conglycinin alpha-subunit OS=Glycine max	Not assessed by author
Pal Chowdhury et al 2021	YQGNSGPLVNP	Deamidated (NQ)	YQGNSGPLVNP Deamidated (NQ)	mutant glycinin G4, glycinin, glycinin G5, glycinin chain !, glycinin A3B4 subunit (Glycine max); glycinin A3B4 subunit (Glycine soja)	Glycine max, Glycine soja
Pal Chowdhury et al 2021	YVVNPDNNENLR		YVVNPDNNENLR	Beta-conglycinin alpha-subunit OS=Glycine max	Not assessed by author
Pal Chowdhury et al 2021	YYVVNPDNDENLR		YYVVNPDNDENLR	Beta-conglycinin, alpha' subunit (Fragment) OS=Glycine max	Not assessed by author
Pal Chowdhury et al 2021	YYVVNPDNDENLR	Deamidated (NQ)	YYVVNPDNDENLR Deamidated (NQ)	Beta-conglycinin, alpha' subunit (Fragment) OS=Glycine max	Not assessed by author
Pal Chowdhury et al 2021	YYVVNPDNNENLR		YYVVNPDNNENLR	Beta-conglycinin alpha-subunit OS=Glycine max	Not assessed by author
Pal Chowdhury et al 2021	YYVVNPDNNENLR	Deamidated (NQ)	YYVVNPDNNENLR Deamidated (NQ)	Beta-conglycinin alpha-subunit OS=Glycine max	Not assessed by author
Pal Chowdhury et al 2021	YYVVNPDNNENLR	2 Deamidated (NQ)	YYVVNPDNNENLR 2 Deamidated (NQ)	Beta-conglycinin alpha-subunit OS=Glycine max	Not assessed by author
Pal Chowdhury et al 2021	YYVVNPDNNENLR		YYVVNPDNNENLR	Beta-conglycinin alpha-subunit OS=Glycine max	Not assessed by author
Pal Chowdhury et al 2021	YYVVNPDNNENLR	Deamidated (NQ)	YYVVNPDNNENLR Deamidated (NQ)	Beta-conglycinin alpha-subunit OS=Glycine max	Not assessed by author
Scott et al. 2020	AFDAELLSEAFNVPQETIR		AFDAELLSEAFNVPQETIR	11S Globulin Isoform 2	Sesamum indicum
Scott et al. 2020	AFYLAGGVPR		AFYLAGGVPR	11S Globulin Isoform 2	Sesamum indicum and Erythranthe guttata
Scott et al. 2020	AFYLAGGVPR		AFYLAGGVPR	11S Globulin Isoform 2	Sesamum indicum
Scott et al. 2020	AFYLAGGVPR		AFYLAGGVPR	11S Globulin Isoform 2	Sesamum indicum
Scott et al. 2020	AGEQGFEYVTFR		AGEQGFEYVTFR	11S globulin isoform 3	Sesamum indicum
Scott et al. 2020	AGEQGFEYVTFR		AGEQGFEYVTFR	11S globulin isoform 3	Sesamum indicum
Scott et al. 2020	AGEQGFEYVTFR		AGEQGFEYVTFR	11S globulin isoform 3	Sesamum indicum
Scott et al. 2020	AIPSEVLAHSYNLR		AIPSEVLAHSYNLR	Glycinin G4	Glycine
Scott et al. 2020	AIPSEVLAHSYNLR		AIPSEVLAHSYNLR	Glycinin G4	Glycine
Scott et al. 2020	ALIQVVNCNGER	Carbamidomethyl(C)	ALIQVVNCNGER Carbamidomethyl(C)	Glycinin G2/G1	Glycine
Scott et al. 2020	AMPDEVVMNAFGVSR	Oxidation (M)	AMPDEVVMNAFGVSR Oxidation (M)	11S globulin isoform 3	Sesamum indicum
Scott et al. 2020	AMPDEVVMNAFGVSR	Oxidation (M)	AMPDEVVMNAFGVSR Oxidation (M)	11S globulin isoform 3	Sesamum indicum
Scott et al. 2020	AMPDEVVMNAFGVSR	Oxidation (M)	AMPDEVVMNAFGVSR Oxidation (M)	11S globulin isoform 3	Sesamum indicum
Scott et al. 2020	AMPDEVVMNAFGVSR	Oxidation (M)	AMPDEVVMNAFGVSR Oxidation (M)	11S globulin isoform 3	Sesamum indicum
Scott et al. 2020	AMPLQVITNSYQISPNQAQALK	Oxidation (M)	AMPLQVITNSYQISPNQAQALK Oxidation (M)	11S Globulin Isoform 2	Sesamum indicum
Scott et al. 2020	AMPLQVITNSYQISPNQAQALK	Oxidation (M) Deamidated (NQ)	AMPLQVITNSYQISPNQAQALK Oxidation (M) Deamidated (NQ)	11S Globulin Isoform 2	Sesamum indicum
Scott et al. 2020	AMPLQVITNSYQISPNQAQALK	Oxidation (M)	AMPLQVITNSYQISPNQAQALK Oxidation (M)	11S Globulin Isoform 2	Sesamum indicum
Scott et al. 2020	AVLGLVSESETEK		AVLGLVSESETEK	Sucrose-binding protein	Glycine
Scott et al. 2020	DEATVFSPGGR		DEATVFSPGGR	11S globulin isoform 3	Sesamum indicum
Scott et al. 2020	DEATVFSPGGR		DEATVFSPGGR	11S globulin isoform 3	Sesamum indicum
Scott et al. 2020	DEATVFSPGGR		DEATVFSPGGR	11S globulin isoform 3	Sesamum indicum
Scott et al. 2020	DEATVFSPGGR		DEATVFSPGGR	11S globulin isoform 3	Sesamum indicum
Scott et al. 2020	DEATVFSPGGR		DEATVFSPGGR	11S globulin isoform 3	Sesamum indicum
Scott et al. 2020	DEATVFSPGGR		DEATVFSPGGR	11S globulin isoform 3	Sesamum indicum
Scott et al. 2020	DEATVFSPGGR		DEATVFSPGGR	11S globulin isoform 3	Sesamum indicum
Scott et al. 2020	DEATVFSPGGR		DEATVFSPGGR	11S globulin isoform 3	Sesamum indicum
Scott et al. 2020	DEATVFSPGGR		DEATVFSPGGR	11S globulin isoform 3	Sesamum indicum
Scott et al. 2020	DEATVFSPGGR		DEATVFSPGGR	11S globulin isoform 3	Sesamum indicum
Scott et al. 2020	DENNPFYL		DENNPFYL	Beta-conglycinin subunit alpha/beta	Glycine
Scott et al. 2020	DNIVSSLDNV		DNIVSSLDNV	Sucrose-binding protein	Glycine
Scott et al. 2020	EAFGVNMQIVR		EAFGVNMQIVR	Glycinin G2/G1	Glycine
Scott et al. 2020	EAFGVNMQIVR	Oxidation (M)	EAFGVNMQIVR Oxidation (M)	Glycinin G2/G1	Glycine
Scott et al. 2020	EAFGVNMQIVR		EAFGVNMQIVR	Glycinin G2/G1	Glycine
Scott et al. 2020	ETMMFSGSFR		ETMMFSGSFR	11S globulin isoform 4	Sesamum indicum
Scott et al. 2020	ETMMFSGSFR	Oxidation (M)	ETMMFSGSFR Oxidation (M)	11S globulin isoform 4	Sesamum indicum
Scott et al. 2020	ETMMFSGSFR	Oxidation (M)	ETMMFSGSFR Oxidation (M)	11S globulin isoform 4	Sesamum indicum
Scott et al. 2020	ETMMFSGSFR	Oxidation (M)	ETMMFSGSFR Oxidation (M)	11S globulin isoform 4	Sesamum indicum
Scott et al. 2020	ETMMFSGSFR	Oxidation (M)	ETMMFSGSFR Oxidation (M)	11S globulin isoform 4	Sesamum indicum
Scott et al. 2020	FFEITPEK		FFEITPEK	Beta-conglycinin subunit alpha/beta	Eudicots
Scott et al. 2020	FFLAGNPQTAQFQGQQER		FFLAGNPQTAQFQGQQER	11S globulin isoform 3	Sesamum indicum
Scott et al. 2020	FFLAGNPQTAQFQGQQER		FFLAGNPQTAQFQGQQER	11S globulin isoform 3	Sesamum indicum
Scott et al. 2020	FFLAGNPQTAQFQGQQER		FFLAGNPQTAQFQGQQER	11S globulin isoform 3	Sesamum indicum
Scott et al. 2020	FFLAGNPQTAQFQGQQER		FFLAGNPQTAQFQGQQER	11S globulin isoform 3	Sesamum indicum
Scott et al. 2020	FIAEGHPLSLK		FIAEGHPLSLK	Turmerin	Curcuma longa
Scott et al. 2020	FIAEGHPLSLK		FIAEGHPLSLK	Turmerin	Curcuma longa
Scott et al. 2020	FYLAGNQEQEFLK		FYLAGNQEQEFLK	Glycinin G2/G1	Glycine
Scott et al. 2020	FYLAGNQEQEFLK		FYLAGNQEQEFLK	Glycinin G2/G1	Glycine
Scott et al. 2020	FYLAGNQEQEFLK		FYLAGNQEQEFLK	Glycinin G2/G1	Glycine
Scott et al. 2020	GIGTIISSP	Oxidation (P)	GIGTIISSP Oxidation (P)	Turmerin	Curcuma longa
Scott et al. 2020	GLPADVIANAYQISR		GLPADVIANAYQISR	11S globulin isoform 4	Sesamum indicum
Scott et al. 2020	GLPADVIANAYQISR		GLPADVIANAYQISR	11S globulin isoform 4	Sesamum indicum
Scott et al. 2020	GLPADVIANAYQISR	Deamidated (NQ)	GLPADVIANAYQISR Deamidated (NQ)	11S globulin isoform 4	Sesamum indicum
Scott et al. 2020	GLQVISPPLQR		GLQVISPPLQR	11S globulin isoform 4	Sesamum indicum
Scott et al. 2020	GLQVISPPLQR		GLQVISPPLQR	11S globulin isoform 4	Sesamum indicum
Scott et al. 2020	GLQVISPPLQR		GLQVISPPLQR	11S globulin isoform 4	Sesamum indicum
Scott et al. 2020	GLQVISPPLQR		GLQVISPPLQR	11S globulin isoform 4	Sesamum indicum
Scott et al. 2020	GQEQQEYAPQLGR		GQEQQEYAPQLGR	11S globulin isoform 4	Sesamum indicum
Scott et al. 2020	GQEQQEYAPQLGR		GQEQQEYAPQLGR	11S globulin isoform 4	Sesamum indicum
Scott et al. 2020	GSQSFLLSPGGR	Oxidation (P)	GSQSFLLSPGGR Oxidation (P)	11S Globulin Isoform 2	Sesamum indicum and Erythranthe guttata
Scott et al. 2020	GSQSFLLSPGGR	Oxidation (P)	GSQSFLLSPGGR Oxidation (P)	11S Globulin Isoform 2	Sesamum indicum
Scott et al. 2020	ILPTMCSVNVPLYR	Oxidation (M)	ILPTMCSVNVPLYR Oxidation (M)	Low molecular weight glutenin	Triticinae
Scott et al. 2020	ILPTMCSVNVPLYR	Oxidation (M)	ILPTMCSVNVPLYR Oxidation (M)	Low molecular weight glutenin	Triticinae
Scott et al. 2020	ILSDITAFGGIR		ILSDITAFGGIR	Turmerin	Curcuma longa
Scott et al. 2020	INAQEPTR		INAQEPTR	11S globulin isoform 4	Sesamum indicum
Scott et al. 2020	INAQEPTR		INAQEPTR	11S globulin isoform 4	Sesamum indicum
Scott et al. 2020	ISTINSQTLPILSQLR		ISTINSQTLPILSQLR	11S globulin isoform 3	Sesamum indicum
Scott et al. 2020	ISTLNSLTLPALR		ISTLNSLTLPALR	Glycinin G4	Glycine
Scott et al. 2020	ISTLNSLTLPALR		ISTLNSLTLPALR	Glycinin G4	Glycine
Scott et al. 2020	QEEEPYYGR		QEEEPYYGR	11S globulin isoform 4	Sesamum indicum
Scott et al. 2020	LITLAIPVNKPGR		LITLAIPVNKPGR	Beta-conglycinin subunit alpha/beta	Glycine
Scott et al. 2020	LITLAIPVNKPGR		LITLAIPVNKPGR	Beta-conglycinin subunit alpha/beta	Glycine
Scott et al. 2020	LIVMA	Oxidation (M)	LIVMA Oxidation (M)	11S Globulin Isoform 2	Nonspecific
Scott et al. 2020	LLVAPGQCNLATIHNVR	Caramidomethyl(C)	LLVAPGQCNLATIHNVR Caramidomethyl(C)	Alpha amylase/ trypsin inhibitor	Triticeae *
Scott et al. 2020	LYDPNQAALQA		LYDPNQAALQA	Beta-1,3 glucanase	Mesangiospermae
Scott et al. 2020	MCGMSYPTQCR	Carbamidomethyl(C;C); Oxidation(M;M); Deamidated (NQ)	MCGMSYPTQCR Carbamidomethyl(C;C); Oxidation(M;M); Deamidated (NQ)	2S albumin seed storage protein	Sesamum indicum
Scott et al. 2020	MCGMSYPTQCR	Carbamidomethyl(C;C); Oxidation(M;M); Deamidated (NQ)	MCGMSYPTQCR Carbamidomethyl(C;C); Oxidation(M;M); Deamidated (NQ)	2S albumin seed storage protein	Sesamum indicum
Scott et al. 2020	MCGMSYPTQCR	Carbamidomethyl(C;C); Oxidation(M;M); Deamidated (NQ)	MCGMSYPTQCR Carbamidomethyl(C;C); Oxidation(M;M); Deamidated (NQ)	2S albumin seed storage protein	Sesamum indicum
Scott et al. 2020	MCGMSYPTQCR	Carbamidomethyl(C;C); Oxidation(M;M); Deamidated (NQ)	MCGMSYPTQCR Carbamidomethyl(C;C); Oxidation(M;M); Deamidated (NQ)	2S albumin seed storage protein	Sesamum indicum
Scott et al. 2020	MCGMSYPTQCR	Carbamidomethyl (C);Oxidation (M)	MCGMSYPTQCR Carbamidomethyl (C);Oxidation (M)	2S albumin seed storage protein	Sesamum indicum
Scott et al. 2020	MCGMSYPTQCR	Carbamidomethyl(C;C); Oxidation(M;M); Deamidated (NQ)	MCGMSYPTQCR Carbamidomethyl(C;C); Oxidation(M;M); Deamidated (NQ)	2S albumin seed storage protein	Sesamum indicum
Scott et al. 2020	MCGMSYPTQCR	Carbamidomethyl(C;C); Oxidation(M;M); Deamidated (NQ)	MCGMSYPTQCR Carbamidomethyl(C;C); Oxidation(M;M); Deamidated (NQ)	2S albumin seed storage protein	Sesamum indicum
Scott et al. 2020	MQSEEEER	Oxidation (M)	MQSEEEER Oxidation (M)	11S globulin seed storage protein 2	Sesamum indicum
Scott et al. 2020	NGLHLPSYSPYPR	Deamidated (NQ)	NGLHLPSYSPYPR Deamidated (NQ)	Glycinin G4	Glycine
Scott et al. 2020	NNNPFSFLVPPQESQR		NNNPFSFLVPPQESQR	Glycinin G2/G1	Glycine
Scott et al. 2020	NNNPFSFLVPPQESQR	Deamidated (NQ)	NNNPFSFLVPPQESQR Deamidated (NQ)	Glycinin G2/G1	Glycine
Scott et al. 2020	NSNIQVLLDVPR		NSNIQVLLDVPR	Beta-1,3 glucanase	Musa and Ensete
Scott et al. 2020	QCCNELR	Carbamidomethyl(C); Deamidated (NQ)	QCCNELR Carbamidomethyl(C); Deamidated (NQ)	2S albumin seed storage protein	Sesamum indicum
Scott et al. 2020	QEQFQCAGIVAMR	Carbamidomethyl(C) Oxidation(M)	QEQFQCAGIVAMR Carbamidomethyl(C) Oxidation(M)	11S Globulin Isoform 2	Sesamum indicum
Scott et al. 2020	QEQFQCAGIVAMR	Carbamidomethyl(C) Oxidation(M)	QEQFQCAGIVAMR Carbamidomethyl(C) Oxidation(M)	11S Globulin Isoform 2	Sesamum indicum
Scott et al. 2020	QEQFQCAGIVAMR	Carbamidomethyl(C) Oxidation(M)	QEQFQCAGIVAMR Carbamidomethyl(C) Oxidation(M)	11S Globulin Isoform 2	Sesamum indicum
Scott et al. 2020	QEQFQCAGIVAMR	Carbamidomethyl(C) Oxidation(M)	QEQFQCAGIVAMR Carbamidomethyl(C) Oxidation(M)	11S Globulin Isoform 2	Sesamum indicum
Scott et al. 2020	QEQFQCAGIVAMR	Carbamidomethyl(C) Oxidation(M)	QEQFQCAGIVAMR Carbamidomethyl(C) Oxidation(M)	11S Globulin Isoform 2	Sesamum indicum
Scott et al. 2020	QEQFQCAGIVAMR	Carbamidomethyl(C) Oxidation(M)	QEQFQCAGIVAMR Carbamidomethyl(C) Oxidation(M)	11S Globulin Isoform 2	Sesamum indicum
Scott et al. 2020	QEQFQCAGIVAMR	Carbamidomethyl(C) Oxidation(M)	QEQFQCAGIVAMR Carbamidomethyl(C) Oxidation(M)	11S Globulin Isoform 2	Sesamum indicum
Scott et al. 2020	QEQFQCAGIVAMR	Carbamidomethyl(C)	QEQFQCAGIVAMR Carbamidomethyl(C)	11S Globulin Isoform 2	Sesamum indicum
Scott et al. 2020	QSDNFEYVSFK		QSDNFEYVSFK	Glycinin G2/G1	Glycine
Scott et al. 2020	QVQELAFPGSAQDVER		QVQELAFPGSAQDVER	Beta-conglycinin subunit alpha/beta	Glycine
Scott et al. 2020	SFFLAGNPAGR		SFFLAGNPAGR	11S globulin isoform 4	Sesamum indicum
Scott et al. 2020	SGNVGESGLIDLPGCPR	Caramidomethyl(C)	SGNVGESGLIDLPGCPR Caramidomethyl(C)	Alpha amylase/ trypsin inhibitor	Triticinae *
Scott et al. 2020	SGNVGESGLIDLPGCPR	Caramidomethyl(C)	SGNVGESGLIDLPGCPR Caramidomethyl(C)	Alpha amylase/ trypsin inhibitor	Triticinae *
Scott et al. 2020	SPLAGYTSVIR		SPLAGYTSVIR	11S Globulin Isoform 2	Sesamum indicum
Scott et al. 2020	SPLAGYTSVIR		SPLAGYTSVIR	11S Globulin Isoform 2	Sesamum indicum
Scott et al. 2020	SPLAGYTSVIR		SPLAGYTSVIR	11S Globulin Isoform 2	Sesamum indicum
Scott et al. 2020	SPLAGYTSVIR		SPLAGYTSVIR	11S Globulin Isoform 2	Sesamum indicum
Scott et al. 2020	SSNSFQTLFENQNGR	Deamidated (NQ)	SSNSFQTLFENQNGR Deamidated (NQ)	Beta-conglycinin subunit alpha/beta	Glycine
Scott et al. 2020	SSNSFQTLFENQNGR		SSNSFQTLFENQNGR	Beta-conglycinin subunit alpha/beta	Glycine
Scott et al. 2020	TECQVQQLTAR	Carbamidomethyl(C)	TECQVQQLTAR Carbamidomethyl(C)	11S globulin isoform 3	Sesamum indicum
Scott et al. 2020	TISSEDEPFNLR		TISSEDEPFNLR	Beta-conglycinin subunit alpha/beta	Glycine
Scott et al. 2020	VESEGGLIQTWNSQHPELK		VESEGGLIQTWNSQHPELK	Glycinin G4	Glycine
Scott et al. 2020	VFDGELQEGGVLIVPQNFAVAAK		VFDGELQEGGVLIVPQNFAVAAK	Glycinin G2/G1	Glycine
Scott et al. 2020	VFLQQQCSPVAMPQSLAR	Carbamidomethyl(C) Oxidation(M)	VFLQQQCSPVAMPQSLAR Carbamidomethyl(C) Oxidation(M)	Low molecular weight glutenin	Triticinae *
Scott et al. 2020	VFLQQQCSPVAMPQSLAR	Carbamidomethyl(C) Oxidation(M)	VFLQQQCSPVAMPQSLAR Carbamidomethyl(C) Oxidation(M)	Low molecular weight glutenin	Triticinae *
Scott et al. 2020	VFLQQQCSPVAMPQSLAR	Carbamidomethyl(C) Oxidation(M)	VFLQQQCSPVAMPQSLAR Carbamidomethyl(C) Oxidation(M)	Low molecular weight glutenin	Triticinae *
Scott et al. 2020	VFLQQQCSPVAMPQSLAR	Carbamidomethyl(C) Oxidation(M)	VFLQQQCSPVAMPQSLAR Carbamidomethyl(C) Oxidation(M)	Low molecular weight glutenin	Triticinae *
Scott et al. 2020	VFLQQQCSPVAMPQSLAR	Carbamidomethyl(C)	VFLQQQCSPVAMPQSLAR Carbamidomethyl(C)	Low molecular weight glutenin	Triticinae *
Scott et al. 2020	VFLQQQCSPVAMPQSLAR	Carbamidomethyl(C)	VFLQQQCSPVAMPQSLAR Carbamidomethyl(C)	Low molecular weight glutenin	Triticinae *
Scott et al. 2020	VFLQQQCSPVAMPQSLAR	Carbamidomethyl(C) Oxidation(M)	VFLQQQCSPVAMPQSLAR Carbamidomethyl(C) Oxidation(M)	Low molecular weight glutenin	Triticinae *
Scott et al. 2020	VFLQQQCSPVAMPQSLAR	Carbamidomethyl(C) Oxidation(M)	VFLQQQCSPVAMPQSLAR Carbamidomethyl(C) Oxidation(M)	Low molecular weight glutenin	Triticinae *
Scott et al. 2020	VLIVPQNFVVAAR		VLIVPQNFVVAAR	Glycinin G2/G1	Glycine
Scott et al. 2020	VNQGEMFVVPQYYTSTAR	Oxidation (M)	VNQGEMFVVPQYYTSTAR Oxidation (M)	11S Globulin Isoform 2	Sesamum indicum
Scott et al. 2020	VNQGEMFVVPQYYTSTAR	Oxidation (M)	VNQGEMFVVPQYYTSTAR Oxidation (M)	11S Globulin Isoform 2	Sesamum indicum
Scott et al. 2020	VNQGEMFVVPQYYTSTAR	Oxidation (M)	VNQGEMFVVPQYYTSTAR Oxidation (M)	11S Globulin Isoform 2	Sesamum indicum
Scott et al. 2020	VNQGEMFVVPQYYTSTAR		VNQGEMFVVPQYYTSTAR	11S Globulin Isoform 2	Sesamum indicum
Scott et al. 2020	VNQGEMFVVPQYYTSTAR	Oxidation (M)	VNQGEMFVVPQYYTSTAR Oxidation (M)	11S Globulin Isoform 2	Sesamum indicum
Scott et al. 2020	VNVPLYR		VNVPLYR	Low molecular weight glutenin	Triticinae *
Scott et al. 2020	VNVPLYR		VNVPLYR	Low molecular weight glutenin	Triticinae *
Scott et al. 2020	VNVPLYR		VNVPLYR	Low molecular weight glutenin	Triticinae *
Scott et al. 2020	VPSGTTYYVVNPDNNENLR		VPSGTTYYVVNPDNNENLR	Beta-conglycinin subunit alpha/beta	Glycine
Scott et al. 2020	VPSGTTYYVVNPDNNENLR		VPSGTTYYVVNPDNNENLR	Beta-conglycinin subunit alpha/beta	Glycine
Scott et al. 2020	YMDLSAEK	Oxidation (M)	YMDLSAEK Oxidation (M)	11S globulin seed storage protein 2	Sesamum indicum
Siano et al 2022	AFLLYQEPVL		AFLLYQEPVL	Beta casein	Not assessed by author
Siano et al 2022	AFLLYQEPVLGPVR		AFLLYQEPVLGPVR	Beta casein	Not assessed by author
Siano et al 2022	AGVMGPAGSRGATGPAGVR	Oxidation (M)	AGVMGPAGSRGATGPAGVR Oxidation (M)	Collagen α-2(1) chain	Not assessed by author
Siano et al 2022	ALNEINQFYQK		ALNEINQFYQK	Alpha S2 casein	Not assessed by author
Siano et al 2022	AMKPWIQPK	Oxidation (M)	AMKPWIQPK Oxidation (M)	Alpha S2 casein	Not assessed by author
Siano et al 2022	APFPEVFGK		APFPEVFGK	Alpha S1 casein	Not assessed by author
Siano et al 2022	APSFSDIPNPIGSENSEK		APSFSDIPNPIGSENSEK	Alpha S1 casein	Not assessed by author
[truncated: 1,513 more rows]
