# Supplementary material for: The Demodifier: A tool for screening modification-induced alternate peptide taxonomy in palaeoproteomics
Source: PLoS One. 2026 Jan 12;21(1):e0339465. doi: 10.1371/journal.pone.0339465 (PMC12795368; doi:10.1371/journal.pone.0339465)
Supplement: S2 File — (XLSX) [file pone.0339465.s002.xlsx]

## Sheet: Sheet1
Sequence	Modifications
AAALNIVPTSTGAAK
AAALNIVPTSTGAAK	Deamidated (NQ)
AADAEAEVASLNR
AADAEAEVASLNR	Deamidated (NQ)
AADAEAEVASLNRR
AAEPAATEPLKD
AAEYGAEALER
AAFDMFDADGGGDISVK	Oxidation (M)
AAGPTGPIGSR
AAGRVPGFGVITNIVNGGIECGHGQDSR	Carbamidomethylation
AASDISLLDAQSAPLR
AASDISLLDAQSAPLR	Deamidated (NQ)
AAVEQLTEEQKNEFK	Deamidated (NQ)
AAVLALWDKVNEEEVGGEALGR
AAVTAFWGK
AAVTGFWGK
AAWGKVGGNAGAYGAEALER
AAWGKVGGNAGAYGAEALER	Deamidated (NQ)
ACQASQLAVCASAILSGAKPSGECCGNLR	Carbamidomethylation
ACQASQLAVCASAILSGAKPSGECCGNLR	Carbamidomethylation; Deamidated (NQ)
ACQQVMDQQLR	Carbamidomethylation; Oxidation (M)
ADFYNPK
ADGYIDLEELK
ADLYNPR
AEAQSVDFQTK
AFDAELLSEAFNVPQETIR
AFLLYQEPVL
AFLLYQEPVLGPVR
AFPPSQSQGGGPPQPPLAPR
AFPPSQSQGGGPPQPPLAPR	Deamidated (NQ)
AFVEVNETGTEAAATTIAK
AFVEVNETGTEAAATTIAK	Deamidated (NQ)
AFYLAGGVPR
AGEQGFEYVTFR
AGRISTANSLTLPVLR	Deamidated (NQ)
AGVMGPAGNR	Oxidation (M)
AGVMGPAGSRGATGPAGVR	Oxidation (M)
AIGINAENNQR	Deamidated (NQ)
AILTLVNNDDRDSYN	Deamidated (NQ)
AIPSEVLAHSYNLR
AIPSEVLSNSYNL	Deamidated (NQ)
AIPVNKPGR
AISEELDNALNDITSL
AKDYGSYAQ
AKDYGSYAQGR
ALGQNPTNAEVLR
ALGQNPTQAEVLR
ALGQNPTQAEVLR	Deamidated (NQ)
ALIQVVNCNGER	Carbamidomethyl(C)
ALKALPMHIR	Oxidation (M)
ALNEINQFYQK	3 Deamidated (NQ)
ALNEINQFYQK
ALNEINQFYQK	Deamidated (NQ)
ALNEINQFYQK	2 Deamidated (NQ)
ALPAAAIEGPAYNR
ALPMHIR
ALPVDVLANAYR
ALQPLPGR	Deamidated (NQ)
ALQPLPGRVQIVPDLTR
ALSSMGANYSSYLAK
ALTVPQNYAVAAK	2 Deamidated (NQ)
ALTVPQNYAVAAK
AMAASDISLLDAQSAPLR
AMAASDISLLDAQSAPLR	Deamidated (NQ)
AMKPWIQPK	Oxidation (M)
AMPDEVVMNAFGVSR	Oxidation (M)
AMPLQVITNSYQISPNQAQALK	Oxidation (M)
AMPLQVITNSYQISPNQAQALK	Oxidation (M) Deamidated (NQ)
ANADAVGAEALGR	Deamidated (NQ)
ANLLQAEIEELR	2 Deamidated (NQ)
ANSIIYALNGR
ANSIIYALNGR	Deamidated (NQ)
APFASIVASIGGQ
APFPEVFGK
APFPEVFR
APQVSTPTLVEIGR
APQVSTPTLVEISR
APQVSTPTLVEISR	Deamidated (NQ)
APSFSDIPNPIGSENSEK
AQQGCFCQYAK	Carbamidomethylation
AQQGCFCQYAKD	Carbamidomethylation
AQQGCFCQYAKDPTYGQYIR	Carbamidomethylation
AQQGCFCQYAKDPTYGQYIR	Carbamidomethylation; Deamidated (NQ)
AQQPATQLPTVCR	Carbamidomethylation
ARAAALNIVPTSTGAAK
ARGAQKLCAGVCR	Carbamidomethylation
ARGAQKLCANVCR	Carbamidomethylation
ASDISLLDAQSAPLR
ATDAEADVASLNR
ATDAEADVASLNR	Deamidated (NQ)
ATDAEADVASLNRR
ATGAAGPPGPTGPAGPPGFPGAVGA
ATPADVLANAFGLR
ATPADVLANAFGLR	Deamidated (NQ)
ATPAEVLANAFGLR
ATPAEVLANAFGLR	Deamidated (NQ)
ATPGEVLANAFGLR	Deamidated (NQ)
ATPGEVLANAFGLR
ATPSEVLANAFGLR
ATPSEVLANAFGLR	Deamidated (NQ)
ATTLATDVR	Acetyl (Protein N-term)
AVAPFELCFHSK
AVGEQELR
AVGPAGPRGPAGPTGPAGK
AVLGLVSESETEK
AVLSLYASGR
AVPQRDMPIQAFLLYQEPVLGPVR	Deamidated (NQ); Oxidation (M)
AVPYPQR
AWVAWR
AYFYPELFR
CAELEEELKTVTNNLK
CAGVALSR
CAGVSLIR
CAGVSLIRR
CCKELYDASQHCR	Carbamidomethylation
CCKQLSQIAPQCR	Carbamidomethylation
CCQQLRDVSAK	Carbamidomethylation; Deamidated (NQ)
CEALRYFIALPVPSQPVDPR	Carbamidomethylation
CGDLEEELKIVTNNLK
CGDLSSMLR	Carbamidomethylation; Oxidation (M)
CKISSGLSCPK	Carbamidomethylation
CKLTSGLSCPK	Carbamidomethylation
CKLTSGLSCPKDFPK	Carbamidomethylation
CKLTSGLSCPKGFPK	Carbamidomethylation
CLGVMNGGMQPR	2 Oxidation (M); Deamidated (NQ)
CLQVTNPATGAQITAR	Carbamidomethylation
CNIIQGSIQGDLGGIFGFQR	Carbamidomethylation
CNIIQGSIQGDLGGIFGFQR	Carbamidomethylation; Deamidated (NQ)
CQAIHNVVHAIILHQQQRQQ	Carbamidomethylation
CRSVAVSQVAR	Carbamidomethylation
DAFLGSFLYEYSR
DAPMFVVGVNEKEYKPDIDIVSNASCTTNCLAPLAK	3 Deamidated (NQ); 2 Propionamide (K)
DAQLHLDDAVR
DCCQQLADINNEWCR	Carbamidomethylation
DCCQQLAHISEWCR	Carbamidomethylation
DEATVFSPGGR
DENNPFYL
DENNPFYLR
DFLEDAFNVNR	2 Deamidated (NQ)
DIDDLELTLAK
DISLLDAQSAPLR	Deamidated (NQ)
DISLLDAQSAPLR
DISPECHPVVVSPVAGQYEQQIVVPPK	Carbamidomethylation
DLATEGNEIIR	Deamidated (NQ)
DMPIQAF	Oxidation (M)
DMPIQAFLL	Oxidation (M);Deamidated (NQ)
DMPIQAFLL	Oxidation (M)
DMPIQAFLLYQEPVLGPVR	Deamidated (NQ); Oxidation (M)
DMPIQAFLLYQEPVLGPVR
DNIVSSLDNV
DNQILPSR
DPTYGQYIR
DRCCKELYDASQHCR	Carbamidomethylation
DTDILAAFR
DTLTSCGLAVPHC	Carbamidomethylation
DTPVQAFLLYQDPR
DVAGGGGAQQCPVETK	Carbamidomethylation
DVAGGGGAQQCPVETK	Deamidated (NQ); Carbamidomethylation
DVAGGGGAQQCPVETKLNSCR	Carbamidomethylation
DVLASMGQLNTK	Oxidation (M)
DVNNNANQLEPR	4 Deamidated (NQ)
DYVEQQACR	Carbamidomethylation
DYVEQQACR	Deamidated (NQ); Carbamidomethylation
DYVEQQACRIETPGSPYLAK	Carbamidomethylation
DYVEQQACRIETPGSPYLAKQQCCGELANIPQQCR	Carbamidomethylation
EACFAVEGPK
EACKCIVR	Propionamide (N-term)
EAFGVNMQIVR	Oxidation (M); Deamidated (NQ)
EAFGVNMQIVR
EAGPSGPAGPTGAR
EALEKFDK
EDENNPFYLR
EDTSGVVLFIGHVVNPLLSS
EDVPSER
EFIAGIVGR
EFTPVLQADFQK
EGCFVLEGPK
EGCQYISFK
EGEASEQLQCER	Carbamidomethylation
EGIHAQQKEPMIGVNQELAYF	Oxidation (M)
EGLNVACENALPR	Carbamidomethylation
EGPVGLPGIDGRPGPIGPAGAR
EHGAQEGQAGTGAFPR
EITLGFVDLLR
EIVPNSAEER	Phosphorylation
EIYIQQGK
ELAAISSNCR	Carbamidomethylation
ELAFNYPSEMVN
ELEELNVPGEIVE
ELEELNVPGEIVE	Deamidated (NQ)
ELINSWVESQTNGIIR	Deamidated (NQ)
ELPDPQESIQR
ELQELQER
ELQESSLEACR	Carbamidomethylation
ELYDASQHCR	Carbamidomethylation
ELYRGGLEPINFQTAADQAR
EMQWDFVR	Oxidation (M)
ENLCSTFCK
ENQSVLITGESGAGK
EPMIGVNQELA	Oxidation (M);2 Deamidated (NQ)
EPMIGVNQELAY	Oxidation (M);Deamidated (NQ)
EPMIGVNQELAYF	Oxidation (M)
EPMIGVNQELAYFYPE	Oxidation (M)
EPVLGPVR
EQCGSQAGGATCPNCLCCSR	Carbamidomethylation
ESYFVDAQPK
ESYFVDAQPQQKEEGSKGR
ETICTMR
ETLNPNALSLPR
ETMMFSGSFR
EVDDEALEK	Glu->pyro-Glu (E1)
EVGGGGGSQQCPQERPK	Glu->pyro-Glu; Carbamidomethylation
EVLNENLLR	Deamidated (NQ)
EVLNENLLR	2 Deamidated (NQ)
EVLNENLLR
EVQMDFVR
EVVKLTAASITAVCR	Carbamidomethylation
EVVKLTAASITAVCRLPIVVDASGDGAYVCKDVAAYPDA	Carbamidomethylation
EYVAQQTCGISISGSAVSTEPGNTPR	Carbamidomethylation
EYVAQQTCGVGIVGSPVSTEPGNTPR	Carbamidomethylation
EYVAQQTCGVGIVGSPVSTEPGNTPR	Deamidated (NQ); Carbamidomethylation
FAWPQYLK
FAWPQYLK	Deamidated (NQ)
FEEFFGPGGR
FENQNGRIR
FFEHFGDLSNADAVMNNPK	Oxidation (M)
FFEITPEK
FFESFGDLSTPDAVMGNPK
FFLAGNPQAQAQSQQQQQR
FFLAGNPQTAQFQGQQER
FFVAPFPE
FFVAPFPEV
FFVAPFPEVF
FFVAPFPEVFG
FFVAPFPEVFGK
FIAEGHPLSLK
FLANVSTVLTSK
FLANVSTVLTSK	Deamidated (NQ)
FLDDDLTDDIVCAK
FLDDDLTDDVMCAK	Oxidation (M)
FLLYQEPVLGPVR
FLQPEVMGVSK	Oxidation (M)
FLVPPQESQKR
FPQYLQYLYQ
FPQYLQYLYQGPIVLNPWDQVK
FQSEEQQQTEDELQD	Phosphorylation
FQSEEQQQTEDELQDK	Phosphorylation
FQSEEQQQTEDELQDKIHPF	Phosphorylation
FQSEEQQQTEDELQDKIHPFAQ	Phosphorylation
FQSEEQQQTEDELQDKIHPFAQT	Phosphorylation
FQSEEQQQTEDELQDKIHPFAQTQ	3 Deamidated (NQ)
FQSEEQQQTEDELQDKIHPFAQTQ	Phosphorylation
FREGDIIAVPT
FREGDLIAVPT
FREGDLIAVPTGVA
FTLPQYFK
FVAPFPEVFGK
FVVAPFPEVF
FVVAPFPEVFR
FVVAPFPEVFRK
FYLAGNQEQEFLK
FYPELFR
GAAGLPGVAGAPGLPGPR
GADPEDVILSAFK
GAEEQLVPR
GAIIFGDAPNNMR	Oxidation (M); Deamidated (NQ)
GANGAPGIAGAPGFPGAR	Deamidated (NQ)
GAPGAVGPAGPRGPAGPTGPAGK
GAPGSVGPAGPRGPAGPTGPAGK
GAQKLCAGVCR	Carbamidomethylation
GAQKLCAGVCR	Deamidated (NQ); Carbamidomethylation
GAQKLCAGVCRCK	Carbamidomethylation
GAQKLCANVCR	Deamidated (NQ); Carbamidomethylation
GAQKLCANVCR	Carbamidomethylation
GAQKLCSTVCR	Carbamidomethylation
GATGPAGVRGPNGDSGRPGEPGLMGPR	Deamidated (NQ) Oxidation (M)
GAVGPAGAVGPR
GDGGPPGATGFPGAAGR
GDPGPVGPVGPAGAFGPR
GDVGPVGR
GEAGPAGPAGPAGPR
GEAGPAGPAGPAGPRG
GEAGPSGPAGPTGAR
GEIGPAGNVGPTGPAGPR
GEPGNIGFPGPK	Deamidated (NQ)
GEPGPAGAVGPAGAVGPR
GEPGPAGLPGPPGER
GEPGPTGIQGPPGPAGEEGKR
GERGPPGESGAAGPTGPIGSR
GETGPAGPAGPIGPVGA
GETGPAGPAGPIGPVGAR
GETGPAGRPGEVGPPGPPGPAGEKG
GFCGLSQPK
GFPGADGVAGPK
GFPGADGVAGPKG
GFPGSDGVAGPK
GFPGSPGNIGPAGK
GFPGSPGNIGPAGK	Deamidated (NQ)
GGCQELLGECCSR	Carbamidomethylation
GGLEPINFQTAADQAR	Deamidated (NQ)
GGLSVISPK
GGMTSHAAVVAR
GGPGSRGFPGADGVAGPK
GGSFYPGETTPPQQLQQR
GIDETICTMR
GIGTIISSP	Oxidation (P)
GIGTIISSPFR	Oxidation (P)
GIGTIISSPYR
GIHNLNEDNAR
GIHNLNEDNAR	Deamidated (NQ)
GIHNLNEDNARSIPPKCGVNLPYTISLNIDCSRV	Carbamidomethylation
GIPGEFGLPGPAGAR
GIPGPVGAAGATGAR
GLNYYQQK
GLPADVIANAYQISR
GLPADVIANAYQISR	Deamidated (NQ)
GLPGESGAVGPAGPIGSR
GLPGVAGSVGEPGPLGIAGPPGAR
GLPQEVLNENLLR	3 Deamidated (NQ)
GLPQEVLNENLLR	2 Deamidated (NQ)
GLPQEVLNENLLR
GLPRNTQGVA	Deamidated (NQ)
GLQVISPPLQR
GLSPEVLNENLLR
GMAIEDPSCPHGIR
GMIFPGCPSTFEEPQQK	Oxidation (M); Deamidated (NQ)
GMIFPGCPSTFEEPQQK	Oxidation (M)
GMIFPGCPSTYQEPQESQQR	Oxidation (M)
GPAGPAGPIGPVGAR
GPAGPIGPVGAR
GPAGPRGPAGPTGPAGK
GPIVLNPWDQVK
GPNGDSGRPGEPGLMGPR	Deamidated (NQ) Oxidation (M)
GPPGESGAAGPTGPIGSR
GPSGPQGPSGPPGPK
GPSGPQGPSGPPGPKG
GPVRGPFPIIV
GQAGVMGFPGPK
GQEQQEYAPQLGR
GRTGQPGAVGPAGIR	Deamidated (NQ)
GSAGPPGATGFPGAAGR
GSMILDICTK	Oxidation (M)
GSPGEAGRPGEAGLPGAK
GSPGEAGRPGEAGLPGAKG
GSQSFLLSPGGR	Oxidation (P)
GSTGEIGPAGPPGPPGLR
GTPGQTGARGLP
GTQYTDAPSFSD
GTQYTDAPSFSDIPNPIGSENSEK
GTQYTDAPSFSDIPNPIGSENSEK	2 Deamidated (NQ)
GTTYYVVNPDNNENLR
GVAGEPGRNGLPGGPGLR	Deamidated (NQ)
GVEENICTLK
GVEENICTMK	Oxidation (M)
GVMNGGMQPR	Deamidated (NQ); Oxidation (M)
GVNMQIVR	Oxidation (M)
GVPGPPGAVGPAGK
GVQGPPGPAGPR
GVQGPPGPAGPRG
GVVGLPGQR
GYLAVAVVK
HGEYGFQNALIVR
HIQKEDVPSER
HKEMPFPK	Oxidation (M)
HLPLPLLQ
HLVDEPQNLIKK
HNIGQTSSPDIYNPQ
HPAEFGADAQAAMK
HPEYAVSVLLR
HQGLPQEVLNENLLR
HYAHVDCPGHADYVK
IDAEELAEIFR
IDALNENK	2 Deamidated (NQ)
IDALNENK
IDALNENK	Deamidated (NQ)
IDALNENKVLVLDTDYK
IDALNENKVLVLDTDYKK	2 Deamidated (NQ)
IDALNENKVLVLDTDYKK	Deamidated (NQ)
IDALNENKVLVLDTDYKK
IDCGHVDSLVRPCLSYVQGGPGPSGQCCDGVKNLHNQAR	Carbamidomethylation; Deamidated (NQ)
IDEQSNFEK	Propionamide (K)
IEELEEEIEAER
IEELEEEIEAERA
IEELEEELEAER
IEKFQSEEQQQTEDELQDKIHPFAQTQ	Phosphorylation
IETPGSPYLAK
IETPGSPYLAKQQCCGELANIPQQCR	Carbamidomethylation
IETPGSPYLAKQQCCGELANIPQQCR	Deamidated (NQ); Carbamidomethylation
IFAEKTESPAEFK
IFWGIPALLKR
IGGATYQVPVEIR	Deamidated (NQ)
IGINGFGR
IGINGFGR	Deamidated (NQ)
IGQPGAVGPAGIR	Deamidated (NQ)
IGQPGAVGPAGIR
IGVNQELAYFYPELFR
IHPFAQTQ
IIAEKTKIPAVFK
IIDTNSLENQLDQMPR	Oxidation (M)
IIKDGGIDPLVR
IIVTQTMK
IIVTQTMK	Deamidated (NQ)
IIVTQTMKGLDIQK	Deamidated (NQ)
IIVTQTMKGLDIQK	2 Deamidated (NQ)
IIVTQTMKGLDIQK	Oxidation (M)
IIYGGSVTGASCK	Carbamidomethylation
IKTVTSLDLPVLR
ILDEAMAGDNVGLLLR	Deamidated (NQ); Oxidation (M)
ILEFNSKPN
ILEFNSKPN	Deamidated (NQ)
ILPTMCSVNVPLYR	Oxidation (M)
ILRGVGPSVGV
ILSDITAFGGIR
INAQEPTR
IPAVFK
IPAVFKID
IPAVFKIDALNEN	2 Deamidated (NQ)
IPAVFKIDALNENK	2 Deamidated (NQ)
IPAVFKIDALNENK	Deamidated (NQ)
IPAVFKIDALNENKVLVLDTDYKK	Deamidated (NQ)
IPTAYVK
IQEVKASDDGEYR
IQLVEEELDR
IQLVEEELDR	Deamidated (NQ)
IQLVEEELDRAQ	Deamidated (NQ)
IQLVEEELDRAQER
IQLVEEELDRAQER	Deamidated (NQ)
IRENIADAAR
IRENIADAAR	Deamidated (NQ)
ISFGFEASDLLK
ISLLDAQSAPLR
ISLLDAQSAPLR	Deamidated (NQ)
ISNVFTFAFR
ISNVFTFAFR	Deamidated (NQ)
ISQYYQK
ISSGLSCPK	Carbamidomethylation
ISTANSLTLPVLR	Deamidated (NQ)
ISTINSQTLPILSQLR
ISTLNSLTLPALR
ISTVNSLTLPILR	Deamidated (NQ)
ISTVNSLTLPILR
ISTVNSLTLPILRNLR	2 Deamidated (NQ)
ISYQFEASSLLR
ISYQFEASSLLR	Deamidated (NQ)
ITLSQVGDVLR
ITVDDKHYQK
IVPLAIDTR
IVPLAIDTRVGV
IYQTATHLPR
KAADAEAEVASLNR
KAPQVSTPTLVEIGR
KAPQVSTPTLVEISR
KATDAEADVASLNR
KIDALNENK	2 Deamidated (NQ)
KIIAEK
KISQYYQK
KLAPILDEAAATLQSEEDVVIAK
KLGAPSITCVR
KLVIIEGDLER
KLVIIESDLER
KLVILEGELER
KNGAQGIGLCR	Deamidated (NQ)
KTVDMESTEVFTKK	Oxidation (M)
KVFSKCELAHK
KVPQVSTPTLVEVSR
KYNVPQLEIVPK	2 Deamidated (NQ)
LAEQELIETSER
LAFNPTQLEG
LAFNPTQLEGQ
LAFNPTQLEGQCHV	2 Deamidated (NQ)
LAFNPTQLEGQCHV	3 Deamidated (NQ)
LAFNPTQLEGQCHV
LAFNPTQLEGQCHV	Deamidated (NQ)
LAGTSSVINNLPLDVVAATFNLQRNEAR	5 Deamidated (NQ)
LALESNSDEPDTIEYCNLGCR	Carbamidomethylation
LAMAASDISLLDAQSAPLR	Oxidation (M)
LAMAASDISLLDAQSAPLR	Deamidated (NQ); Oxidation (M)
LAPILDEAAATLQSEEDVVIAK
LAQESIMDLENEK	Oxidation (M)
LCAGVCR
LCANVCR	Carbamidomethylation
LCTTSCEEVVR
LDAQSAPLR
LDTSNFNNQLDQNPR	Deamidated (NQ)
LEEAGGATAAQIEMNK	Oxidation (M)
LEGGDALSASQ
LEIVPNSAEER	Phosphorylation
LEQLLR
LETTCSQGFGQSQQQQQPGQR	Carbamidomethylation
LETTCSQGFGQYQQQQQPGQR	Carbamidomethylation
LFDQQNEGSIFAISR	Deamidated (NQ)
LFDQQNEGSIFAISR
LFGFTYLR
LGAPSITCVR
LGEYGFQNALIVR
LGEYGFQNALIVR	Deamidated (NQ)
LGGFLGIWRGEVFK
LGGFLGIWRGEVFKQLQR
LGLSAKNYGR	Deamidated (NQ)
LGPYAEELR
LGQSQVR
LHENIARPS
LIFGADSPAIQENR
LITLAIPVNKPGR
LIVMA	Oxidation (M)
LIVTQTMK
LIVTQTMK	Deamidated (NQ); Oxidation (M)
LIVTQTMKGLDIQK	Oxidation (M)
LLAAGAGSATR
LLDAQSAPLR
LLDENIDDDISCAK
LLDENIDDDISCAK	Deamidated (NQ)
LLDENIDDDISCAKR
LLDTSNFNNQLDQNPR
LLDTSNFNNQLDQNPR	Deamidated (NQ)
LLGDVLVVVLAR
LLGNVLVVVLAR
LLGNVLVVVLAR	Deamidated (NQ)
LLTENGEFTR
LLVAPGQCNLATIHNVR	Caramidomethyl(C)
LLVVYPWTER
LLVVYPWTQR
LLVVYPWTQR	Deamidated (NQ)
LLYQEPVL
LLYQEPVLGPVR
LLYQEPVLGPVR	Deamidated (NQ)
LNALKPDNR
LNALKPDNR	Deamidated (NQ)
LNFLKK
LNIGPSSSPDIYNPEAGR	Deamidated (NQ)
LPAGLASVR
LPIVVDASGDGAYVCK
LPIVVDASGDGAYVCKDVAAYPDA	Carbamidomethylation
LPLPLLQ
LPQEVLNENLLR	2 Deamidated (NQ)
LPQEVLNENLLR	3 Deamidated (NQ)
LPQEVLNENLLR
LPQNIPPLTQTPVVVPPFL
LPQNIPPLTQTPVVVPPFLQPEVMGVSK	Oxidation (M)
LPQYLK
LPYPYYAK
LQAFEPLR	Deamidated (NQ)
LQAFEPLR
LQCNGSQVPEAVLR	Deamidated (NQ)
LQCNGSQVPEAVLR	Carbamidomethylation
LQCVGSQVPEAVLR	Carbamidomethylation
LQEAEEQIEAVNSK
LQPEVMGVSK	Oxidation (M)
LQSGDALRVPSGT
LQSGDALRVPSGTT
LQSGDALRVPSGTTY
LQVVNCNGNTVFDGELEAGR	3 Deamidated (NQ)
LRHNIGQT
LRPTPEDNLEIILR
LRPTPEDNLEIILR	Deamidated (NQ)
LRQNIGQ
LRQNIGQNSSPD
LRQNIGQNSSPDIYN	Deamidated (NQ)
LRQNIGQNSSPDIYNPQ	Deamidated (NQ)
LSAEFGSLR
LSAEYVLLYR
LSAEYVR
LSAQFGSLR
LSFNPTQLEEQ	Deamidated (NQ)
LSFNPTQLEEQ
LSFNPTQLEEQCHI
LSFNPTQLEEQCHI	Deamidated (NQ)
LSFNPTQLEEQCHI	2 Deamidated (NQ)
LSFNPTQLEEQCHI	3 Deamidated (NQ)
LSFNPTQLEGQCHI
LSIAHQTR	Deamidated (NQ)
LSNQLVEGQNYVNFK	Deamidated (NQ)
LSTEPDFLENR
LTAASITAVCR	Carbamidomethylation
LTAASVPEVCK
LTAASVPEVCKVPIPNPSGDR	Carbamidomethylation
LTEEEKNRL
LTSGLSCPK	Carbamidomethylation
LTSGLSCPKDFPK	Carbamidomethylation
LTSGLSCPKGFPK	Carbamidomethylation
LVASTQAALA
LVGIKEQQQK
LVIIEGDLER
LVIIESDLER
LVILEGELER
LVLGNALYFK	Deamidated (NQ)
LVLGNALYFK
LVMDKPNGPVWR	Oxidation (M); Deamidated (NQ)
LVNELTEFAK
LVSWYDNEWGYSNR	Deamidated (NQ)
LVTDLTK
LVVSTQTALA
LYCCQELAEISQQCR	Carbamidomethylation
LYDPNQAALQA
LYKELPDPQESIQR
LYQEPVLGPVR	Deamidated (NQ)
LYQEPVLGPVR
LYQGPIVLNPWDQVK
MAASDISLLDAQSAPLR
MAASDISLLDAQSAPLR	Deamidated (NQ); Oxidation (M)
MCGMSYPTQCR	Carbamidomethyl(C;C) Oxidation(M;M)
MEGGDALSASQ	Oxidation (M)
MEIQEIQLK
MELQEMQLK
MFLSFPTTK
MLTAEEKAAVTGFWGK	Oxidation (M)
MQSEEEER	Oxidation (M)
NAATPGQSLVCQYLAR	Deamidated (NQ)
NAATPGQSLVCQYLAR
NADGYIDLEELK
NAMFVPH
NANGSSDYGLFQLNNK	Deamidated (NQ)
NAVPITPT	Deamidated (NQ)
NAVPITPTLNR	2 Deamidated (NQ)
NAVPITPTLNR	Deamidated (NQ)
NAVPITPTLNR
NAVPITPTLNREQL	2 Deamidated (NQ)
NCYNLCR
NCYNLCR	Deamidated (NQ)
NELDKGIGTIIS
NFEYVSFK
NGLHLPSYSPYPR	Deamidated (NQ)
NGLMMAEIEELR	Deamidated (NQ); 2 Oxidation (M)
NICGISCNK
NICNISCDK
NICNISCDKFLDDDLTDDIVCAK
NIEYLTLGVDDQPLFHGR
NILEASYDTKFE
NILEASYDTKFEEIN
NILEASYDTKFEEINK	Deamidated (NQ)
NKYAGVGSAIEYAVCALKVEVIVVIGHSR	Carbamidomethylation
NLENTVKEIIK	Deamidated (NQ)
NLHLPLPLLQ
NLPPRCNQGPPCNIPGT	Carbamidomethylation
NLQGENEEEDSGAIVTVK
NLQGENEGEDKGAIVTVK
NMAINPSKENLCSTFCK	Oxidation (M)
NNGKTEYGLFQINNK	3 Deamidated (NQ)
NNLLQAELEELR	Deamidated (NQ)
NNLLQAELEELR
NNNPFSFLVPPQESQR
NNNPFSFLVPPQESQR	Deamidated (NQ)
NPIYSNNFGK	Deamidated (NQ)
NPIYSNNFGK
NPWDQVKR
NQLAATLGEGEVEGLHALAEQVVQFVLADASNIGGPR
NSNIQVLLDVPR
PAGPAGPIGPVGAR
PATGYKVSALTGCR	Carbamidomethylation
PGSVGPAGPRGPAGPTGPAGK
PIVVDASGDGAYVCK	Carbamidomethylation
PPQESQK
PQAQGSVQPQQLPQFAEIR
PQAQGSVQPQQLPQFEEIR
PRSGNVGESGLIDLPGCPR	Carbamidomethylation
PTAYNTILR
PTQLEEQCHI
PTQLEEQCHI	Deamidated (NQ)
PTQLEEQCHI	2 Deamidated (NQ)
PVALINNQ
PVALINNQFLPY
PVALINNQFLPYPY
PVEPFTESQ
PVGAVGPAGAVGPR
PVGAVGPAGAVGPRGPSGPQGIR	Deamidated (NQ)
PVNKPGR
QAGTGAFPR	Gln->pyro-Glu
QAPPPSVLDFIVDHPFLFLIR	Gln->pyro-Glu
QAPPPSVLDFIVDHPFLFLIR
QAQPTTMAR	Oxidation (M);Gln->pyro-Glu;Deamidated (NQ)
QCCNELR	Carbamidomethyl(C); Deamidated (NQ)
QEEEPYYGR
QEEVGGEALGR	Gln->pyro-Glu
QEGLDFPEYDGVDR	Gln->pyro-Glu
QEPVLGPVR	Deamidated (NQ)
QEPVLGPVR
QEQFQCAGIVAMR	Carbamidomethyl(C) Oxidation(M)
QEQNQEQPIR	Gln->pyro-Glu
QEQNQEQPIR	Gln->pyro-Glu;2 Deamidated (NQ)
QEQNQEQPIR	Gln->pyro-Glu;Deamidated (NQ)
QEQNQEQPIRCEKDER	Gln->pyro-Glu
QEVGGEALGR	Gln->pyro-Glu
QEVLNENLLR	Gln->pyro-Glu;2 Deamidated (NQ)
QFYQLDAYPS
QFYQLDAYPSGA	Gln->pyro-Glu;Deamidated (NQ)
QGAPGAVGPAGPRGPAGPTGPAGK	Deamidated (NQ)
QGAPGSVGPAGPRGPAGPTGPAGK	Deamidated (NQ)
QGAPGSVGPAGPRGPAGPTGPAGK
QGIIQPQQPAQLEVIR	Gln->pyro-Glu
QGIIQPQQPAQLEVIR
QGLPQEVLNENLLR	Gln->pyro-Glu;2 Deamidated (NQ)
QGLPQEVLNENLLR	Gln->pyro-Glu;3 Deamidated (NQ)
QGLPQEVLNENLLR	Gln->pyro-Glu;Deamidated (NQ)
QGPIVLNPWDQVK
QGPSGASGPAGPR	Gln->pyro-Glu
QILNPTNGENLR
QILNPTNGENLR	Deamidated (NQ)
QILQWQVLSNTVPAK
QIPGLNTLGISIAR	Deamidated (NQ)
QIPGLNTLGISIAR
QKEDVPSER	Gln->pyro-Glu
QLEDELAAMQK
QLEDELVSLQK
QLEEEQQALQK
QLEENLVVFDLAK	Gln->pyro-Glu
QLEENLVVFDLAK
QLEENLVVFDLAR
QLETTCSQGFGQSQQQQQPGQR	Gln->pyro-Glu; Carbamidomethylation
QLETTCSQGFGQYQQQQQPGQR	Gln->pyro-Glu; Carbamidomethylation
QLKVAINGFGR	Deamidated (NQ)
QLKVAINGFGR
QLKYQGNSGPLVNP	Deamidated (NQ)
QLKYQGNSGPLVNP
QLNPQAQGSVQPQQLPQFAEIR	Gln->pyro-Glu
QLSQIAPQCR	Carbamidomethylation
QLSQIAPQCR	Gln->pyro-Glu; Carbamidomethylation
QLSQIPEQFR	Gln->pyro-Glu
QPEVMGVSK	Gln->pyro-Glu
QPEVMGVSK
QPFPQQPQQPYPQQPQQPFPQTQQPQQPFPQSK
QPTSCQNVQHQCCR	Gln->pyro-Glu; Carbamidomethylation
QQCCGELANIPQQCR	Gln->pyro-Glu; Carbamidomethylation
QQCCGELANIPQQCR	Carbamidomethylation
QQPVQGQQPEQGQQPGQWQQGYYPTSPQQLGQGQQPR
QQQEEQPLEVR
QQQQQQQQILQQILQQQLIPCR	Gln->pyro-Glu; Carbamidomethylation
QQQQQQQQQILQQILQQQLIPCR	Gln->pyro-Glu; Carbamidomethylation
QSACNCLKGIAR	Gln->pyro-Glu; Carbamidomethylation
QSDNFEYVSFK
QSLTLTDVENLH
QTCGYYLSAER	Gln->pyro-Glu; Carbamidomethylation
QTCGYYLSAER	Carbamidomethylation
QVGAEALGR	Gln->pyro-Glu
QVKNNNPFSF	Deamidated (NQ)
QVKNNNPFSF
QVLLNGVQPSR	Deamidated (NQ)
QVLSNTVPAK
QVQELAFPGSAQD
QVQELAFPGSAQDVER
QVVDQQLAGR
QWQVLSNTVPAK
QYEQTVVPPKGGSFYPGETTPLQQLQQGIFWGTSSQTVQGYYPGVTSPR	Gln->pyro-Glu; Deamidated (NQ)
RANLLQAEIEELR	2 Deamidated (NQ)
RELEELNVPGE
REVVKLTAASITAVCRLPIVVDASGDGAYVCK	Carbamidomethylation
RGETGPAGPAGPIGPVGAR
RGETGPAGPAGPIGPVGARGPAGPQGPR	Deamidated (NQ)
RGSTGEIGPAGPPGPPGLR
RHPDYSVSLLLR
RIDEQSNFEK	Propionamide (K)
RIQLVEEELDR
RIQLVEEELDRAQER
RLSFNPTQLEEQCHI	Deamidated (NQ)
RNQIVR	Deamidated (NQ)
RPCFSDLTLDETYVPKPFDEK
RPSYTNGPQEIY	Deamidated (NQ)
RPSYTNGPQEIYIQ	Deamidated (NQ)
RPSYTNGPQEIYIQQ	Deamidated (NQ)
RPSYTNGPQEIYIQQ
RPTISNGYGR	Deamidated (NQ)
RPTISNGYGR
RSDPNSSVLK
RSNVFDPFADLWADPFDTFR
RTSALECIR
SAFDLNFTPR
SAPEELVQQVLSAGWR
SAWMTDEEFAR	Oxidation (M)
SCQAQPTTMAR	Oxidation (M9) Carbamidomethyl (C2)
SDEPDTIEYCNLGCR	Carbamidomethylation
SDIPNPIGSENSEK
SDISLLDAQSAPLR
SDISLLDAQSAPLR	Deamidated (NQ)
SDLDEEIIPEEDIISR
SDNFEYVSFK
SDPNSSVLKDLPGCPR	Carbamidomethylation
SEEELSDLFR
SFFLAGNPAGR
SGAAGPTGPIGSR
SGDRGETGPAGPAGPIGPVGAR
SGETGASGPPGFVGEK
SGFAPEFLK
SGLWSLAEKLSAEPEFLEQHIPR
SGNVGESGLIDLPG
SGNVGESGLIDLPGCPR	Caramidomethyl(C)
SGPPEHKLFGFTYLR
SGPWSWCNPATGYK	Carbamidomethylation; Deamidated (NQ)
SGPWSWCNPATGYKVSALTGCR	Carbamidomethylation; Deamidated (NQ)
SGSCVPGVAFR	Carbamidomethylation
SHPETLEKFDKFK
SIDDLEDELYAQK
SIPPKCGVNLPYTISLNIDCSRV	Carbamidomethylation
SKQLEDELAAMQK
SLACQCLVR	Deamidated (NQ); Carbamidomethyl (C4; C6)
SLAMAASDISLLDAQSAPLR	Deamidated (NQ); Oxidation (M)
SLAMAASDISLLDAQSAPLR
SLAPEYEK
SLFPPASEVVKP	Propionamide (K)
SLPQNIPPLTQTPVVVPPFLQPEVMGVSK	Oxidation (M)
SLTLTDVE
SLTLTDVENLH
SLVYPFPGPIPN
SLVYPFPGPIPNS
SLVYPFPGPIPNSLPQ
SLVYPFPGPIPNSLPQNIPPLTQTPVVVPPFL
SLVYPFPGPIPNSLPQNIPPLTQTPVVVPPFL	Deamidated (NQ)
SLVYPFPGPIPNSLPQNIPPLTQTPVVVPPFLQPEVMGVSK	Oxidation (M)
SNDVYLPR
SNFQLDQLQGRK	2 Deamidated (NQ)
SNSFVYLEPLPR
SNSFVYLEPLPR	Deamidated (NQ)
SNVFDPFADLWADPFDTFR
SPALGAANRALAR	Deamidated (NQ)
SPAQILQWQ
SPAQILQWQVL
SPAQILQWQVLSNTVPAK	Deamidated (NQ)
SPAQILQWQVLSNTVPAK
SPAQTLQWQVLPNAVPAK	Deamidated (NQ)
SPAQTLQWQVLPNAVPAK	2 Deamidated (NQ)
SPAQTLQWQVLPNAVPAK	4 Deamidated (NQ)
SPLAGYTSVIR
SPLFVGKVVNPTQA
SPQLENLR
SPQLQNLR
SPQLQNLRDYR	Deamidated (NQ)
SPVSTEPGNTPR
SQIVRVEGGLR
SQQLQNLR
SQSDNFEYVSF
SQSDNFEYVSFK
SQSDNFEYVSFK	Deamidated (NQ)
SQSDRQSACNCLKGIAR	Carbamidomethylation
SQSDRQSACNCLKGIAR	Carbamidomethylation; Deamidated (NQ)
SQSESYFVDAQPQQK
SQSESYFVDAQPQQKEEGN
SQVLQQSTYQPLQQLCCQQLWQIPEQSR	Deamidated (NQ); Carbamidomethylation
SRDPIYSNK
SRDPIYSNKLGK
SRDPIYSNKLGK	Deamidated (NQ)
SRGAQKLCSTVCR	Carbamidomethylation
SRNPIYSNK	Deamidated (NQ)
SRNPIYSNNFGK	Deamidated (NQ)
SRPDQSGLMELPGCPR	Oxidation (M); Carbamidomethylation
SSDEPNAIEYCSLGCR	Carbamidomethylation
SSNNQLDQMPR	3 Deamidated (NQ); Oxidation (M)
SSNSFQTLFENQNGR	Deamidated (NQ)
SSNSFQTLFENQNGR	2 Deamidated (NQ)
SSNSFQTLFENQNGR
STDYGIFQINSR
STLGRNCYNLCR	Carbamidomethylation
SVAVSQVAR
SVLSLSQSK
SVVEDLPEGPAVK
SVYQELGVR
SYLSEEMIAEFK	Oxidation (M)
TDAPSFSDIPNPIGSENSEK
TECQVQQLTAR	Carbamidomethyl(C)
TELTEEEKNYLK
TESPAEFK
TFEEPQQPQQR
TGPAGPAGPIGPVGAR
TGPPGPAGQDGRPGPPGPPGAR
TGQPGAVGPAGIR	Deamidated (NQ)
TGQPGAVGPAGIRG	Deamidated (NQ)
TGQPGAVGPAGIRGSQG	2 Deamidated (NQ)
TIDDLEDELYAQK
TIDDLEDELYAQK	Deamidated (NQ)
TIDDLEDEVYAQK
TISSEDEPFNLR
TISSEDKPFNLR
TISSEDKPFNLR	Deamidated (NQ)
TKIPAVF
TKIPAVFK
TKIPAVFKID
TKIPAVFKIDALNENK	Deamidated (NQ)
TKIPAVFKIDALNENK	2 Deamidated (NQ)
TKVIPYVR
TLEDQLSELK
TLPTMCSVNVPLYR	Deamidated (NQ)
TLPTMCSVNVPLYR	Oxidation (M)
TLTDVENLH
TNAIPYVR	Deamidated (NQ)
TNDNAMIANLAGR
TNSYQIIPVLR
TNVSPEVAESTR
TPEVDDEALE
TPEVDDEALEK
TPEVDDEALEKF
TPEVDDEALEKFDK
TPEVDDEALEKFDK	Deamidated (NQ)
TPEVDDEALEKFDKALK
TPEVDKEALEK
TPEVDKEALEKFDK
TPEVDNEALEK	Deamidated (NQ)
TPEVDNEALEKFDK
TPEVDNEALEKFDK	Deamidated (NQ)
TPEVDNEALEKFDKALK	Deamidated (NQ)
TPEVDNEALEKFDKALK
TPLPLAGPPR
TPVVVPPFL
TPVVVPPFLQPEVMGVSK	Oxidation (M)
TQINKVVR
TQMVDEEIMEK	Oxidation (M)
TQMVDEEIMEK	Deamidated (NQ)
TQMVDEEIMEKFR	2 Oxidation (M)
TRVGINGFGR	Deamidated (NQ)
TSALECIR
TSDPNSGVLKDLPGCPR	Carbamidomethylation
TTLGRNCYNLCR	Carbamidomethylation
TVDMESTEVFTK	Oxidation (M) Phosphorylation
TVDMESTEVFTKK	Oxidation (M)
TVLGELGINR
TVLGNFSAFVAK
TVMENFVAFVDK	Oxidation (M)
TVTSLDLPVLR
TYDSYLGDDYVR
TYQEPQESQQR
TYYVVNPDNDENLR
VAAALTK
VACFNSCLLGPSTVFQCADFCACR	Carbamidomethylation
VAGGGGAQQCPVETK	Carbamidomethylation
VAGGGGAQQCPVETKLNSCR	Carbamidomethylation
VAGTWHSLAMAASDISLLDAQSAPLR	Deamidated (NQ); Oxidation (M)
VAGTWYSLAMAASDISLLDAQSAPLR
VAGTWYSLAMAASDISLLDAQSAPLR	Deamidated (NQ); Oxidation (M)
VAINGFGR	Deamidated (NQ)
VAINGFGR
VAPFPEVFGK
VAPFPQPVVPYPQR
VATVQCLSGTGSLR	Carbamidomethylation
VDEVGAEALGR
VDEVGGEALGR
VDPENFR	Deamidated (NQ)
VDQVGAEALGR	Deamidated (NQ)
VEDEQSLGAQLQK
VEDEQSLGAQLQK	Deamidated (NQ)
VESEGGLIQTWNSQHPELK
VETDLAGHGQEVLIR
VFDGELQEGGV
VFDGELQEGGVLIVPQNFAVAAK
VFDGELQEGR
VFDVNNNANQLEPR	5 Deamidated (NQ)
VFIDRAFPPSQSQGGGPPQPPLAPR
VFLQQQCSPVAMPQSLAR	Carbamidomethyl(C)
VFLQQQCSPVPVPQR
VFLQQQCSPVPVPQR	Deamidated (NQ)
VFYLAGNPDIEHPETMQ	Deamidated (NQ); Oxidation (M)
VGAGAPVYLAAVLEYLAAEVLELAGNAAR
VGAGAPVYLAAVLEYLAAEVLELAGNAARDNKK
VGGEFLAR
VGGHAAEYGAEALER
VGGNAGAYGAEALER
VGGNAGAYGAEALER	Deamidated (NQ)
VGINGFGR	Deamidated (NQ)
VGINYWLAHK
VGPAGAVGPR
VGPIGPAGNR
VGPPGPSGNAGPPGPPGPAGK	Deamidated (NQ)
VGSNAGAYGAEALER	Deamidated (NQ)
VIDSMQSTLDSEVR	Oxidation (M)
VIESPPEIN
VIISAPSKDAPMFVVGVNENEYKPEFDIISNASCTTNCLAPLAK	2 Deamidated (NQ); Propionamide (K)
VILQSGSDMVEAER	Oxidation (M)
VINEGDANIELVGIK
VINEGDANIELVGLK
VIPYVR
VIQGRLGGFLGIWRGEVFKQLQR
VKETMVPK	Oxidation (M)
VKVDEVGAEALGR
VKVDEVGGEALGR
VLDSFSNGMK	Deamidated (NQ)
VLDSFSNGMK	Oxidation (M)
VLIVPQNFVVAAR
VLIVPQNFVVAAR	Deamidated (NQ)
VLLGEEEEQRQQ
VLNENLLR	Deamidated (NQ)
VLNENLLR	2 Deamidated (NQ)
VLNENLLR
VLNSFSNGMK	Deamidated (NQ); Oxidation (M)
VLPVPQK
VLSAADKSNVK	Acetyl (Protein N-term)
VLSPAGPEAQFELR
VLVLDTDYK
VLVLDTDYKK
VMQQQCCLQLAQIPEQYK	Oxidation (M)
VMQQQCCLQLAQIPEQYK	2 Deamidated (NQ); Oxidation (M)
VNQEEVGGEALGR	2 Deamidated (NQ)
VNQGEMFVVPQYYTSTAR
VNVDEVGGEALGR
VNVDEVGGEALGR	Deamidated (NQ)
VNVDVVGAEALG
VNVDVVGAEALGR
VNVEEVGGEALGR
VNVKEVGGEALGR	Deamidated (NQ)
VNVPLYR
VPAGTTFYVVNPDNDENLR
VPAGTTFYVVNPDNDENLR	Oxidation (P); Deamidated (NQ)
VPAGTTYYVVNPDNDENLR
VPAGTTYYVVNPDNDENLR	Deamidated (NQ); Oxidation (P)
VPIPNPSGDR
VPQLEIVPN
VPQLEIVPN	Deamidated (NQ)
VPQLEIVPN	2 Deamidated (NQ)
VPQLEIVPNSAEER	Phosphorylation
VPQVSTPTLVEVSR
VPSGTTYYVVNPDNNENLR
VQGQGIIQPQQPAQLEVIR
VQIVPDLTR
VQIVPDLTR	Deamidated (NQ)
VSALTGCR	Carbamidomethylation
VSDDEFNNYK
VSICPFQK
VSPAVFVSR
VTFQLSDER
VTNPATGAQITAR
VVAGVANALAH	Deamidated (NQ)
VVAGVANALAHKYH
VVAGVANALAHR
VVAPFPEVFR
VVDSLQTSLDAETR
VVFDLAR
VVLRQAPPPSVLDFIVDHPFLFLIR
VVNCNGERVFDGELQEGR	Deamidated (NQ)
VVNCNGERVFDGELQEGR	2 Deamidated (NQ)
VYVEELKPTPE
VYVEELKPTPEG
VYVEELKPTPEGDLEILLQK
VYVEELKPTPEGDLEILLQK	Deamidated (NQ)
VYVEELKPTPEGNLEILLQK	Deamidated (NQ)
VYVEELKPTPEGNLEILLQK
VYVEELKPTPEGNLEILLQK	2 Deamidated (NQ)
YAGVGSAIEYAVCALKVEVIVVIGHSR	Carbamidomethylation
YDPTAYNTILR
YDVAGGGGAQQCPVETK	Carbamidomethylation
YFIALPVPSQPVD
YFIALPVPSQPVDPR
YFVDAQPK
YICDHQDALSSK
YIPIQYVLSR
YIQKEDVPSER
YIQKEDVPSER	Deamidated (NQ)
YKELGFHG
YKVPQLEIVPN	2 Deamidated (NQ)
YKVPQLEIVPNSAEER
YKVPQLEIVPNSAEER	Deamidated (NQ) Phosphorylation
YKVPQLEIVPNSAEER	2 Deamidated (NQ) Phosphorylation
YLGYLEQLLR
YLGYLEQLLR	Deamidated (NQ)
YLLFCMENSAEPEQSLACQCLVR	2 Deamidated (NQ); Oxidation (M)
YLLFCMENSAEPEQSLACQCLVR	Deamidated (NQ)
YLLFCMENSAEPEQSLACQCLVR	3 Deamidated (NQ); Oxidation (M)
YLLFCMENSAEPEQSLACQCLVR
YLQGFSR
YLRLSAEYVR
YLYEIAR
YMDLSAEK	Oxidation (M)
YNVPQLEIVPK	Deamidated (NQ)
YPELFR
YPSYGLNYYQQK
YPVEPFTES
YPVEPFTESQ
YPVEPFTESQSL
YQEPVLGPVR	Deamidated (NQ)
YQEPVLGPVR
YQEPVLGPVRGP
YQEPVLGPVRGPF
YQGNSGPLVNP	Deamidated (NQ)
YTNTPTMAYVVEGEGR	Oxidation (M)
YVPLGTQYTDAPSFSDIPNPIGSENSEK
YVVNPDNNENLR
YYGRGPIQLSHNYNYGPAGR
YYGYTGAFR
YYVVNPDNDENLR
YYVVNPDNDENLR	Deamidated (NQ)
YYVVNPDNNENLR
YYVVNPDNNENLR	Deamidated (NQ)
YYVVNPDNNENLR	2 Deamidated (NQ)
