# Supplementary material for: The Demodifier: A tool for screening modification-induced alternate peptide taxonomy in palaeoproteomics
Source: PLoS One. 2026 Jan 12;21(1):e0339465. doi: 10.1371/journal.pone.0339465 (PMC12795368; doi:10.1371/journal.pone.0339465)
Supplement: S3 File — (XLSX) [file pone.0339465.s003.xlsx]

## Sheet: Sheet1
Studies contributing to the test dataset, noting whether they included deamidation (NQ), Gln->pyroGlu, and Glu->pyroGlu in their searches. See article bibliography for full citations.
Studies included in test dataset	Pride accession	Deamidation	Gln->pyroGlu	Glu->pyroGlu
Bleasdale et al. 2021	PXD017911	yes	yes	yes
Charlton et al. 2019	PXD012893	yes	yes	no
Chowdhury et al.2021	PXD022507	yes	no	no
Evans 2024 (PhD thesis)	N/A	yes	yes	no
Evans et al. 2023	PXD037912 and PXD037913	yes	yes	no
Geber et al. 2019	PXD015002	yes	no	no
Hendy et al. 2018a	PXD008647	yes	no	no
Hendy et al. 2018b	PXD009603	yes	yes	yes
Jeong et al. 2018	PXD008217	yes	no	no
Lyu, N. et al. 2024	PXD045813 and PXD046696	yes	no	no
Scott et al. 2020	PXD021498	yes	no	no
Siano et al. 2022	PXD030736	yes	yes	no
Solazzo et al. 2008	N/A	no	no	no
Tan et al. 2024	PXD048792	yes	yes	no
Tanasi et al. 2021	PXD022848	yes	yes	yes
Ventresca Miller et al. 2023	PXD024510	yes	no	no
Warinner et al. 2014	PXD000412	yes	yes	no
Wilkin et al. 2021	PXD022300	yes	no	no
Wilkin et al. 2023	PXD040519	yes	no	no
Wilkin et al. 2024	PXD048524	yes	no	no
