# Supplementary material for: The Demodifier: A tool for screening modification-induced alternate peptide taxonomy in palaeoproteomics
Source: PLoS One. 2026 Jan 12;21(1):e0339465. doi: 10.1371/journal.pone.0339465 (PMC12795368; doi:10.1371/journal.pone.0339465)
Supplement: S4 File — (XLSX) [file pone.0339465.s004.xlsx]

## Sheet: Sheet1
Sequence	Modifications	input_pep_LCA	total_unique_permutations_(count)	all_permutations_with_LCAs_(count)	permutations_yielding_LCAs	all_permutation_LCAs	identical_LCAs	deamidation_position_checking
AAALNIVPTSTGAAK		root	1	1	AAALNIVPTSTGAAK	root	NA	not required
AAALNIVPTSTGAAK	Deamidated (NQ)	root	2	1	AAALNIVPTSTGAAK	root	NA	not required
AADAEAEVASLNR		Metazoa	8	1	AADAEAEVASLNR	Metazoa	NA	not required
AADAEAEVASLNR	Deamidated (NQ)	Metazoa	16	1	AADAEAEVASLNR	Metazoa	NA	not required
AADAEAEVASLNRR		Metazoa	8	1	AADAEAEVASLNRR	Metazoa	NA	not required
AAEPAATEPLKD		Triticeae	8	1	AAEPAATEPLKD	Triticeae	NA	not required
AAEYGAEALER		Mammalia	8	1	AAEYGAEALER	Mammalia	NA	not required
AAFDMFDADGGGDISVK	Oxidation (M)	Craniata	16	1	AAFDMFDADGGGDISVK	Craniata	NA	not required
AAGPTGPIGSR		Mammalia	1	1	AAGPTGPIGSR	Mammalia	NA	not required
AAGRVPGFGVITNIVNGGIECGHGQDSR	Carbamidomethylation	Triticeae	4	1	AAGRVPGFGVITNIVNGGIECGHGQDSR	Triticeae	NA	not required
AASDISLLDAQSAPLR		Pecora	4	1	AASDISLLDAQSAPLR	Pecora	NA	not required
AASDISLLDAQSAPLR	Deamidated (NQ)	Pecora	8	1	AASDISLLDAQSAPLR	Pecora	NA	not required
AAVEQLTEEQKNEFK	Deamidated (NQ)	Craniata	64	1	AAVEQLTEEQKNEFK	Craniata	NA	not required
AAVLALWDKVNEEEVGGEALGR		Equus	32	1	AAVLALWDKVNEEEVGGEALGR	Equus	NA	not required
AAVTAFWGK		Metazoa	1	1	AAVTAFWGK	Metazoa	NA	not required
AAVTGFWGK		Pecora	1	1	AAVTGFWGK	Pecora	NA	not required
AAWGKVGGNAGAYGAEALER		Bovidae	4	1	AAWGKVGGNAGAYGAEALER	Bovidae	NA	not required
AAWGKVGGNAGAYGAEALER	Deamidated (NQ)	Bovidae	8	1	AAWGKVGGNAGAYGAEALER	Bovidae	NA	not required
ACQASQLAVCASAILSGAKPSGECCGNLR	Carbamidomethylation	Triticinae	2	1	ACQASQLAVCASAILSGAKPSGECCGNLR	Triticinae	NA	not required
ACQASQLAVCASAILSGAKPSGECCGNLR	Carbamidomethylation; Deamidated (NQ)	Triticinae	8	1	ACQASQLAVCASAILSGAKPSGECCGNLR	Triticinae	NA	not required
ACQQVMDQQLR	Carbamidomethylation; Oxidation (M)	Triticeae	2	1	ACQQVMDQQLR	Triticeae	NA	not required
ADFYNPK		root	2	2	ADFYNPK;ANFYNPK	root;root	yes	not required
ADGYIDLEELK		Craniata	16	2	ADGYIDLQELK;ADGYIDLEELK	Salmoninae;Craniata	no	not required
ADLYNPR		root	2	2	ANLYNPR;ADLYNPR	root;root	yes	not required
AEAQSVDFQTK		Triticeae	4	1	AEAQSVDFQTK	Triticeae	NA	not required
AFDAELLSEAFNVPQETIR		Sesamum indicum	16	1	AFDAELLSEAFNVPQETIR	Sesamum indicum	NA	not required
AFLLYQEPVL		Bovidae	2	1	AFLLYQEPVL	Bovidae	NA	not required
AFLLYQEPVLGPVR		Bovidae	2	1	AFLLYQEPVLGPVR	Bovidae	NA	not required
AFPPSQSQGGGPPQPPLAPR		Triticinae	1	1	AFPPSQSQGGGPPQPPLAPR	Triticinae	NA	not required
AFPPSQSQGGGPPQPPLAPR	Deamidated (NQ)	Triticinae	4	1	AFPPSQSQGGGPPQPPLAPR	Triticinae	NA	not required
AFVEVNETGTEAAATTIAK		Triticinae	8	1	AFVEVNETGTEAAATTIAK	Triticinae	NA	not required
AFVEVNETGTEAAATTIAK	Deamidated (NQ)	Triticinae	16	1	AFVEVNETGTEAAATTIAK	Triticinae	NA	not required
AFYLAGGVPR		Lamiales	1	1	AFYLAGGVPR	Lamiales	NA	not required
AGEQGFEYVTFR		Sesamum indicum	4	1	AGEQGFEYVTFR	Sesamum indicum	NA	not required
AGRISTANSLTLPVLR	Deamidated (NQ)	Pisum sativum	2	1	AGRISTANSLTLPVLR	Pisum sativum	NA	not required
AGVMGPAGNR	Oxidation (M)	Sarcopterygii	1	1	AGVMGPAGNR	Sarcopterygii	NA	not required
AGVMGPAGSRGATGPAGVR	Oxidation (M)	Mammalia	1	1	AGVMGPAGSRGATGPAGVR	Mammalia	NA	not required
AIGINAENNQR	Deamidated (NQ)	Glycine subgen. Soja	10	1	AIGINAENNQR	Glycine subgen. Soja	NA	not required
AILTLVNNDDRDSYN	Deamidated (NQ)	Glycine subgen. Soja	32	1	AILTLVNNDDRDSYN	Glycine subgen. Soja	NA	not required
AIPSEVLAHSYNLR		Glycine	2	1	AIPSEVLAHSYNLR	Glycine	NA	not required
AIPSEVLSNSYNL	Deamidated (NQ)	Glycine subgen. Soja	6	1	AIPSEVLSNSYNL	Glycine subgen. Soja	NA	not required
AIPVNKPGR		Glycine subgen. Soja	1	1	AIPVNKPGR	Glycine subgen. Soja	NA	not required
AISEELDNALNDITSL		Sarcopterygii	16	1	AISEELDNALNDITSL	Sarcopterygii	NA	not required
AKDYGSYAQ		Phaseoleae	2	1	AKDYGSYAQ	Phaseoleae	NA	not required
AKDYGSYAQGR		Phaseoleae	2	1	AKDYGSYAQGR	Phaseoleae	NA	not required
ALGQNPTNAEVLR		Craniata	2	2	ALGQNPTNAEVLR;ALGQNPTNAQVLR	Craniata;Seriola	no	not required
ALGQNPTQAEVLR		Sarcopterygii	2	1	ALGQNPTQAEVLR	Sarcopterygii	NA	not required
ALGQNPTQAEVLR	Deamidated (NQ)	Sarcopterygii	8	1	ALGQNPTQAEVLR	Sarcopterygii	NA	not required
ALIQVVNCNGER	Carbamidomethyl(C)	Glycine subgen. Soja	2	1	ALIQVVNCNGER	Glycine subgen. Soja	NA	not required
ALKALPMHIR	Oxidation (M)	Pecora	1	1	ALKALPMHIR	Pecora	NA	not required
ALNEINQFYQK		Bovidae	2	1	ALNEINQFYQK	Bovidae	NA	not required
ALNEINQFYQK	2 Deamidated (NQ)	Bovidae	22	1	ALNEINQFYQK	Bovidae	NA	not required
ALNEINQFYQK	3 Deamidated (NQ)	Bovidae	30	1	ALNEINQFYQK	Bovidae	NA	not required
ALNEINQFYQK	Deamidated (NQ)	Bovidae	10	1	ALNEINQFYQK	Bovidae	NA	not required
ALPAAAIEGPAYNR		Pecora	2	1	ALPAAAIEGPAYNR	Pecora	NA	not required
ALPMHIR		root	1	1	ALPMHIR	root	NA	not required
ALPVDVLANAYR		Magnoliopsida	2	2	ALPVNVLANAYR;ALPVDVLANAYR	Avena sativa;Magnoliopsida	no	not required
ALQPLPGR	Deamidated (NQ)	root	2	2	ALQPLPGR;ALEPLPGR	root;root	yes	not required
ALQPLPGRVQIVPDLTR		Equus	2	1	ALQPLPGRVQIVPDLTR	Equus	NA	not required
ALSSMGANYSSYLAK		Craniata	1	1	ALSSMGANYSSYLAK	Craniata	NA	not required
ALTVPQNYAVAAK		Fabeae	1	1	ALTVPQNYAVAAK	Fabeae	NA	not required
ALTVPQNYAVAAK	2 Deamidated (NQ)	Fabeae	4	1	ALTVPQNYAVAAK	Fabeae	NA	not required
AMAASDISLLDAQSAPLR		Pecora	4	1	AMAASDISLLDAQSAPLR	Pecora	NA	not required
AMAASDISLLDAQSAPLR	Deamidated (NQ)	Pecora	8	1	AMAASDISLLDAQSAPLR	Pecora	NA	not required
AMKPWIQPK	Oxidation (M)	Bovinae	1	1	AMKPWIQPK	Bovinae	NA	not required
AMPDEVVMNAFGVSR	Oxidation (M)	Sesamum	4	1	AMPDEVVMNAFGVSR	Sesamum	NA	not required
AMPLQVITNSYQISPNQAQALK	Oxidation (M)	Sesamum	1	1	AMPLQVITNSYQISPNQAQALK	Sesamum	NA	not required
AMPLQVITNSYQISPNQAQALK	Oxidation (M) Deamidated (NQ)	Sesamum	7	1	AMPLQVITNSYQISPNQAQALK	Sesamum	NA	not required
ANADAVGAEALGR	Deamidated (NQ)	Arvicolinae	8	1	ANADAVGAEALGR	Arvicolinae	NA	not required
ANLLQAEIEELR	2 Deamidated (NQ)	Craniata	32	1	ANLLQAEIEELR	Craniata	NA	not required
ANSIIYALNGR		Glycine subgen. Soja	1	1	ANSIIYALNGR	Glycine subgen. Soja	NA	not required
ANSIIYALNGR	Deamidated (NQ)	Glycine subgen. Soja	3	1	ANSIIYALNGR	Glycine subgen. Soja	NA	not required
APFASIVASIGGQ		Triticeae	1	1	APFASIVASIGGQ	Triticeae	NA	not required
APFPEVFGK		Bovinae	2	2	APFPQVFGK;APFPEVFGK	Streptomyces pratensis;Bovinae	no	not required
APFPEVFR		Metazoa	2	2	APFPEVFR;APFPQVFR	Metazoa;Gongylonema pulchrum	no	not required
APQVSTPTLVEIGR		Equus	2	1	APQVSTPTLVEIGR	Equus	NA	not required
APQVSTPTLVEISR		Mammalia	2	1	APQVSTPTLVEISR	Mammalia	NA	not required
APQVSTPTLVEISR	Deamidated (NQ)	Mammalia	4	1	APQVSTPTLVEISR	Mammalia	NA	not required
APSFSDIPNPIGSENSEK		Bovinae	8	1	APSFSDIPNPIGSENSEK	Bovinae	NA	not required
AQQGCFCQYAK	Carbamidomethylation	Poaceae	1	1	AQQGCFCQYAK	Poaceae	NA	not required
AQQGCFCQYAKD	Carbamidomethylation	Poaceae	2	1	AQQGCFCQYAKD	Poaceae	NA	not required
AQQGCFCQYAKDPTYGQYIR	Carbamidomethylation	Triticum	2	1	AQQGCFCQYAKDPTYGQYIR	Triticum	NA	not required
AQQGCFCQYAKDPTYGQYIR	Carbamidomethylation; Deamidated (NQ)	Triticum	10	1	AQQGCFCQYAKDPTYGQYIR	Triticum	NA	not required
AQQPATQLPTVCR	Carbamidomethylation	Triticinae	1	1	AQQPATQLPTVCR	Triticinae	NA	not required
ARAAALNIVPTSTGAAK		root	1	1	ARAAALNIVPTSTGAAK	root	NA	not required
ARGAQKLCAGVCR	Carbamidomethylation	Triticum	1	1	ARGAQKLCAGVCR	Triticum	NA	not required
ARGAQKLCANVCR	Carbamidomethylation	Triticum	1	1	ARGAQKLCANVCR	Triticum	NA	not required
ASDISLLDAQSAPLR		Pecora	4	1	ASDISLLDAQSAPLR	Pecora	NA	not required
ATDAEADVASLNR		root	8	1	ATDAEADVASLNR	root	NA	not required
ATDAEADVASLNR	Deamidated (NQ)	root	16	1	ATDAEADVASLNR	root	NA	not required
ATDAEADVASLNRR		root	8	1	ATDAEADVASLNRR	root	NA	not required
ATGAAGPPGPTGPAGPPGFPGAVGA		Mammalia	1	1	ATGAAGPPGPTGPAGPPGFPGAVGA	Mammalia	NA	not required
ATPADVLANAFGLR		Vicia	2	1	ATPADVLANAFGLR	Vicia	NA	not required
ATPADVLANAFGLR	Deamidated (NQ)	Vicia	4	1	ATPADVLANAFGLR	Vicia	NA	not required
ATPAEVLANAFGLR		Papilionoideae	2	2	ATPAQVLANAFGLR;ATPAEVLANAFGLR	Papilionoideae;Papilionoideae	yes	not required
ATPAEVLANAFGLR	Deamidated (NQ)	Papilionoideae	4	2	ATPAEVLANAFGLR;ATPAQVLANAFGLR	Papilionoideae;Papilionoideae	yes	not required
ATPGEVLANAFGLR		Pisum sativum	2	1	ATPGEVLANAFGLR	Pisum sativum	NA	not required
ATPGEVLANAFGLR	Deamidated (NQ)	Pisum sativum	4	1	ATPGEVLANAFGLR	Pisum sativum	NA	not required
ATPSEVLANAFGLR		Pisum sativum	2	1	ATPSEVLANAFGLR	Pisum sativum	NA	not required
ATPSEVLANAFGLR	Deamidated (NQ)	Pisum sativum	4	1	ATPSEVLANAFGLR	Pisum sativum	NA	not required
ATTLATDVR	Acetyl (Protein N-term)	Pooideae	2	1	ATTLATDVR	Pooideae	NA	not required
AVAPFELCFHSK		Vigna	2	2	AVAPFELCFHSK;AVAPFQLCFHSK	Vigna;Phaseolus vulgaris	no	not required
AVGEQELR		root	4	4	AVGEQELR;AVGQQELR;AVGEQQLR;AVGQQQLR	root;Eukaryota;root;root	no	not required
AVGPAGPRGPAGPTGPAGK		Mammalia	1	1	AVGPAGPRGPAGPTGPAGK	Mammalia	NA	not required
AVLGLVSESETEK		Glycine subgen. Soja	8	1	AVLGLVSESETEK	Glycine subgen. Soja	NA	not required
AVLSLYASGR		root	1	1	AVLSLYASGR	root	NA	not required
AVPQRDMPIQAFLLYQEPVLGPVR	Deamidated (NQ); Oxidation (M)	Caprinae	16	1	AVPQRDMPIQAFLLYQEPVLGPVR	Caprinae	NA	not required
AVPYPQR		root	1	1	AVPYPQR	root	NA	not required
AWVAWR		root	1	1	AWVAWR	root	NA	not required
AYFYPELFR		Bovinae	2	2	AYFYPELFR;AYFYPQLFR	Bovinae;Pecora	no	not required
CAELEEELKTVTNNLK		Craniata	16	1	CAELEEELKTVTNNLK	Craniata	NA	not required
CAGVALSR		root	1	1	CAGVALSR	root	NA	not required
CAGVSLIR		root	1	1	CAGVSLIR	root	NA	not required
CAGVSLIRR		Papilionoideae	1	1	CAGVSLIRR	Papilionoideae	NA	not required
CCKELYDASQHCR	Carbamidomethylation	Triticinae	4	1	CCKELYDASQHCR	Triticinae	NA	not required
CCKQLSQIAPQCR	Carbamidomethylation	root	1	1	CCKQLSQIAPQCR	root	NA	not required
CCQQLRDVSAK	Carbamidomethylation; Deamidated (NQ)	Triticeae	6	1	CCQQLRDVSAK	Triticeae	NA	not required
CEALRYFIALPVPSQPVDPR	Carbamidomethylation	Triticinae	4	1	CEALRYFIALPVPSQPVDPR	Triticinae	NA	not required
CGDLEEELKIVTNNLK		Craniata	16	1	CGDLEEELKIVTNNLK	Craniata	NA	not required
CGDLSSMLR	Carbamidomethylation; Oxidation (M)	Triticeae	2	2	CGDLSSMLR;CGNLSSMLR	Triticeae;Triticum monococcum	no	not required
CKISSGLSCPK	Carbamidomethylation	Triticum	1	1	CKISSGLSCPK	Triticum	NA	not required
CKLTSGLSCPK	Carbamidomethylation	Triticinae	1	1	CKLTSGLSCPK	Triticinae	NA	not required
CKLTSGLSCPKDFPK	Carbamidomethylation	Triticum	2	1	CKLTSGLSCPKDFPK	Triticum	NA	not required
CKLTSGLSCPKGFPK	Carbamidomethylation	Triticinae	1	1	CKLTSGLSCPKGFPK	Triticinae	NA	not required
CLGVMNGGMQPR	2 Oxidation (M); Deamidated (NQ)	Glycine subgen. Soja	3	1	CLGVMNGGMQPR	Glycine subgen. Soja	NA	not required
CLQVTNPATGAQITAR	Carbamidomethylation	Triticum	1	1	CLQVTNPATGAQITAR	Triticum	NA	not required
CNIIQGSIQGDLGGIFGFQR	Carbamidomethylation	Pooideae	2	2	CNIIQGSIQGNLGGIFGFQR;CNIIQGSIQGDLGGIFGFQR	Triticinae;Pooideae	no	not required
CNIIQGSIQGDLGGIFGFQR	Carbamidomethylation; Deamidated (NQ)	Pooideae	10	2	CNIIQGSIQGDLGGIFGFQR;CNIIQGSIQGNLGGIFGFQR	Pooideae;Triticinae	no	required
CQAIHNVVHAIILHQQQRQQ	Carbamidomethylation	Triticinae	1	1	CQAIHNVVHAIILHQQQRQQ	Triticinae	NA	not required
CRSVAVSQVAR	Carbamidomethylation	Triticinae	1	1	CRSVAVSQVAR	Triticinae	NA	not required
DAFLGSFLYEYSR		Bovinae	4	1	DAFLGSFLYEYSR	Bovinae	NA	not required
DAPMFVVGVNEKEYKPDIDIVSNASCTTNCLAPLAK	3 Deamidated (NQ); 2 Propionamide (K)	Magnoliopsida	256	4	DAPMFVVGVNEKEYKPDINIVSNASCTTNCLAPLAK;DAPMFVVGVNEKEYKPNIDIVSNASCTTNCLAPLAK;DAPMFVVGVNEKEYKPDIDIVSNASCTTNCLAPLAK;NAPMFVVGVNEKEYKPDIDIVSNASCTTNCLAPLAK	Magnoliopsida;Davidia involucrata;Magnoliopsida;Lonicera maackii	no	not required
DAQLHLDDAVR		Metazoa	8	2	NAQLHLDDAVR;DAQLHLDDAVR	Seriola lalandi dorsalis;Metazoa	no	not required
DCCQQLADINNEWCR	Carbamidomethylation	Triticeae	8	2	DCCQQLANINNEWCR;DCCQQLADINNEWCR	Triticum dicoccoides;Triticeae	no	not required
DCCQQLAHISEWCR	Carbamidomethylation	Triticeae	4	1	DCCQQLAHISEWCR	Triticeae	NA	not required
DEATVFSPGGR		Sesamum	4	1	DEATVFSPGGR	Sesamum	NA	not required
DENNPFYL		root	4	4	DQNNPFYL;NENNPFYL;NQNNPFYL;DENNPFYL	Nonomuraea solani;Marivirga;Tetrahymena thermophila;root	no	not required
DENNPFYLR		Glycine subgen. Soja	4	1	DENNPFYLR	Glycine subgen. Soja	NA	not required
DFLEDAFNVNR	2 Deamidated (NQ)	Fabeae	32	1	DFLEDAFNVNR	Fabeae	NA	not required
DIDDLELTLAK		root	16	4	DINDLELTLAK;NIDDLQLTLAK;DIDDLELTLAK;NIDNLELTLAK	Aquarana catesbeiana;Cyprinus carpio;root;root	no	not required
DISLLDAQSAPLR		Pecora	4	1	DISLLDAQSAPLR	Pecora	NA	not required
DISLLDAQSAPLR	Deamidated (NQ)	Pecora	8	1	DISLLDAQSAPLR	Pecora	NA	not required
DISPECHPVVVSPVAGQYEQQIVVPPK	Carbamidomethylation	Triticeae	8	1	DISPECHPVVVSPVAGQYEQQIVVPPK	Triticeae	NA	not required
DLATEGNEIIR	Deamidated (NQ)	Streptophytina	16	5	DLATEGNQIIR;NLATEGNEIIR;DLATEGNEIIR;NLATQGNEIIR;DLATQGNEIIR	Magnoliopsida;Magnoliopsida;Streptophytina;Asteraceae;Magnoliopsida	no	not required
DMPIQAF	Oxidation (M)	root	2	2	NMPIQAF;DMPIQAF	root;root	yes	not required
DMPIQAFLL	Oxidation (M)	Laurasiatheria	2	2	DMPIQAFLL;NMPIQAFLL	Laurasiatheria;Mustelidae	no	not required
DMPIQAFLL	Oxidation (M);Deamidated (NQ)	Laurasiatheria	4	2	DMPIQAFLL;NMPIQAFLL	Laurasiatheria;Mustelidae	no	not required
DMPIQAFLLYQEPVLGPVR		Bovidae	4	1	DMPIQAFLLYQEPVLGPVR	Bovidae	NA	not required
DMPIQAFLLYQEPVLGPVR	Deamidated (NQ); Oxidation (M)	Bovidae	12	1	DMPIQAFLLYQEPVLGPVR	Bovidae	NA	not required
DNIVSSLDNV		Eukaryota	4	1	DNIVSSLDNV	Eukaryota	NA	not required
DNQILPSR		root	2	2	DNQILPSR;NNQILPSR	root;root	yes	not required
DPTYGQYIR		Triticinae	2	1	DPTYGQYIR	Triticinae	NA	not required
DRCCKELYDASQHCR	Carbamidomethylation	Triticinae	8	1	DRCCKELYDASQHCR	Triticinae	NA	not required
DTDILAAFR		root	4	4	DTNILAAFR;NTDILAAFR;DTDILAAFR;NTNILAAFR	Magnoliopsida;Eukaryota;root;root	no	not required
DTLTSCGLAVPHC	Carbamidomethylation	Triticum	2	1	DTLTSCGLAVPHC	Triticum	NA	not required
DTPVQAFLLYQDPR		Equus caballus	4	1	DTPVQAFLLYQDPR	Equus caballus	NA	not required
DVAGGGGAQQCPVETK	Carbamidomethylation	Pooideae	4	1	DVAGGGGAQQCPVETK	Pooideae	NA	not required
DVAGGGGAQQCPVETK	Deamidated (NQ); Carbamidomethylation	Pooideae	12	1	DVAGGGGAQQCPVETK	Pooideae	NA	not required
DVAGGGGAQQCPVETKLNSCR	Carbamidomethylation	Pooideae	4	1	DVAGGGGAQQCPVETKLNSCR	Pooideae	NA	not required
DVLASMGQLNTK	Oxidation (M)	Neopterygii	2	1	DVLASMGQLNTK	Neopterygii	NA	not required
DVNNNANQLEPR	4 Deamidated (NQ)	Poaceae	124	1	DVNNNANQLEPR	Poaceae	NA	not required
DYVEQQACR	Carbamidomethylation	Triticeae	4	1	DYVEQQACR	Triticeae	NA	not required
DYVEQQACR	Deamidated (NQ); Carbamidomethylation	Triticeae	12	2	DYVEQQACR;NYVEEQACR	Triticeae;Triticinae	no	required
DYVEQQACRIETPGSPYLAK	Carbamidomethylation	Triticum	8	1	DYVEQQACRIETPGSPYLAK	Triticum	NA	not required
DYVEQQACRIETPGSPYLAKQQCCGELANIPQQCR	Carbamidomethylation	Triticum	16	1	DYVEQQACRIETPGSPYLAKQQCCGELANIPQQCR	Triticum	NA	not required
EACFAVEGPK		Metazoa	4	1	EACFAVEGPK	Metazoa	NA	not required
EACKCIVR	Propionamide (N-term)	root	2	1	EACKCIVR	root	NA	not required
EAFGVNMQIVR		Glycine subgen. Soja	2	1	EAFGVNMQIVR	Glycine subgen. Soja	NA	not required
EAFGVNMQIVR	Oxidation (M); Deamidated (NQ)	Glycine subgen. Soja	6	1	EAFGVNMQIVR	Glycine subgen. Soja	NA	not required
EAGPSGPAGPTGAR		Sarcopterygii	2	1	EAGPSGPAGPTGAR	Sarcopterygii	NA	not required
EALEKFDK		root	8	8	QALQKFNK;EALEKFDK;QALEKFNK;EALQKFDK;EALQKFNK;EALEKFNK;QALEKFDK;QALQKFDK	root;root;root;root;root;root;root;root	yes	not required
EDENNPFYLR		Glycine subgen. Soja	8	1	EDENNPFYLR	Glycine subgen. Soja	NA	not required
EDTSGVVLFIGHVVNPLLSS		Triticinae	4	1	EDTSGVVLFIGHVVNPLLSS	Triticinae	NA	not required
EDVPSER		root	8	8	QNVPSQR;QDVPSQR;ENVPSER;QNVPSER;EDVPSER;QDVPSER;EDVPSQR;ENVPSQR	root;root;root;root;root;root;root;root	yes	not required
EFIAGIVGR		Triticinae	2	2	QFIAGIVGR;EFIAGIVGR	Azospirillum;Triticinae	no	not required
EFTPVLQADFQK		Metazoa	4	1	EFTPVLQADFQK	Metazoa	NA	not required
EGCFVLEGPK		Ovis aries	4	1	EGCFVLEGPK	Ovis aries	NA	not required
EGCQYISFK		Poaceae	2	1	EGCQYISFK	Poaceae	NA	not required
EGEASEQLQCER	Carbamidomethylation	Triticeae	16	1	EGEASEQLQCER	Triticeae	NA	not required
EGIHAQQKEPMIGVNQELAYF	Oxidation (M)	Bovinae	8	1	EGIHAQQKEPMIGVNQELAYF	Bovinae	NA	not required
EGLNVACENALPR	Carbamidomethylation	Triticeae	4	1	EGLNVACENALPR	Triticeae	NA	not required
EGPVGLPGIDGRPGPIGPAGAR		Mammalia	4	1	EGPVGLPGIDGRPGPIGPAGAR	Mammalia	NA	not required
EHGAQEGQAGTGAFPR		Triticeae	4	1	EHGAQEGQAGTGAFPR	Triticeae	NA	not required
EITLGFVDLLR		Eukaryota	4	3	EITLGFVNLLR;EITLGFVDLLR;QITLGFVDLLR	Cuscuta macrocephala;Eukaryota;Streptophytina	no	not required
EIVPNSAEER	Phosphorylation	Bovinae	8	1	EIVPNSAEER	Bovinae	NA	not required
EIYIQQGK		root	2	2	EIYIQQGK;QIYIQQGK	root;root	yes	not required
ELAAISSNCR	Carbamidomethylation	Triticinae	2	1	ELAAISSNCR	Triticinae	NA	not required
ELAFNYPSEMVN		Glycine subgen. Soja	4	1	ELAFNYPSEMVN	Glycine subgen. Soja	NA	not required
ELEELNVPGEIVE		Bovinae	32	1	ELEELNVPGEIVE	Bovinae	NA	not required
ELEELNVPGEIVE	Deamidated (NQ)	Bovinae	64	1	ELEELNVPGEIVE	Bovinae	NA	not required
ELINSWVESQTNGIIR	Deamidated (NQ)	Aves	16	3	ELIDSWVESQTNGIIR;ELINSWVESQTDGIIR;ELINSWVESQTNGIIR	Gallus gallus;Gallus gallus;Aves	no	required
ELPDPQESIQR		Pecora	8	2	QLPDPQESIQR;ELPDPQESIQR	Cervidae;Pecora	no	not required
ELQELQER		root	8	8	QLQQLQQR;ELQQLQER;QLQQLQER;ELQQLQQR;QLQELQQR;ELQELQER;ELQELQQR;QLQELQER	root;root;root;root;root;root;root;root	yes	not required
ELQESSLEACR	Carbamidomethylation	Pooideae	8	2	ELQESSLEACR;QLQQSSLEACR	Pooideae;Lolium multiflorum	no	not required
ELYDASQHCR	Carbamidomethylation	Triticinae	4	1	ELYDASQHCR	Triticinae	NA	not required
ELYRGGLEPINFQTAADQAR		Gallus gallus	8	1	ELYRGGLEPINFQTAADQAR	Gallus gallus	NA	not required
EMQWDFVR	Oxidation (M)	Triticum	4	2	EMQWDFVR;QMQWDFVR	Triticum;Triticinae	no	not required
ENLCSTFCK		Bovinae	2	1	ENLCSTFCK	Bovinae	NA	not required
ENQSVLITGESGAGK		Eukaryota	4	2	ENQSVLITGESGAGK;QNQSVLITGESGAGK	Eukaryota;Gadus morhua	no	not required
EPMIGVNQELA	Oxidation (M);2 Deamidated (NQ)	Bovinae	16	1	EPMIGVNQELA	Bovinae	NA	not required
EPMIGVNQELAY	Oxidation (M);Deamidated (NQ)	Bovinae	12	1	EPMIGVNQELAY	Bovinae	NA	not required
EPMIGVNQELAYF	Oxidation (M)	Bovinae	4	1	EPMIGVNQELAYF	Bovinae	NA	not required
EPMIGVNQELAYFYPE	Oxidation (M)	Bovinae	8	2	EPMIGVNQELAYFYPE;EPMIGVNQELAYFYPQ	Bovinae;Bubalus bubalis	no	not required
EPVLGPVR		root	2	2	QPVLGPVR;EPVLGPVR	root;root	yes	not required
EQCGSQAGGATCPNCLCCSR	Carbamidomethylation	Pooideae	2	2	QQCGSQAGGATCPNCLCCSR;EQCGSQAGGATCPNCLCCSR	Triticeae;Pooideae	no	not required
ESYFVDAQPK		Glycine subgen. Soja	4	1	ESYFVDAQPK	Glycine subgen. Soja	NA	not required
ESYFVDAQPQQKEEGSKGR		Glycine subgen. Soja	16	1	ESYFVDAQPQQKEEGSKGR	Glycine subgen. Soja	NA	not required
ETICTMR		root	2	2	QTICTMR;ETICTMR	root;root	yes	not required
ETLNPNALSLPR		Ginkgo biloba	2	1	ETLNPNALSLPR	Ginkgo biloba	NA	not required
ETMMFSGSFR		Sesamum indicum	2	1	ETMMFSGSFR	Sesamum indicum	NA	not required
EVDDEALEK	Glu->pyro-Glu (E1)	root	32	14	QVNNEALEK;QVNNQALQK;EVDNEALEK;EVNNEALQK;QVNNEALQK;EVDDEALEK;QVNDQALQK;QVDNEALEK;EVNNEALEK;QVDNQALEK;EVDDEALQK;EVNDEALQK;QVNDEALQK;EVNDEALEK	Chanos chanos;Diaphorina citri;Eukaryota;Cuerna arida;Candidatus Formimonas warabiya;root;root;root;root;Rothia nasimurium;root;Scytonema hofmannii;Blastopirellula sediminis;root	no	not required
EVGGGGGSQQCPQERPK	Glu->pyro-Glu; Carbamidomethylation	root	4	1	EVGGGGGSQQCPQERPK	root	NA	not required
EVLNENLLR		Eukaryota	4	2	EVLNQNLLR;EVLNENLLR	Astyanax mexicanus;Eukaryota	no	not required
EVLNENLLR	2 Deamidated (NQ)	Eukaryota	16	13	QVLDEDLLR;QVLDENLLR;EVLDEDLLR;EVLNQNLLR;EVLDQNLLR;EVLNQDLLR;QVLDQDLLR;EVLDENLLR;EVLNEDLLR;QVLNEDLLR;QVLNQDLLR;EVLDQDLLR;EVLNENLLR	root;root;root;Astyanax mexicanus;root;Ascomycota;root;root;root;root;root;Quisquiliibacterium transsilvanicum;Eukaryota	no	not required
EVLNENLLR	Deamidated (NQ)	Eukaryota	12	9	QVLDENLLR;EVLNQNLLR;EVLDQNLLR;EVLNQDLLR;EVLDENLLR;EVLNEDLLR;QVLNEDLLR;QVLNQDLLR;EVLNENLLR	root;Astyanax mexicanus;root;Ascomycota;root;root;root;root;Eukaryota	no	required
EVQMDFVR		Eukaryota	4	2	QVQMDFVR;EVQMDFVR	Nitrospirillum viridazoti;Eukaryota	no	not required
EVVKLTAASITAVCR	Carbamidomethylation	Triticeae	2	1	EVVKLTAASITAVCR	Triticeae	NA	not required
EVVKLTAASITAVCRLPIVVDASGDGAYVCKDVAAYPDA	Carbamidomethylation	Triticeae	32	1	EVVKLTAASITAVCRLPIVVDASGDGAYVCKDVAAYPDA	Triticeae	NA	not required
EYVAQQTCGISISGSAVSTEPGNTPR	Carbamidomethylation	Triticinae	4	1	EYVAQQTCGISISGSAVSTEPGNTPR	Triticinae	NA	not required
EYVAQQTCGVGIVGSPVSTEPGNTPR	Carbamidomethylation	Triticum	4	1	EYVAQQTCGVGIVGSPVSTEPGNTPR	Triticum	NA	not required
EYVAQQTCGVGIVGSPVSTEPGNTPR	Deamidated (NQ); Carbamidomethylation	Triticum	16	1	EYVAQQTCGVGIVGSPVSTEPGNTPR	Triticum	NA	not required
FAWPQYLK		Pecora	1	1	FAWPQYLK	Pecora	NA	not required
FAWPQYLK	Deamidated (NQ)	Pecora	2	1	FAWPQYLK	Pecora	NA	not required
FEEFFGPGGR		Phaseoleae	4	3	FQEFFGPGGR;FEQFFGPGGR;FEEFFGPGGR	Phaseolus vulgaris;Capsicum baccatum;Phaseoleae	no	not required
FENQNGRIR		Glycine subgen. Soja	2	1	FENQNGRIR	Glycine subgen. Soja	NA	not required
FFEHFGDLSNADAVMNNPK	Oxidation (M)	Ovis	8	1	FFEHFGDLSNADAVMNNPK	Ovis	NA	not required
FFEITPEK		root	4	3	FFEITPEK;FFQITPEK;FFEITPQK	root;Tengunoibacter tsumagoiensis;Lathyrus	no	not required
FFESFGDLSTPDAVMGNPK		Metazoa	8	1	FFESFGDLSTPDAVMGNPK	Metazoa	NA	not required
FFLAGNPQAQAQSQQQQQR		Helianthus	1	1	FFLAGNPQAQAQSQQQQQR	Helianthus	NA	not required
FFLAGNPQTAQFQGQQER		Sesamum	2	1	FFLAGNPQTAQFQGQQER	Sesamum	NA	not required
FFVAPFPE		Eukaryota	2	1	FFVAPFPE	Eukaryota	NA	not required
FFVAPFPEV		Bovinae	2	1	FFVAPFPEV	Bovinae	NA	not required
FFVAPFPEVF		Bovinae	2	1	FFVAPFPEVF	Bovinae	NA	not required
FFVAPFPEVFG		Bovinae	2	1	FFVAPFPEVFG	Bovinae	NA	not required
FFVAPFPEVFGK		Bovinae	2	1	FFVAPFPEVFGK	Bovinae	NA	not required
FIAEGHPLSLK		Magnoliopsida	2	1	FIAEGHPLSLK	Magnoliopsida	NA	not required
FLANVSTVLTSK		Metazoa	1	1	FLANVSTVLTSK	Metazoa	NA	not required
FLANVSTVLTSK	Deamidated (NQ)	Metazoa	2	1	FLANVSTVLTSK	Metazoa	NA	not required
FLDDDLTDDIVCAK		Caprinae	32	2	FLDDDLTDDIVCAK;FLNDDLTDDIVCAK	Caprinae;Laticauda laticaudata	no	not required
FLDDDLTDDVMCAK	Oxidation (M)	Laurasiatheria	32	1	FLDDDLTDDVMCAK	Laurasiatheria	NA	not required
FLLYQEPVLGPVR		Bovidae	2	1	FLLYQEPVLGPVR	Bovidae	NA	not required
FLQPEVMGVSK	Oxidation (M)	Bovinae	2	1	FLQPEVMGVSK	Bovinae	NA	not required
FLVPPQESQKR		Glycine subgen. Soja	2	1	FLVPPQESQKR	Glycine subgen. Soja	NA	not required
FPQYLQYLYQ		Pecora	1	1	FPQYLQYLYQ	Pecora	NA	not required
FPQYLQYLYQGPIVLNPWDQVK		Bovidae	2	1	FPQYLQYLYQGPIVLNPWDQVK	Bovidae	NA	not required
FQSEEQQQTEDELQD	Phosphorylation	Metazoa	64	1	FQSEEQQQTEDELQD	Metazoa	NA	not required
FQSEEQQQTEDELQDK	Phosphorylation	Metazoa	64	1	FQSEEQQQTEDELQDK	Metazoa	NA	not required
FQSEEQQQTEDELQDKIHPF	Phosphorylation	Metazoa	64	1	FQSEEQQQTEDELQDKIHPF	Metazoa	NA	not required
FQSEEQQQTEDELQDKIHPFAQ	Phosphorylation	Metazoa	64	1	FQSEEQQQTEDELQDKIHPFAQ	Metazoa	NA	not required
FQSEEQQQTEDELQDKIHPFAQT	Phosphorylation	Bovinae	64	1	FQSEEQQQTEDELQDKIHPFAQT	Bovinae	NA	not required
FQSEEQQQTEDELQDKIHPFAQTQ	3 Deamidated (NQ)	Bovinae	4096	1	FQSEEQQQTEDELQDKIHPFAQTQ	Bovinae	NA	not required
FQSEEQQQTEDELQDKIHPFAQTQ	Phosphorylation	Bovinae	64	1	FQSEEQQQTEDELQDKIHPFAQTQ	Bovinae	NA	not required
FREGDIIAVPT		Papilionoideae	4	2	FREGDIIAVPT;FRQGDIIAVPT	Papilionoideae;Vicia faba var. minor	no	not required
FREGDLIAVPT		Papilionoideae	4	2	FRQGDLIAVPT;FREGDLIAVPT	Vicia faba var. minor;Papilionoideae	no	not required
FREGDLIAVPTGVA		Papilionoideae	4	1	FREGDLIAVPTGVA	Papilionoideae	NA	not required
FTLPQYFK		Equus	1	1	FTLPQYFK	Equus	NA	not required
FVAPFPEVFGK		Bovinae	2	1	FVAPFPEVFGK	Bovinae	NA	not required
FVVAPFPEVF		Caprinae	2	1	FVVAPFPEVF	Caprinae	NA	not required
FVVAPFPEVFR		Caprinae	2	1	FVVAPFPEVFR	Caprinae	NA	not required
FVVAPFPEVFRK		Caprinae	2	1	FVVAPFPEVFRK	Caprinae	NA	not required
FYLAGNQEQEFLK		Glycine subgen. Soja	4	1	FYLAGNQEQEFLK	Glycine subgen. Soja	NA	not required
FYPELFR		root	2	2	FYPELFR;FYPQLFR	root;root	yes	not required
GAAGLPGVAGAPGLPGPR		Sarcopterygii	1	1	GAAGLPGVAGAPGLPGPR	Sarcopterygii	NA	not required
GADPEDVILSAFK		Eukaryota	8	1	GADPEDVILSAFK	Eukaryota	NA	not required
GAEEQLVPR		Craniata	4	3	GAQEQLVPR;GAEEQLVPR;GAEQQLVPR	Acidipropionibacterium jensenii;Craniata;root	no	not required
GAIIFGDAPNNMR	Oxidation (M); Deamidated (NQ)	Glycine subgen. Soja	6	1	GAIIFGDAPNNMR	Glycine subgen. Soja	NA	not required
GANGAPGIAGAPGFPGAR	Deamidated (NQ)	Metazoa	2	1	GANGAPGIAGAPGFPGAR	Metazoa	NA	not required
GAPGAVGPAGPRGPAGPTGPAGK		Mammalia	1	1	GAPGAVGPAGPRGPAGPTGPAGK	Mammalia	NA	not required
GAPGSVGPAGPRGPAGPTGPAGK		root	1	1	GAPGSVGPAGPRGPAGPTGPAGK	root	NA	not required
GAQKLCAGVCR	Carbamidomethylation	Triticeae	1	1	GAQKLCAGVCR	Triticeae	NA	not required
GAQKLCAGVCR	Deamidated (NQ); Carbamidomethylation	Triticeae	2	1	GAQKLCAGVCR	Triticeae	NA	not required
GAQKLCAGVCRCK	Carbamidomethylation	Triticeae	1	1	GAQKLCAGVCRCK	Triticeae	NA	not required
GAQKLCANVCR	Carbamidomethylation	Triticum	1	1	GAQKLCANVCR	Triticum	NA	not required
GAQKLCANVCR	Deamidated (NQ); Carbamidomethylation	Triticum	3	1	GAQKLCANVCR	Triticum	NA	not required
GAQKLCSTVCR	Carbamidomethylation	Triticinae	1	1	GAQKLCSTVCR	Triticinae	NA	not required
GATGPAGVRGPNGDSGRPGEPGLMGPR	Deamidated (NQ) Oxidation (M)	Mammalia	8	1	GATGPAGVRGPNGDSGRPGEPGLMGPR	Mammalia	NA	not required
GAVGPAGAVGPR		root	1	1	GAVGPAGAVGPR	root	NA	not required
GDGGPPGATGFPGAAGR		Sarcopterygii	2	1	GDGGPPGATGFPGAAGR	Sarcopterygii	NA	not required
GDPGPVGPVGPAGAFGPR		Galliformes	2	1	GDPGPVGPVGPAGAFGPR	Galliformes	NA	not required
GDVGPVGR		root	2	2	GNVGPVGR;GDVGPVGR	root;root	yes	not required
GEAGPAGPAGPAGPR		Sarcopterygii	2	1	GEAGPAGPAGPAGPR	Sarcopterygii	NA	not required
GEAGPAGPAGPAGPRG		Sarcopterygii	2	1	GEAGPAGPAGPAGPRG	Sarcopterygii	NA	not required
GEAGPSGPAGPTGAR		Sarcopterygii	2	1	GEAGPSGPAGPTGAR	Sarcopterygii	NA	not required
GEIGPAGNVGPTGPAGPR		Aves	2	1	GEIGPAGNVGPTGPAGPR	Aves	NA	not required
GEPGNIGFPGPK	Deamidated (NQ)	Sarcopterygii	4	2	GEPGNIGFPGPK;GQPGNIGFPGPK	Sarcopterygii;Metazoa	no	not required
GEPGPAGAVGPAGAVGPR		Artiodactyla	2	1	GEPGPAGAVGPAGAVGPR	Artiodactyla	NA	not required
GEPGPAGLPGPPGER		Mammalia	4	1	GEPGPAGLPGPPGER	Mammalia	NA	not required
GEPGPTGIQGPPGPAGEEGKR		Mammalia	8	1	GEPGPTGIQGPPGPAGEEGKR	Mammalia	NA	not required
GERGPPGESGAAGPTGPIGSR		Mammalia	4	2	GERGPPGESGAAGPTGPIGSR;GERGPPGQSGAAGPTGPIGSR	Mammalia;Afrotheria	no	not required
GETGPAGPAGPIGPVGA		Mammalia	2	1	GETGPAGPAGPIGPVGA	Mammalia	NA	not required
GETGPAGPAGPIGPVGAR		Mammalia	2	1	GETGPAGPAGPIGPVGAR	Mammalia	NA	not required
GETGPAGRPGEVGPPGPPGPAGEKG		Sarcopterygii	8	1	GETGPAGRPGEVGPPGPPGPAGEKG	Sarcopterygii	NA	not required
GFCGLSQPK		Craniata	1	1	GFCGLSQPK	Craniata	NA	not required
GFPGADGVAGPK		Sarcopterygii	2	1	GFPGADGVAGPK	Sarcopterygii	NA	not required
GFPGADGVAGPKG		Sarcopterygii	2	1	GFPGADGVAGPKG	Sarcopterygii	NA	not required
GFPGSDGVAGPK		Mammalia	2	1	GFPGSDGVAGPK	Mammalia	NA	not required
GFPGSPGNIGPAGK		Laurasiatheria	1	1	GFPGSPGNIGPAGK	Laurasiatheria	NA	not required
GFPGSPGNIGPAGK	Deamidated (NQ)	Laurasiatheria	2	1	GFPGSPGNIGPAGK	Laurasiatheria	NA	not required
GGCQELLGECCSR	Carbamidomethylation	Pooideae	4	1	GGCQELLGECCSR	Pooideae	NA	not required
GGLEPINFQTAADQAR	Deamidated (NQ)	Gallus gallus	16	1	GGLEPINFQTAADQAR	Gallus gallus	NA	not required
GGLSVISPK		root	1	1	GGLSVISPK	root	NA	not required
GGMTSHAAVVAR		root	1	1	GGMTSHAAVVAR	root	NA	not required
GGPGSRGFPGADGVAGPK		Sarcopterygii	2	1	GGPGSRGFPGADGVAGPK	Sarcopterygii	NA	not required
GGSFYPGETTPPQQLQQR		Triticeae	2	1	GGSFYPGETTPPQQLQQR	Triticeae	NA	not required
GIDETICTMR		Magnoliopsida	4	2	GIDQTICTMR;GIDETICTMR	Capsicum annuum;Magnoliopsida	no	not required
GIGTIISSP	Oxidation (P)	root	1	1	GIGTIISSP	root	NA	not required
GIGTIISSPFR	Oxidation (P)	Glycine subgen. Soja	1	1	GIGTIISSPFR	Glycine subgen. Soja	NA	not required
GIGTIISSPYR		Magnoliopsida	1	1	GIGTIISSPYR	Magnoliopsida	NA	not required
GIHNLNEDNAR		Eukaryota	4	1	GIHNLNEDNAR	Eukaryota	NA	not required
GIHNLNEDNAR	Deamidated (NQ)	Eukaryota	16	1	GIHNLNEDNAR	Eukaryota	NA	not required
GIHNLNEDNARSIPPKCGVNLPYTISLNIDCSRV	Carbamidomethylation	Eukaryota	8	1	GIHNLNEDNARSIPPKCGVNLPYTISLNIDCSRV	Eukaryota	NA	not required
GIPGEFGLPGPAGAR		Sarcopterygii	2	1	GIPGEFGLPGPAGAR	Sarcopterygii	NA	not required
GIPGPVGAAGATGAR		Mammalia	1	1	GIPGPVGAAGATGAR	Mammalia	NA	not required
GLNYYQQK		Bovinae	1	1	GLNYYQQK	Bovinae	NA	not required
GLPADVIANAYQISR		Lamiales	2	1	GLPADVIANAYQISR	Lamiales	NA	not required
GLPADVIANAYQISR	Deamidated (NQ)	Lamiales	6	1	GLPADVIANAYQISR	Lamiales	NA	not required
GLPGESGAVGPAGPIGSR		Aves	2	1	GLPGESGAVGPAGPIGSR	Aves	NA	not required
GLPGVAGSVGEPGPLGIAGPPGAR		Laurasiatheria	2	1	GLPGVAGSVGEPGPLGIAGPPGAR	Laurasiatheria	NA	not required
GLPQEVLNENLLR		Pecora	4	1	GLPQEVLNENLLR	Pecora	NA	not required
GLPQEVLNENLLR	2 Deamidated (NQ)	Pecora	28	1	GLPQEVLNENLLR	Pecora	NA	not required
GLPQEVLNENLLR	3 Deamidated (NQ)	Pecora	32	1	GLPQEVLNENLLR	Pecora	NA	not required
GLPRNTQGVA	Deamidated (NQ)	Glycine subgen. Soja	3	1	GLPRNTQGVA	Glycine subgen. Soja	NA	not required
GLQVISPPLQR		Sesamum indicum	1	1	GLQVISPPLQR	Sesamum indicum	NA	not required
GLSPEVLNENLLR		Caprinae	4	1	GLSPEVLNENLLR	Caprinae	NA	not required
GMAIEDPSCPHGIR		Glycine subgen. Soja	4	1	GMAIEDPSCPHGIR	Glycine subgen. Soja	NA	not required
GMIFPGCPSTFEEPQQK	Oxidation (M)	Glycine subgen. Soja	4	1	GMIFPGCPSTFEEPQQK	Glycine subgen. Soja	NA	not required
GMIFPGCPSTFEEPQQK	Oxidation (M); Deamidated (NQ)	Glycine subgen. Soja	12	1	GMIFPGCPSTFEEPQQK	Glycine subgen. Soja	NA	not required
GMIFPGCPSTYQEPQESQQR	Oxidation (M)	Glycine subgen. Soja	4	1	GMIFPGCPSTYQEPQESQQR	Glycine subgen. Soja	NA	not required
GPAGPAGPIGPVGAR		Mammalia	1	1	GPAGPAGPIGPVGAR	Mammalia	NA	not required
GPAGPIGPVGAR		Mammalia	1	1	GPAGPIGPVGAR	Mammalia	NA	not required
GPAGPRGPAGPTGPAGK		Mammalia	1	1	GPAGPRGPAGPTGPAGK	Mammalia	NA	not required
GPIVLNPWDQVK		Bovidae	2	1	GPIVLNPWDQVK	Bovidae	NA	not required
GPNGDSGRPGEPGLMGPR	Deamidated (NQ) Oxidation (M)	Mammalia	8	1	GPNGDSGRPGEPGLMGPR	Mammalia	NA	not required
GPPGESGAAGPTGPIGSR		Mammalia	2	2	GPPGESGAAGPTGPIGSR;GPPGQSGAAGPTGPIGSR	Mammalia;Afrotheria	no	not required
GPSGPQGPSGPPGPK		Metazoa	1	1	GPSGPQGPSGPPGPK	Metazoa	NA	not required
GPSGPQGPSGPPGPKG		Metazoa	1	1	GPSGPQGPSGPPGPKG	Metazoa	NA	not required
GPVRGPFPIIV		Bovidae	1	1	GPVRGPFPIIV	Bovidae	NA	not required
GQAGVMGFPGPK		Sarcopterygii	1	1	GQAGVMGFPGPK	Sarcopterygii	NA	not required
GQEQQEYAPQLGR		Sesamum indicum	4	1	GQEQQEYAPQLGR	Sesamum indicum	NA	not required
GRTGQPGAVGPAGIR	Deamidated (NQ)	Artiodactyla	2	1	GRTGQPGAVGPAGIR	Artiodactyla	NA	not required
GSAGPPGATGFPGAAGR		Craniata	1	1	GSAGPPGATGFPGAAGR	Craniata	NA	not required
GSMILDICTK	Oxidation (M)	Bovidae	2	2	GSMILDICTK;GSMILNICTK	Bovidae;Moschus moschiferus	no	not required
GSPGEAGRPGEAGLPGAK		root	4	1	GSPGEAGRPGEAGLPGAK	root	NA	not required
GSPGEAGRPGEAGLPGAKG		root	4	1	GSPGEAGRPGEAGLPGAKG	root	NA	not required
GSQSFLLSPGGR	Oxidation (P)	Sesamum	1	1	GSQSFLLSPGGR	Sesamum	NA	not required
GSTGEIGPAGPPGPPGLR		Artiodactyla	2	1	GSTGEIGPAGPPGPPGLR	Artiodactyla	NA	not required
GTPGQTGARGLP		Sarcopterygii	1	1	GTPGQTGARGLP	Sarcopterygii	NA	not required
GTQYTDAPSFSD		Bovidae	4	1	GTQYTDAPSFSD	Bovidae	NA	not required
GTQYTDAPSFSDIPNPIGSENSEK		Bos	16	1	GTQYTDAPSFSDIPNPIGSENSEK	Bos	NA	not required
GTQYTDAPSFSDIPNPIGSENSEK	2 Deamidated (NQ)	Bos	112	1	GTQYTDAPSFSDIPNPIGSENSEK	Bos	NA	not required
GTTYYVVNPDNNENLR		Glycine subgen. Soja	4	1	GTTYYVVNPDNNENLR	Glycine subgen. Soja	NA	not required
GVAGEPGRNGLPGGPGLR	Deamidated (NQ)	Bos taurus	4	2	GVAGEPGRNGLPGGPGLR;GVAGEPGRDGLPGGPGLR	Bos taurus;Artiodactyla	no	not required
GVEENICTLK		Glycine subgen. Soja	4	1	GVEENICTLK	Glycine subgen. Soja	NA	not required
GVEENICTMK	Oxidation (M)	Glycine subgen. Soja	4	1	GVEENICTMK	Glycine subgen. Soja	NA	not required
GVMNGGMQPR	Deamidated (NQ); Oxidation (M)	Glycine subgen. Soja	3	1	GVMNGGMQPR	Glycine subgen. Soja	NA	not required
GVNMQIVR	Oxidation (M)	Eukaryota	1	1	GVNMQIVR	Eukaryota	NA	not required
GVPGPPGAVGPAGK		Sarcopterygii	1	1	GVPGPPGAVGPAGK	Sarcopterygii	NA	not required
GVQGPPGPAGPR		Sarcopterygii	1	1	GVQGPPGPAGPR	Sarcopterygii	NA	not required
GVQGPPGPAGPRG		Sarcopterygii	1	1	GVQGPPGPAGPRG	Sarcopterygii	NA	not required
GVVGLPGQR		Craniata	1	1	GVVGLPGQR	Craniata	NA	not required
GYLAVAVVK		Metazoa	1	1	GYLAVAVVK	Metazoa	NA	not required
HGEYGFQNALIVR		Caprinae	2	1	HGEYGFQNALIVR	Caprinae	NA	not required
HIQKEDVPSER		Bovinae	8	1	HIQKEDVPSER	Bovinae	NA	not required
HKEMPFPK	Oxidation (M)	Artiodactyla	2	1	HKEMPFPK	Artiodactyla	NA	not required
HLPLPLLQ		root	1	1	HLPLPLLQ	root	NA	not required
HLVDEPQNLIKK		Caprinae	4	1	HLVDEPQNLIKK	Caprinae	NA	not required
HNIGQTSSPDIYNPQ		Glycine subgen. Soja	2	1	HNIGQTSSPDIYNPQ	Glycine subgen. Soja	NA	not required
HPAEFGADAQAAMK		Mammalia	4	1	HPAEFGADAQAAMK	Mammalia	NA	not required
HPEYAVSVLLR		Pecora	2	1	HPEYAVSVLLR	Pecora	NA	not required
HQGLPQEVLNENLLR		Pecora	4	1	HQGLPQEVLNENLLR	Pecora	NA	not required
HYAHVDCPGHADYVK		root	4	2	HYAHVDCPGHADYVK;HYAHVDCPGHANYVK	root;Nelumbo nucifera	no	not required
IDAEELAEIFR		Craniata	16	1	IDAEELAEIFR	Craniata	NA	not required
IDALNENK		root	4	4	IDALNENK;INALNENK;INALNQNK;IDALNQNK	root;root;root;root	yes	not required
IDALNENK	2 Deamidated (NQ)	root	16	16	INALDEDK;IDALDQDK;INALDQNK;INALNENK;INALDQDK;INALNQNK;IDALDQNK;INALNQDK;IDALNQDK;IDALNEDK;IDALNENK;INALDENK;IDALDENK;INALNEDK;IDALDEDK;IDALNQNK	root;root;root;root;root;root;root;root;root;root;root;root;root;root;root;root	yes	not required
IDALNENK	Deamidated (NQ)	root	12	12	INALDQNK;INALNENK;IDALDQNK;INALNQNK;INALNQDK;IDALNQDK;IDALNEDK;IDALNENK;INALDENK;IDALDENK;INALNEDK;IDALNQNK	root;root;root;root;root;root;root;root;root;root;root;root	yes	not required
IDALNENKVLVLDTDYK		Pecora	16	1	IDALNENKVLVLDTDYK	Pecora	NA	not required
IDALNENKVLVLDTDYKK		Pecora	16	1	IDALNENKVLVLDTDYKK	Pecora	NA	not required
IDALNENKVLVLDTDYKK	2 Deamidated (NQ)	Pecora	64	1	IDALNENKVLVLDTDYKK	Pecora	NA	not required
IDALNENKVLVLDTDYKK	Deamidated (NQ)	Pecora	48	1	IDALNENKVLVLDTDYKK	Pecora	NA	not required
IDCGHVDSLVRPCLSYVQGGPGPSGQCCDGVKNLHNQAR	Carbamidomethylation; Deamidated (NQ)	Eukaryota	48	1	IDCGHVDSLVRPCLSYVQGGPGPSGQCCDGVKNLHNQAR	Eukaryota	NA	not required
IDEQSNFEK	Propionamide (K)	Magnoliopsida	8	3	INEQSNFEK;INQQSNFQK;IDEQSNFEK	Brassicaceae;Tetrahymena thermophila;Magnoliopsida	no	not required
IEELEEEIEAER		root	128	16	IQQLQQEIEAER;IQELEQEIEAER;IQQLQQQIEAER;IEELEQEIEAER;IQELEQEIQAQR;IQELEEEIEAER;IEELQEQIQAQR;IEELEEQIEAER;IEELQQEIQAQR;IEQLEEEIEAER;IEELQEEIEAER;IQQLEEEIQAER;IEELEEEIEAER;IEQLQQQIEAQR;IEELQQQIEAER;IEELEEEIEAQR	Mesorhabditis spiculigera;Alligator sinensis;Eimeria necatrix;Branchiostoma;Tetrahymena thermophila;root;Halogranum salarium;Neopterygii;root;Conger conger;Metazoa;Roridomyces roridus;root;Paenibacillus;Pomacea canaliculata;Megalops atlanticus	no	not required
IEELEEEIEAERA		root	128	7	IEELQEEIEAERA;IEELEEEIEAQRA;IEQLEEEIEAERA;IEELEEQIEAERA;IEQLQQQIEAQRA;IEELEEEIEAERA;IQELEEEIEAERA	Nyctibius grandis;Megalops atlanticus;Conger conger;Chanos chanos;Paenibacillus;root;Craniata	no	not required
IEELEEELEAER		root	128	16	IQQLQQELEAER;IQELEQELQAQR;IQELEEELEAER;IEELQEQLQAQR;IEELEQELEAER;IEQLEEELEAER;IEELQQELQAQR;IQQLQQQLEAER;IQELEQELEAER;IEELEEELEAER;IEQLQQQLEAQR;IEELQEELEAER;IQQLEEELQAER;IEELQQQLEAER;IEELEEQLEAER;IEELEEELEAQR	Mesorhabditis spiculigera;Tetrahymena thermophila;root;Halogranum salarium;Branchiostoma;Conger conger;root;Eimeria necatrix;Alligator sinensis;root;Paenibacillus;Metazoa;Roridomyces roridus;Pomacea canaliculata;Neopterygii;Megalops atlanticus	no	not required
IEKFQSEEQQQTEDELQDKIHPFAQTQ	Phosphorylation	Bovinae	128	1	IEKFQSEEQQQTEDELQDKIHPFAQTQ	Bovinae	NA	not required
IETPGSPYLAK		Triticum	2	1	IETPGSPYLAK	Triticum	NA	not required
IETPGSPYLAKQQCCGELANIPQQCR	Carbamidomethylation	Triticum	4	1	IETPGSPYLAKQQCCGELANIPQQCR	Triticum	NA	not required
IETPGSPYLAKQQCCGELANIPQQCR	Deamidated (NQ); Carbamidomethylation	Triticum	24	1	IETPGSPYLAKQQCCGELANIPQQCR	Triticum	NA	not required
IFAEKTESPAEFK		Equus	8	1	IFAEKTESPAEFK	Equus	NA	not required
IFWGIPALLKR		Triticeae	1	1	IFWGIPALLKR	Triticeae	NA	not required
IGGATYQVPVEIR	Deamidated (NQ)	root	4	1	IGGATYQVPVEIR	root	NA	not required
IGINGFGR		root	1	1	IGINGFGR	root	NA	not required
IGINGFGR	Deamidated (NQ)	root	2	2	IGINGFGR;IGIDGFGR	root;root	yes	not required
IGQPGAVGPAGIR		Bovinae	1	1	IGQPGAVGPAGIR	Bovinae	NA	not required
IGQPGAVGPAGIR	Deamidated (NQ)	Bovinae	2	1	IGQPGAVGPAGIR	Bovinae	NA	not required
IGVNQELAYFYPELFR		Bovinae	4	2	IGVNQELAYFYPELFR;IGVNQELAYFYPQLFR	Bovinae;Bubalus bubalis	no	not required
IHPFAQTQ		Craniata	1	1	IHPFAQTQ	Craniata	NA	not required
IIAEKTKIPAVFK		Artiodactyla	2	1	IIAEKTKIPAVFK	Artiodactyla	NA	not required
IIDTNSLENQLDQMPR	Oxidation (M)	Glycine subgen. Soja	8	1	IIDTNSLENQLDQMPR	Glycine subgen. Soja	NA	not required
IIKDGGIDPLVR		Metazoa	4	1	IIKDGGIDPLVR	Metazoa	NA	not required
IIVTQTMK		Chordata	1	1	IIVTQTMK	Chordata	NA	not required
IIVTQTMK	Deamidated (NQ)	Chordata	2	2	IIVTETMK;IIVTQTMK	root;Chordata	no	not required
IIVTQTMKGLDIQK	2 Deamidated (NQ)	Bovidae	8	1	IIVTQTMKGLDIQK	Bovidae	NA	not required
IIVTQTMKGLDIQK	Deamidated (NQ)	Bovidae	6	1	IIVTQTMKGLDIQK	Bovidae	NA	not required
IIVTQTMKGLDIQK	Oxidation (M)	Bovidae	2	1	IIVTQTMKGLDIQK	Bovidae	NA	not required
IIYGGSVTGASCK	Carbamidomethylation	Eukaryota	1	1	IIYGGSVTGASCK	Eukaryota	NA	not required
IKTVTSLDLPVLR		Fabeae	2	1	IKTVTSLDLPVLR	Fabeae	NA	not required
ILDEAMAGDNVGLLLR	Deamidated (NQ); Oxidation (M)	Streptophytina	16	2	ILDEAMAGDNVGLLLR;ILDQAMAGDNVGLLLR	Streptophytina;root	no	not required
ILEFNSKPN		Glycine	2	1	ILEFNSKPN	Glycine	NA	not required
ILEFNSKPN	Deamidated (NQ)	Glycine	6	1	ILEFNSKPN	Glycine	NA	not required
ILPTMCSVNVPLYR	Oxidation (M)	root	1	1	ILPTMCSVNVPLYR	root	NA	not required
ILRGVGPSVGV		Hordeum vulgare	1	1	ILRGVGPSVGV	Hordeum vulgare	NA	not required
ILSDITAFGGIR		Magnoliopsida	2	1	ILSDITAFGGIR	Magnoliopsida	NA	not required
INAQEPTR		Magnoliopsida	2	2	INAQEPTR;INAQQPTR	Magnoliopsida;Claviceps africana	no	not required
IPAVFK		root	1	1	IPAVFK	root	NA	not required
IPAVFKID		root	2	2	IPAVFKIN;IPAVFKID	root;root	yes	not required
IPAVFKIDALNEN	2 Deamidated (NQ)	Pecora	16	2	IPAVFKINALDEN;IPAVFKIDALNEN	Sus scrofa;Pecora	no	not required
IPAVFKIDALNENK	2 Deamidated (NQ)	Pecora	16	1	IPAVFKIDALNENK	Pecora	NA	not required
IPAVFKIDALNENK	Deamidated (NQ)	Pecora	12	1	IPAVFKIDALNENK	Pecora	NA	not required
IPAVFKIDALNENKVLVLDTDYKK	Deamidated (NQ)	Pecora	48	1	IPAVFKIDALNENKVLVLDTDYKK	Pecora	NA	not required
IPTAYVK		root	1	1	IPTAYVK	root	NA	not required
IQEVKASDDGEYR		Pecora	16	2	IQEVKASDDGQYR;IQEVKASDDGEYR	Cervus elaphus hippelaphus;Pecora	no	not required
IQLVEEELDR		root	16	5	IQLVEEELDR;IQLVEQQLNR;IQLVEQELDR;IQLVEEQLDR;IQLVEEELNR	root;Rheinheimera riviphila;Capra hircus;Anisodus acutangulus;Mammalia	no	not required
IQLVEEELDR	Deamidated (NQ)	root	32	8	IQLVEEELDR;IELVEQELDR;IQLVEQELDR;IQLVEQQLNR;IELVQEELDR;IQLVEEELNR;IELVQQELDR;IQLVEEQLDR	root;root;Capra hircus;Rheinheimera riviphila;Carassius auratus;Mammalia;root;Anisodus acutangulus	no	not required
IQLVEEELDRAQ	Deamidated (NQ)	root	48	4	IQLVEQELDRAQ;IQLVEEELDRAQ;IQLVEEELDRAE;IQLVEEELNRAQ	Capra hircus;root;Neopterygii;Mammalia	no	required
IQLVEEELDRAQER		root	32	4	IQLVEEELDRAQER;IQLVEEELDRAQQR;IQLVEQELDRAQER;IQLVEEELNRAQER	root;Cetacea;Capra hircus;Mammalia	no	not required
IQLVEEELDRAQER	Deamidated (NQ)	root	96	4	IQLVEEELDRAQER;IQLVEQELDRAQER;IQLVEEELNRAQER;IQLVEEELDRAQQR	root;Capra hircus;Mammalia;Cetacea	no	required
IRENIADAAR		Pisum sativum	4	2	IRENIADAAR;IRQNIADAAR	Pisum sativum;Tenebrio molitor	no	not required
IRENIADAAR	Deamidated (NQ)	Pisum sativum	8	4	IREDIADAAR;IRENIADAAR;IRQNIADAAR;IRQDIADAAR	Micromonas pusilla;Pisum sativum;Tenebrio molitor;Castellaniella defragrans	no	not required
ISFGFEASDLLK		Magnoliopsida	4	2	ISFGFEASNLLK;ISFGFEASDLLK	Magnoliopsida;Magnoliopsida	yes	not required
ISLLDAQSAPLR		Pecora	2	1	ISLLDAQSAPLR	Pecora	NA	not required
ISLLDAQSAPLR	Deamidated (NQ)	Pecora	4	1	ISLLDAQSAPLR	Pecora	NA	not required
ISNVFTFAFR		Mammalia	1	1	ISNVFTFAFR	Mammalia	NA	not required
ISNVFTFAFR	Deamidated (NQ)	Mammalia	2	1	ISNVFTFAFR	Mammalia	NA	not required
ISQYYQK		root	1	1	ISQYYQK	root	NA	not required
ISSGLSCPK	Carbamidomethylation	root	1	1	ISSGLSCPK	root	NA	not required
ISTANSLTLPVLR	Deamidated (NQ)	Pisum sativum	2	1	ISTANSLTLPVLR	Pisum sativum	NA	not required
ISTINSQTLPILSQLR		Sesamum indicum	1	1	ISTINSQTLPILSQLR	Sesamum indicum	NA	not required
ISTLNSLTLPALR		Glycine	1	1	ISTLNSLTLPALR	Glycine	NA	not required
ISTVNSLTLPILR		Magnoliopsida	1	1	ISTVNSLTLPILR	Magnoliopsida	NA	not required
ISTVNSLTLPILR	Deamidated (NQ)	Magnoliopsida	2	1	ISTVNSLTLPILR	Magnoliopsida	NA	not required
ISTVNSLTLPILRNLR	2 Deamidated (NQ)	Papilionoideae	4	1	ISTVNSLTLPILRNLR	Papilionoideae	NA	not required
ISYQFEASSLLR		Hordeum vulgare	2	1	ISYQFEASSLLR	Hordeum vulgare	NA	not required
ISYQFEASSLLR	Deamidated (NQ)	Hordeum vulgare	4	1	ISYQFEASSLLR	Hordeum vulgare	NA	not required
ITLSQVGDVLR		Craniata	2	1	ITLSQVGDVLR	Craniata	NA	not required
ITVDDKHYQK		Bovidae	4	1	ITVDDKHYQK	Bovidae	NA	not required
IVPLAIDTR		root	2	2	IVPLAIDTR;IVPLAINTR	root;root	yes	not required
IVPLAIDTRVGV		Hordeum vulgare	2	1	IVPLAIDTRVGV	Hordeum vulgare	NA	not required
IYQTATHLPR		Brassiceae	1	1	IYQTATHLPR	Brassiceae	NA	not required
KAADAEAEVASLNR		Metazoa	8	1	KAADAEAEVASLNR	Metazoa	NA	not required
KAPQVSTPTLVEIGR		Equus	2	1	KAPQVSTPTLVEIGR	Equus	NA	not required
KAPQVSTPTLVEISR		Mammalia	2	1	KAPQVSTPTLVEISR	Mammalia	NA	not required
KATDAEADVASLNR		root	8	1	KATDAEADVASLNR	root	NA	not required
KIDALNENK	2 Deamidated (NQ)	root	16	13	KIDALNQNK;KIDALNQDK;KIDALDEDK;KIDALDENK;KINALNQNK;KIDALNEDK;KINALNEDK;KIDALDQNK;KIDALDQDK;KINALNENK;KINALNQDK;KIDALNENK;KINALDQDK	root;Salinibacillus kushneri;root;Mangrovibacterium diazotrophicum;Bacteria;root;root;Companilactobacillus versmoldensis;Steccherinaceae;root;root;root;Lentilactobacillus senioris	no	not required
KIIAEK		root	2	2	KIIAEK;KIIAQK	root;root	yes	not required
KISQYYQK		root	1	1	KISQYYQK	root	NA	not required
KLAPILDEAAATLQSEEDVVIAK		Pooideae	32	1	KLAPILDEAAATLQSEEDVVIAK	Pooideae	NA	not required
KLGAPSITCVR		Pecora	1	1	KLGAPSITCVR	Pecora	NA	not required
KLVIIEGDLER		Metazoa	8	1	KLVIIEGDLER	Metazoa	NA	not required
KLVIIESDLER		root	8	1	KLVIIESDLER	root	NA	not required
KLVILEGELER		root	8	3	KLVILEGELER;KLVILQGELER;KLVILEGELQR	root;Euarchontoglires;Pan troglodytes	no	not required
KNGAQGIGLCR	Deamidated (NQ)	Eukaryota	3	2	KNGAEGIGLCR;KNGAQGIGLCR	root;Eukaryota	no	required
KTVDMESTEVFTKK	Oxidation (M)	Bovinae	8	1	KTVDMESTEVFTKK	Bovinae	NA	not required
KVFSKCELAHK		Laurasiatheria	2	1	KVFSKCELAHK	Laurasiatheria	NA	not required
KVPQVSTPTLVEVSR		Mammalia	2	1	KVPQVSTPTLVEVSR	Mammalia	NA	not required
KYNVPQLEIVPK	2 Deamidated (NQ)	Caprinae	8	1	KYNVPQLEIVPK	Caprinae	NA	not required
LAEQELIETSER		Craniata	16	1	LAEQELIETSER	Craniata	NA	not required
LAFNPTQLEG		Caprinae	2	1	LAFNPTQLEG	Caprinae	NA	not required
LAFNPTQLEGQ		Caprinae	2	1	LAFNPTQLEGQ	Caprinae	NA	not required
LAFNPTQLEGQCHV		Caprinae	2	1	LAFNPTQLEGQCHV	Caprinae	NA	not required
LAFNPTQLEGQCHV	2 Deamidated (NQ)	Caprinae	14	1	LAFNPTQLEGQCHV	Caprinae	NA	not required
LAFNPTQLEGQCHV	3 Deamidated (NQ)	Caprinae	16	1	LAFNPTQLEGQCHV	Caprinae	NA	not required
LAFNPTQLEGQCHV	Deamidated (NQ)	Caprinae	8	1	LAFNPTQLEGQCHV	Caprinae	NA	not required
LAGTSSVINNLPLDVVAATFNLQRNEAR	5 Deamidated (NQ)	Pisum sativum	128	3	LAGTSSVINNLPLDVVAATFNLQRNEAR;LAGTSSVINDLPLDVVAATFNLQRNEAR;LAGTSSVINDLPLDVVAATFNLERNEAR	Pisum sativum;Vicia narbonensis;Vicia faba var. minor	no	not required
LALESNSDEPDTIEYCNLGCR	Carbamidomethylation	Triticinae	32	1	LALESNSDEPDTIEYCNLGCR	Triticinae	NA	not required
LAMAASDISLLDAQSAPLR	Deamidated (NQ); Oxidation (M)	Pecora	8	1	LAMAASDISLLDAQSAPLR	Pecora	NA	not required
LAMAASDISLLDAQSAPLR	Oxidation (M)	Pecora	4	1	LAMAASDISLLDAQSAPLR	Pecora	NA	not required
LAPILDEAAATLQSEEDVVIAK		Pooideae	32	1	LAPILDEAAATLQSEEDVVIAK	Pooideae	NA	not required
LAQESIMDLENEK	Oxidation (M)	Craniata	16	1	LAQESIMDLENEK	Craniata	NA	not required
LCAGVCR		root	1	1	LCAGVCR	root	NA	not required
LCANVCR	Carbamidomethylation	root	1	1	LCANVCR	root	NA	not required
LCTTSCEEVVR		Caprinae	4	1	LCTTSCEEVVR	Caprinae	NA	not required
LDAQSAPLR		Pecora	2	2	LDAQSAPLR;LNAQSAPLR	Pecora;Fodinibius sediminis	no	not required
LDTSNFNNQLDQNPR	Deamidated (NQ)	Glycine subgen. Soja	28	1	LDTSNFNNQLDQNPR	Glycine subgen. Soja	NA	not required
LEEAGGATAAQIEMNK	Oxidation (M)	root	8	1	LEEAGGATAAQIEMNK	root	NA	not required
LEGGDALSASQ		Triticeae	4	2	LEGGDALSASQ;LEGGNALSASQ	Triticeae;Triticinae	no	not required
LEIVPNSAEER	Phosphorylation	Bovinae	8	1	LEIVPNSAEER	Bovinae	NA	not required
LEQLLR		root	2	2	LQQLLR;LEQLLR	root;root	yes	not required
LETTCSQGFGQSQQQQQPGQR	Carbamidomethylation	Pooideae	2	1	LETTCSQGFGQSQQQQQPGQR	Pooideae	NA	not required
LETTCSQGFGQYQQQQQPGQR	Carbamidomethylation	Triticinae	2	1	LETTCSQGFGQYQQQQQPGQR	Triticinae	NA	not required
LFDQQNEGSIFAISR		Glycine subgen. Soja	4	1	LFDQQNEGSIFAISR	Glycine subgen. Soja	NA	not required
LFDQQNEGSIFAISR	Deamidated (NQ)	Glycine subgen. Soja	16	1	LFDQQNEGSIFAISR	Glycine subgen. Soja	NA	not required
LFGFTYLR		Eukaryota	1	1	LFGFTYLR	Eukaryota	NA	not required
LGAPSITCVR		Pecora	1	1	LGAPSITCVR	Pecora	NA	not required
LGEYGFQNALIVR		Eukaryota	2	1	LGEYGFQNALIVR	Eukaryota	NA	not required
LGEYGFQNALIVR	Deamidated (NQ)	Eukaryota	6	3	LGEYGFQNALIVR;LGEYGFENALIVR;LGEYGFQDALIVR	Eukaryota;Phascolarctos cinereus;Vespertilionidae	no	required
LGGFLGIWRGEVFK		root	2	1	LGGFLGIWRGEVFK	root	NA	not required
LGGFLGIWRGEVFKQLQR		root	2	1	LGGFLGIWRGEVFKQLQR	root	NA	not required
LGLSAKNYGR	Deamidated (NQ)	root	2	2	LGLSAKDYGR;LGLSAKNYGR	Polypodiidae;root	no	not required
LGPYAEELR		Eukaryota	4	3	LGPYAEELR;LGPYAEQLR;LGPYAQQLR	Eukaryota;Eptesicus nilssonii;Aspergillus viridinutans	no	not required
LGQSQVR		root	1	1	LGQSQVR	root	NA	not required
LHENIARPS		Glycine	2	1	LHENIARPS	Glycine	NA	not required
LIFGADSPAIQENR		Magnoliopsida	4	3	LIFGANSPAIQENR;LIFGADSPAIQENR;LIFGADSPAIQQNR	Sesamum;Magnoliopsida;Magnoliopsida	no	not required
LITLAIPVNKPGR		Glycine subgen. Soja	1	1	LITLAIPVNKPGR	Glycine subgen. Soja	NA	not required
LIVMA	Oxidation (M)	root	1	1	LIVMA	root	NA	not required
LIVTQTMK		Chordata	1	1	LIVTQTMK	Chordata	NA	not required
LIVTQTMK	Deamidated (NQ); Oxidation (M)	Chordata	2	2	LIVTQTMK;LIVTETMK	Chordata;root	no	not required
LIVTQTMKGLDIQK	Oxidation (M)	Bovidae	2	1	LIVTQTMKGLDIQK	Bovidae	NA	not required
LLAAGAGSATR		Triticinae	1	1	LLAAGAGSATR	Triticinae	NA	not required
LLDAQSAPLR		Pecora	2	2	LLDAQSAPLR;LLNAQSAPLR	Pecora;Fodinibius sediminis	no	not required
LLDENIDDDISCAK		Equus caballus	32	1	LLDENIDDDISCAK	Equus caballus	NA	not required
LLDENIDDDISCAK	Deamidated (NQ)	Equus caballus	64	1	LLDENIDDDISCAK	Equus caballus	NA	not required
LLDENIDDDISCAKR		Equus caballus	32	1	LLDENIDDDISCAKR	Equus caballus	NA	not required
LLDTSNFNNQLDQNPR		Glycine subgen. Soja	4	1	LLDTSNFNNQLDQNPR	Glycine subgen. Soja	NA	not required
LLDTSNFNNQLDQNPR	Deamidated (NQ)	Glycine subgen. Soja	28	1	LLDTSNFNNQLDQNPR	Glycine subgen. Soja	NA	not required
LLGDVLVVVLAR		no match	2	1	LLGNVLVVVLAR	Metazoa	NA	not required
LLGNVLVVVLAR		Metazoa	1	1	LLGNVLVVVLAR	Metazoa	NA	not required
LLGNVLVVVLAR	Deamidated (NQ)	Metazoa	2	1	LLGNVLVVVLAR	Metazoa	NA	not required
LLTENGEFTR		root	4	1	LLTENGEFTR	root	NA	not required
LLVAPGQCNLATIHNVR	Caramidomethyl(C)	Triticeae	1	1	LLVAPGQCNLATIHNVR	Triticeae	NA	not required
LLVVYPWTER		no match	2	1	LLVVYPWTQR	root	NA	not required
LLVVYPWTQR		root	1	1	LLVVYPWTQR	root	NA	not required
LLVVYPWTQR	Deamidated (NQ)	root	2	1	LLVVYPWTQR	root	NA	not required
LLYQEPVL		root	2	2	LLYQEPVL;LLYQQPVL	root;root	yes	not required
LLYQEPVLGPVR		Bovidae	2	1	LLYQEPVLGPVR	Bovidae	NA	not required
LLYQEPVLGPVR	Deamidated (NQ)	Bovidae	4	1	LLYQEPVLGPVR	Bovidae	NA	not required
LNALKPDNR		Magnoliopsida	2	2	LNALKPNNR;LNALKPDNR	root;Magnoliopsida	no	not required
LNALKPDNR	Deamidated (NQ)	Magnoliopsida	6	5	LNALKPNNR;LNALKPDNR;LNALKPNDR;LNALKPDDR;LDALKPDNR	root;Magnoliopsida;root;root;Eukaryota	no	required
LNFLKK		root	1	1	LNFLKK	root	NA	not required
LNIGPSSSPDIYNPEAGR	Deamidated (NQ)	Pisum sativum	12	1	LNIGPSSSPDIYNPEAGR	Pisum sativum	NA	not required
LPAGLASVR		Eukaryota	1	1	LPAGLASVR	Eukaryota	NA	not required
LPIVVDASGDGAYVCK		Triticeae	4	1	LPIVVDASGDGAYVCK	Triticeae	NA	not required
LPIVVDASGDGAYVCKDVAAYPDA	Carbamidomethylation	Triticeae	16	1	LPIVVDASGDGAYVCKDVAAYPDA	Triticeae	NA	not required
LPLPLLQ		root	1	1	LPLPLLQ	root	NA	not required
LPQEVLNENLLR		Pecora	4	1	LPQEVLNENLLR	Pecora	NA	not required
LPQEVLNENLLR	2 Deamidated (NQ)	Pecora	28	1	LPQEVLNENLLR	Pecora	NA	not required
LPQEVLNENLLR	3 Deamidated (NQ)	Pecora	32	1	LPQEVLNENLLR	Pecora	NA	not required
LPQNIPPLTQTPVVVPPFL		Bovinae	1	1	LPQNIPPLTQTPVVVPPFL	Bovinae	NA	not required
LPQNIPPLTQTPVVVPPFLQPEVMGVSK	Oxidation (M)	Bovinae	2	1	LPQNIPPLTQTPVVVPPFLQPEVMGVSK	Bovinae	NA	not required
LPQYLK		root	1	1	LPQYLK	root	NA	not required
LPYPYYAK		Eukaryota	1	1	LPYPYYAK	Eukaryota	NA	not required
LQAFEPLR		root	2	2	LQAFEPLR;LQAFQPLR	root;Polyporales	no	not required
LQAFEPLR	Deamidated (NQ)	root	4	4	LQAFEPLR;LEAFEPLR;LQAFQPLR;LEAFQPLR	root;root;Polyporales;root	no	not required
LQCNGSQVPEAVLR	Carbamidomethylation	Triticeae	2	1	LQCNGSQVPEAVLR	Triticeae	NA	not required
LQCNGSQVPEAVLR	Deamidated (NQ)	Triticeae	8	3	LQCDGSQVPEAVLR;LQCNGSQVPEAVLR;LQCNGSEVPEAVLR	Triticum turgidum subsp. turanicum;Triticeae;Hordeinae	no	required
LQCVGSQVPEAVLR	Carbamidomethylation	Triticeae	2	1	LQCVGSQVPEAVLR	Triticeae	NA	not required
LQEAEEQIEAVNSK		Metazoa	16	1	LQEAEEQIEAVNSK	Metazoa	NA	not required
LQPEVMGVSK	Oxidation (M)	Bovinae	2	1	LQPEVMGVSK	Bovinae	NA	not required
LQSGDALRVPSGT		Glycine subgen. Soja	2	1	LQSGDALRVPSGT	Glycine subgen. Soja	NA	not required
LQSGDALRVPSGTT		Glycine subgen. Soja	2	1	LQSGDALRVPSGTT	Glycine subgen. Soja	NA	not required
LQSGDALRVPSGTTY		Glycine subgen. Soja	2	1	LQSGDALRVPSGTTY	Glycine subgen. Soja	NA	not required
LQVVNCNGNTVFDGELEAGR	3 Deamidated (NQ)	Papilionoideae	120	2	LQVVNCNGNTVFNGELEAGR;LQVVNCNGNTVFDGELEAGR	Trifolium pratense;Papilionoideae	no	required
LRHNIGQT		Eukaryota	1	1	LRHNIGQT	Eukaryota	NA	not required
LRPTPEDNLEIILR		Laurasiatheria	8	3	LRPTPEDNLEIILR;LRPTPENNLEIILR;LRPTPQDNLEIILR	Laurasiatheria;Mustelidae;Felis catus	no	not required
LRPTPEDNLEIILR	Deamidated (NQ)	Laurasiatheria	16	3	LRPTPEDNLEIILR;LRPTPENNLEIILR;LRPTPQDNLEIILR	Laurasiatheria;Mustelidae;Felis catus	no	not required
LRQNIGQ		root	1	1	LRQNIGQ	root	NA	not required
LRQNIGQNSSPD		Glycine subgen. Soja	2	1	LRQNIGQNSSPD	Glycine subgen. Soja	NA	not required
LRQNIGQNSSPDIYN	Deamidated (NQ)	Glycine subgen. Soja	12	1	LRQNIGQNSSPDIYN	Glycine subgen. Soja	NA	not required
LRQNIGQNSSPDIYNPQ	Deamidated (NQ)	Glycine subgen. Soja	14	1	LRQNIGQNSSPDIYNPQ	Glycine subgen. Soja	NA	not required
LSAEFGSLR		root	2	2	LSAEFGSLR;LSAQFGSLR	root;Phaseoleae	no	not required
LSAEYVLLYR		Papilionoideae	2	1	LSAEYVLLYR	Papilionoideae	NA	not required
LSAEYVR		root	2	2	LSAEYVR;LSAQYVR	root;root	yes	not required
LSAQFGSLR		Phaseoleae	1	1	LSAQFGSLR	Phaseoleae	NA	not required
LSFNPTQLEEQ		Pecora	4	1	LSFNPTQLEEQ	Pecora	NA	not required
LSFNPTQLEEQ	Deamidated (NQ)	Pecora	16	1	LSFNPTQLEEQ	Pecora	NA	not required
LSFNPTQLEEQCHI		Bovinae	4	1	LSFNPTQLEEQCHI	Bovinae	NA	not required
LSFNPTQLEEQCHI	2 Deamidated (NQ)	Bovinae	28	1	LSFNPTQLEEQCHI	Bovinae	NA	not required
LSFNPTQLEEQCHI	3 Deamidated (NQ)	Bovinae	32	1	LSFNPTQLEEQCHI	Bovinae	NA	not required
LSFNPTQLEEQCHI	Deamidated (NQ)	Bovinae	16	1	LSFNPTQLEEQCHI	Bovinae	NA	not required
LSFNPTQLEGQCHI		Bovinae	2	1	LSFNPTQLEGQCHI	Bovinae	NA	not required
LSIAHQTR	Deamidated (NQ)	root	2	2	LSIAHQTR;LSIAHETR	root;root	yes	not required
LSNQLVEGQNYVNFK	Deamidated (NQ)	Triticeae	12	1	LSNQLVEGQNYVNFK	Triticeae	NA	not required
LSTEPDFLENR		Hordeum vulgare	8	1	LSTEPDFLENR	Hordeum vulgare	NA	not required
LTAASITAVCR	Carbamidomethylation	Triticeae	1	1	LTAASITAVCR	Triticeae	NA	not required
LTAASVPEVCK		Triticeae	2	1	LTAASVPEVCK	Triticeae	NA	not required
LTAASVPEVCKVPIPNPSGDR	Carbamidomethylation	Triticinae	4	1	LTAASVPEVCKVPIPNPSGDR	Triticinae	NA	not required
LTEEEKNRL		root	8	8	LTQQQKNRL;LTQEQKNRL;LTEEQKNRL;LTQEEKNRL;LTEEEKNRL;LTEQQKNRL;LTEQEKNRL;LTQQEKNRL	Morus notabilis;Pseudomonadota;root;root;root;root;root;Bacteria	no	not required
LTSGLSCPK	Carbamidomethylation	Triticinae	1	1	LTSGLSCPK	Triticinae	NA	not required
LTSGLSCPKDFPK	Carbamidomethylation	Triticum	2	1	LTSGLSCPKDFPK	Triticum	NA	not required
LTSGLSCPKGFPK	Carbamidomethylation	Triticinae	1	1	LTSGLSCPKGFPK	Triticinae	NA	not required
LVASTQAALA		Pecora	1	1	LVASTQAALA	Pecora	NA	not required
LVGIKEQQQK		Glycine	2	1	LVGIKEQQQK	Glycine	NA	not required
LVIIEGDLER		Metazoa	8	3	LVIIEGDLQR;LVIIEGDLER;LVIIEGNLER	Gossypium anomalum;Metazoa;root	no	not required
LVIIESDLER		root	8	3	LVIIQSDLQR;LVIIESDLER;LVIIQSNLER	Pseudooceanicola spongiae;root;Aspergillus subgen. Fumigati	no	not required
LVILEGELER		root	8	4	LVILQGQLQR;LVILEGELER;LVILQGELER;LVILEGELQR	Podila minutissima;root;Euarchontoglires;root	no	not required
LVLGNALYFK		Eukaryota	1	1	LVLGNALYFK	Eukaryota	NA	not required
LVLGNALYFK	Deamidated (NQ)	Eukaryota	2	2	LVLGDALYFK;LVLGNALYFK	root;Eukaryota	no	not required
LVMDKPNGPVWR	Oxidation (M); Deamidated (NQ)	Phaseoleae	4	1	LVMDKPNGPVWR	Phaseoleae	NA	not required
LVNELTEFAK		Mammalia	4	1	LVNELTEFAK	Mammalia	NA	not required
LVSWYDNEWGYSNR	Deamidated (NQ)	root	12	1	LVSWYDNEWGYSNR	root	NA	not required
LVTDLTK		root	2	2	LVTDLTK;LVTNLTK	root;root	yes	not required
LVVSTQTALA		Bovinae	1	1	LVVSTQTALA	Bovinae	NA	not required
LYCCQELAEISQQCR	Carbamidomethylation	Triticum	4	1	LYCCQELAEISQQCR	Triticum	NA	not required
LYDPNQAALQA		Eukaryota	2	2	LYDPNQAALQA;LYNPNQAALQA	Eukaryota;Tetracentron sinense	no	not required
LYKELPDPQESIQR		Pecora	8	2	LYKELPDPQESIQR;LYKQLPDPQESIQR	Pecora;Cervidae	no	not required
LYQEPVLGPVR		Bovidae	2	1	LYQEPVLGPVR	Bovidae	NA	not required
LYQEPVLGPVR	Deamidated (NQ)	Bovidae	4	1	LYQEPVLGPVR	Bovidae	NA	not required
LYQGPIVLNPWDQVK		Bovidae	2	1	LYQGPIVLNPWDQVK	Bovidae	NA	not required
MAASDISLLDAQSAPLR		Pecora	4	1	MAASDISLLDAQSAPLR	Pecora	NA	not required
MAASDISLLDAQSAPLR	Deamidated (NQ); Oxidation (M)	Pecora	8	1	MAASDISLLDAQSAPLR	Pecora	NA	not required
MCGMSYPTQCR	Carbamidomethyl(C;C) Oxidation(M;M)	Sesamum	1	1	MCGMSYPTQCR	Sesamum	NA	not required
MEGGDALSASQ	Oxidation (M)	Triticeae	4	1	MEGGDALSASQ	Triticeae	NA	not required
MEIQEIQLK		root	4	4	MEIQEIQLK;MEIQQIQLK;MQIQQIQLK;MQIQEIQLK	root;Symbiodinium pilosum;root;Tachysurus vachellii	no	not required
MELQEMQLK		Metazoa	4	3	MQLQQMQLK;MELQQMQLK;MELQEMQLK	root;Rhinopithecus roxellana;Metazoa	no	not required
MFLSFPTTK		Metazoa	1	1	MFLSFPTTK	Metazoa	NA	not required
MLTAEEKAAVTGFWGK	Oxidation (M)	Pecora	4	1	MLTAEEKAAVTGFWGK	Pecora	NA	not required
MQSEEEER	Oxidation (M)	root	16	13	MQSQEEQR;MQSEEQER;MQSEQQER;MQSEQEER;MQSQEEER;MQSEQQQR;MQSQQQQR;MQSQQEQR;MQSQQEER;MQSEEQQR;MQSEQEQR;MQSEEEQR;MQSEEEER	Aspergillus steynii;endosymbiont of Escarpia spicata;Rhabditida;Pezizomycotina;root;root;root;Kalmanozyma brasiliensis;root;root;root;Toxoplasma gondii;root	no	not required
NAATPGQSLVCQYLAR		Equus	1	1	NAATPGQSLVCQYLAR	Equus	NA	not required
NAATPGQSLVCQYLAR	Deamidated (NQ)	Equus	4	1	NAATPGQSLVCQYLAR	Equus	NA	not required
NADGYIDLEELK		Craniata	16	2	NADGYIDLEELK;NADGYIDLQELK	Craniata;Salmoninae	no	not required
NAMFVPH		Eukaryota	1	1	NAMFVPH	Eukaryota	NA	not required
NANGSSDYGLFQLNNK	Deamidated (NQ)	Perissodactyla	12	1	NANGSSDYGLFQLNNK	Perissodactyla	NA	not required
NAVPITPT	Deamidated (NQ)	root	2	2	NAVPITPT;DAVPITPT	root;root	yes	not required
NAVPITPTLNR		Bovinae	1	1	NAVPITPTLNR	Bovinae	NA	not required
NAVPITPTLNR	2 Deamidated (NQ)	Bovinae	4	1	NAVPITPTLNR	Bovinae	NA	not required
NAVPITPTLNR	Deamidated (NQ)	Bovinae	3	1	NAVPITPTLNR	Bovinae	NA	not required
NAVPITPTLNREQL	2 Deamidated (NQ)	Bovinae	14	1	NAVPITPTLNREQL	Bovinae	NA	not required
NCYNLCR		root	1	1	NCYNLCR	root	NA	not required
NCYNLCR	Deamidated (NQ)	root	3	3	NCYNLCR;DCYNLCR;NCYDLCR	root;Eukaryota;Bacteria	no	required
NELDKGIGTIIS		Glycine subgen. Soja	4	1	NELDKGIGTIIS	Glycine subgen. Soja	NA	not required
NFEYVSFK		Glycine subgen. Soja	2	1	NFEYVSFK	Glycine subgen. Soja	NA	not required
NGLHLPSYSPYPR	Deamidated (NQ)	Glycine subgen. Soja	2	1	NGLHLPSYSPYPR	Glycine subgen. Soja	NA	not required
NGLMMAEIEELR	Deamidated (NQ); 2 Oxidation (M)	Neopterygii	16	1	NGLMMAEIEELR	Neopterygii	NA	not required
NICGISCNK		Craniata	1	1	NICGISCNK	Craniata	NA	not required
NICNISCDK		Eukaryota	2	1	NICNISCDK	Eukaryota	NA	not required
NICNISCDKFLDDDLTDDIVCAK		Caprinae	64	1	NICNISCDKFLDDDLTDDIVCAK	Caprinae	NA	not required
NIEYLTLGVDDQPLFHGR		Poaceae	8	2	NIEYLTLGVDNQPLFHGR;NIEYLTLGVDDQPLFHGR	Hordeum vulgare;Poaceae	no	not required
NILEASYDTKFE		Glycine subgen. Soja	8	1	NILEASYDTKFE	Glycine subgen. Soja	NA	not required
NILEASYDTKFEEIN		Glycine subgen. Soja	16	1	NILEASYDTKFEEIN	Glycine subgen. Soja	NA	not required
NILEASYDTKFEEINK	Deamidated (NQ)	Glycine subgen. Soja	48	1	NILEASYDTKFEEINK	Glycine subgen. Soja	NA	not required
NKYAGVGSAIEYAVCALKVEVIVVIGHSR	Carbamidomethylation	Pooideae	4	1	NKYAGVGSAIEYAVCALKVEVIVVIGHSR	Pooideae	NA	not required
NLENTVKEIIK	Deamidated (NQ)	Caprinae	12	1	NLENTVKEIIK	Caprinae	NA	not required
NLHLPLPLLQ		Mammalia	1	1	NLHLPLPLLQ	Mammalia	NA	not required
NLPPRCNQGPPCNIPGT	Carbamidomethylation	Pooideae	1	1	NLPPRCNQGPPCNIPGT	Pooideae	NA	not required
NLQGENEEEDSGAIVTVK		Glycine subgen. Soja	32	1	NLQGENEEEDSGAIVTVK	Glycine subgen. Soja	NA	not required
NLQGENEGEDKGAIVTVK		Glycine subgen. Soja	16	1	NLQGENEGEDKGAIVTVK	Glycine subgen. Soja	NA	not required
NMAINPSKENLCSTFCK	Oxidation (M)	Bovinae	2	1	NMAINPSKENLCSTFCK	Bovinae	NA	not required
NNGKTEYGLFQINNK	3 Deamidated (NQ)	Laurasiatheria	52	2	NNGKTEYGLFQINNK;NNGKTEYGLFEINNK	Laurasiatheria;Equus caballus	no	required
NNLLQAELEELR		Craniata	8	1	NNLLQAELEELR	Craniata	NA	not required
NNLLQAELEELR	Deamidated (NQ)	Craniata	32	2	NNLLQAELEELR;NDLLQAELEELR	Craniata;Aves	no	required
NNNPFSFLVPPQESQR		Glycine subgen. Soja	2	1	NNNPFSFLVPPQESQR	Glycine subgen. Soja	NA	not required
NNNPFSFLVPPQESQR	Deamidated (NQ)	Glycine subgen. Soja	12	1	NNNPFSFLVPPQESQR	Glycine subgen. Soja	NA	not required
NPIYSNNFGK		Papilionoideae	1	1	NPIYSNNFGK	Papilionoideae	NA	not required
NPIYSNNFGK	Deamidated (NQ)	Papilionoideae	4	1	NPIYSNNFGK	Papilionoideae	NA	not required
NPWDQVKR		Bovidae	2	1	NPWDQVKR	Bovidae	NA	not required
NQLAATLGEGEVEGLHALAEQVVQFVLADASNIGGPR		Triticinae	32	1	NQLAATLGEGEVEGLHALAEQVVQFVLADASNIGGPR	Triticinae	NA	not required
NSNIQVLLDVPR		Musaceae	2	1	NSNIQVLLDVPR	Musaceae	NA	not required
PAGPAGPIGPVGAR		Mammalia	1	1	PAGPAGPIGPVGAR	Mammalia	NA	not required
PATGYKVSALTGCR	Carbamidomethylation	Triticeae	1	1	PATGYKVSALTGCR	Triticeae	NA	not required
PGSVGPAGPRGPAGPTGPAGK		root	1	1	PGSVGPAGPRGPAGPTGPAGK	root	NA	not required
PIVVDASGDGAYVCK	Carbamidomethylation	Triticeae	4	1	PIVVDASGDGAYVCK	Triticeae	NA	not required
PPQESQK		root	2	2	PPQESQK;PPQQSQK	root;root	yes	not required
PQAQGSVQPQQLPQFAEIR		Triticinae	2	1	PQAQGSVQPQQLPQFAEIR	Triticinae	NA	not required
PQAQGSVQPQQLPQFEEIR		root	4	2	PQAQGSVQPQQLPQFQEIR;PQAQGSVQPQQLPQFEEIR	Triticinae;root	no	not required
PRSGNVGESGLIDLPGCPR	Carbamidomethylation	Triticinae	4	1	PRSGNVGESGLIDLPGCPR	Triticinae	NA	not required
PTAYNTILR		Pooideae	1	1	PTAYNTILR	Pooideae	NA	not required
PTQLEEQCHI		Bovinae	4	1	PTQLEEQCHI	Bovinae	NA	not required
PTQLEEQCHI	2 Deamidated (NQ)	Bovinae	16	1	PTQLEEQCHI	Bovinae	NA	not required
PTQLEEQCHI	Deamidated (NQ)	Bovinae	12	1	PTQLEEQCHI	Bovinae	NA	not required
PVALINNQ		root	1	1	PVALINNQ	root	NA	not required
PVALINNQFLPY		Metazoa	1	1	PVALINNQFLPY	Metazoa	NA	not required
PVALINNQFLPYPY		Metazoa	1	1	PVALINNQFLPYPY	Metazoa	NA	not required
PVEPFTESQ		Pecora	4	1	PVEPFTESQ	Pecora	NA	not required
PVGAVGPAGAVGPR		Caprinae	1	1	PVGAVGPAGAVGPR	Caprinae	NA	not required
PVGAVGPAGAVGPRGPSGPQGIR	Deamidated (NQ)	Caprinae	2	1	PVGAVGPAGAVGPRGPSGPQGIR	Caprinae	NA	not required
PVNKPGR		root	1	1	PVNKPGR	root	NA	not required
QAGTGAFPR	Gln->pyro-Glu	Triticeae	2	1	QAGTGAFPR	Triticeae	NA	not required
QAPPPSVLDFIVDHPFLFLIR		Triticinae	4	1	QAPPPSVLDFIVDHPFLFLIR	Triticinae	NA	not required
QAPPPSVLDFIVDHPFLFLIR	Gln->pyro-Glu	Triticinae	8	1	QAPPPSVLDFIVDHPFLFLIR	Triticinae	NA	not required
QAQPTTMAR	Oxidation (M);Gln->pyro-Glu;Deamidated (NQ)	Pecora	4	2	EAQPTTMAR;QAQPTTMAR	Antilocapra americana;Pecora	no	not required
QCCNELR	Carbamidomethyl(C); Deamidated (NQ)	root	6	6	ECCNQLR;QCCDELR;ECCNELR;QCCDQLR;QCCNQLR;QCCNELR	Magnoliopsida;root;root;root;root;root	no	required
QEEEPYYGR		Sesamum indicum	8	2	QQQQPYYGR;QEEEPYYGR	Eukaryota;Sesamum indicum	no	not required
QEEVGGEALGR	Gln->pyro-Glu	Tadarida brasiliensis	16	2	QEEVGGEALGR;EEEVGGEALGR	Tadarida brasiliensis;Equus	no	not required
QEGLDFPEYDGVDR	Gln->pyro-Glu	Sarcopterygii	64	4	EEGLDFPQYDGVDR;EEGLDFPEYDGVDR;EEGLNFPEYDGVDR;QEGLDFPEYDGVDR	Mammalia;Sarcopterygii;Sarcopterygii;Sarcopterygii	no	not required
QEPVLGPVR		Bovidae	2	1	QEPVLGPVR	Bovidae	NA	not required
QEPVLGPVR	Deamidated (NQ)	Bovidae	4	2	EEPVLGPVR;QEPVLGPVR	root;Bovidae	no	not required
QEQFQCAGIVAMR	Carbamidomethyl(C) Oxidation(M)	Sesamum	2	1	QEQFQCAGIVAMR	Sesamum	NA	not required
QEQNQEQPIR	Gln->pyro-Glu	Bovinae	8	1	QEQNQEQPIR	Bovinae	NA	not required
QEQNQEQPIR	Gln->pyro-Glu;Deamidated (NQ)	Bovinae	40	1	QEQNQEQPIR	Bovinae	NA	not required
QEQNQEQPIR	Gln->pyro-Glu;2 Deamidated (NQ)	Bovinae	88	2	QEQNQEQPIR;EEENQEEPIR	Bovinae;Ruminobacter amylophilus	no	required
QEQNQEQPIRCEKDER	Gln->pyro-Glu	Bovinae	64	1	QEQNQEQPIRCEKDER	Bovinae	NA	not required
QEVGGEALGR	Gln->pyro-Glu	Hippopotamus amphibius	8	2	QEVGGEALGR;EEVGGEALGR	Hippopotamus amphibius;Sarcopterygii	no	not required
QEVLNENLLR	Gln->pyro-Glu;2 Deamidated (NQ)	Pecora	32	6	EQVLDENLLR;QQVLNQDLLR;QEVLDENLLR;EEVLDENLLR;QEVLNENLLR;EEVLDEDLLR	Peltaster fructicola;Arion vulgaris;Haloflavibacter putidus;root;Pecora;Halorubrum tebenquichense	no	not required
QFYQLDAYPS		Pecora	2	1	QFYQLDAYPS	Pecora	NA	not required
QFYQLDAYPSGA	Gln->pyro-Glu;Deamidated (NQ)	Pecora	8	1	QFYQLDAYPSGA	Pecora	NA	not required
QGAPGAVGPAGPRGPAGPTGPAGK	Deamidated (NQ)	Mammalia	2	1	QGAPGAVGPAGPRGPAGPTGPAGK	Mammalia	NA	not required
QGAPGSVGPAGPRGPAGPTGPAGK		root	1	1	QGAPGSVGPAGPRGPAGPTGPAGK	root	NA	not required
QGAPGSVGPAGPRGPAGPTGPAGK	Deamidated (NQ)	root	2	1	QGAPGSVGPAGPRGPAGPTGPAGK	root	NA	not required
QGIIQPQQPAQLEVIR		root	2	1	QGIIQPQQPAQLEVIR	root	NA	not required
QGIIQPQQPAQLEVIR	Gln->pyro-Glu	root	4	1	QGIIQPQQPAQLEVIR	root	NA	not required
QGLPQEVLNENLLR	Gln->pyro-Glu;2 Deamidated (NQ)	Pecora	56	1	QGLPQEVLNENLLR	Pecora	NA	not required
QGLPQEVLNENLLR	Gln->pyro-Glu;3 Deamidated (NQ)	Pecora	64	1	QGLPQEVLNENLLR	Pecora	NA	not required
QGLPQEVLNENLLR	Gln->pyro-Glu;Deamidated (NQ)	Pecora	32	1	QGLPQEVLNENLLR	Pecora	NA	not required
QGPIVLNPWDQVK		Bovidae	2	1	QGPIVLNPWDQVK	Bovidae	NA	not required
QGPSGASGPAGPR	Gln->pyro-Glu	Sarcopterygii	2	1	QGPSGASGPAGPR	Sarcopterygii	NA	not required
QILNPTNGENLR		Perissodactyla	2	1	QILNPTNGENLR	Perissodactyla	NA	not required
QILNPTNGENLR	Deamidated (NQ)	Perissodactyla	10	1	QILNPTNGENLR	Perissodactyla	NA	not required
QILQWQVLSNTVPAK		Bovinae	1	1	QILQWQVLSNTVPAK	Bovinae	NA	not required
QIPGLNTLGISIAR		Streptophytina	1	1	QIPGLNTLGISIAR	Streptophytina	NA	not required
QIPGLNTLGISIAR	Deamidated (NQ)	Streptophytina	3	2	QIPGLNTLGISIAR;EIPGLNTLGISIAR	Streptophytina;Magnoliopsida	no	required
QKEDVPSER	Gln->pyro-Glu	Pecora	16	2	QKEDVPSER;EKQDVPSER	Pecora;Phaseolus vulgaris	no	not required
QLEDELAAMQK		Craniata	8	1	QLEDELAAMQK	Craniata	NA	not required
QLEDELVSLQK		Craniata	8	3	QLENELVSLQK;QLQNELVSLQK;QLEDELVSLQK	Sciurus carolinensis;Vitis;Craniata	no	not required
QLEEEQQALQK		Craniata	8	5	QLEEEQQALQK;QLEQQQQALQK;QLQQEQQALQK;QLQEQQQALQK;QLQQQQQALQK	Craniata;Pseudomonas kitaguniensis;Suillus luteus;root;Pseudomonas endophytica	no	not required
QLEENLVVFDLAK		Phaseoleae	8	1	QLEENLVVFDLAK	Phaseoleae	NA	not required
QLEENLVVFDLAK	Gln->pyro-Glu	Phaseoleae	16	1	QLEENLVVFDLAK	Phaseoleae	NA	not required
QLEENLVVFDLAR		Papilionoideae	8	1	QLEENLVVFDLAR	Papilionoideae	NA	not required
QLETTCSQGFGQSQQQQQPGQR	Gln->pyro-Glu; Carbamidomethylation	Pooideae	4	1	QLETTCSQGFGQSQQQQQPGQR	Pooideae	NA	not required
QLETTCSQGFGQYQQQQQPGQR	Gln->pyro-Glu; Carbamidomethylation	Triticinae	4	1	QLETTCSQGFGQYQQQQQPGQR	Triticinae	NA	not required
QLKVAINGFGR		root	1	1	QLKVAINGFGR	root	NA	not required
QLKVAINGFGR	Deamidated (NQ)	root	3	2	ELKVAINGFGR;QLKVAINGFGR	root;root	yes	not required
QLKYQGNSGPLVNP		Glycine subgen. Soja	1	1	QLKYQGNSGPLVNP	Glycine subgen. Soja	NA	not required
QLKYQGNSGPLVNP	Deamidated (NQ)	Glycine subgen. Soja	5	1	QLKYQGNSGPLVNP	Glycine subgen. Soja	NA	not required
QLNPQAQGSVQPQQLPQFAEIR	Gln->pyro-Glu	Triticinae	4	1	QLNPQAQGSVQPQQLPQFAEIR	Triticinae	NA	not required
QLSQIAPQCR	Carbamidomethylation	root	1	1	QLSQIAPQCR	root	NA	not required
QLSQIAPQCR	Gln->pyro-Glu; Carbamidomethylation	root	2	2	ELSQIAPQCR;QLSQIAPQCR	Hordeum vulgare subsp. spontaneum;root	no	not required
QLSQIPEQFR	Gln->pyro-Glu	Poaceae	4	2	QLSQIPQQFR;QLSQIPEQFR	root;Poaceae	no	not required
QPEVMGVSK		Bovinae	2	1	QPEVMGVSK	Bovinae	NA	not required
QPEVMGVSK	Gln->pyro-Glu	Bovinae	4	1	QPEVMGVSK	Bovinae	NA	not required
QPFPQQPQQPYPQQPQQPFPQTQQPQQPFPQSK		Triticeae	1	1	QPFPQQPQQPYPQQPQQPFPQTQQPQQPFPQSK	Triticeae	NA	not required
QPTSCQNVQHQCCR	Gln->pyro-Glu; Carbamidomethylation	Pooideae	2	1	QPTSCQNVQHQCCR	Pooideae	NA	not required
QQCCGELANIPQQCR	Carbamidomethylation	Triticeae	2	1	QQCCGELANIPQQCR	Triticeae	NA	not required
QQCCGELANIPQQCR	Gln->pyro-Glu; Carbamidomethylation	Triticeae	4	1	QQCCGELANIPQQCR	Triticeae	NA	not required
QQPVQGQQPEQGQQPGQWQQGYYPTSPQQLGQGQQPR		Triticum	2	1	QQPVQGQQPEQGQQPGQWQQGYYPTSPQQLGQGQQPR	Triticum	NA	not required
QQQEEQPLEVR		Glycine subgen. Soja	8	1	QQQEEQPLEVR	Glycine subgen. Soja	NA	not required
QQQQQQQQILQQILQQQLIPCR	Gln->pyro-Glu; Carbamidomethylation	Pooideae	2	2	QQQQQQQQILQQILQQQLIPCR;EQQQQQQQILQQILQQQLIPCR	Pooideae;Aegilops markgrafii	no	not required
QQQQQQQQQILQQILQQQLIPCR	Gln->pyro-Glu; Carbamidomethylation	Pooideae	2	1	QQQQQQQQQILQQILQQQLIPCR	Pooideae	NA	not required
QSACNCLKGIAR	Gln->pyro-Glu; Carbamidomethylation	Eukaryota	2	1	QSACNCLKGIAR	Eukaryota	NA	not required
QSDNFEYVSFK		Glycine subgen. Soja	4	1	QSDNFEYVSFK	Glycine subgen. Soja	NA	not required
QSLTLTDVENLH		Pecora	4	1	QSLTLTDVENLH	Pecora	NA	not required
QTCGYYLSAER	Carbamidomethylation	Triticinae	2	1	QTCGYYLSAER	Triticinae	NA	not required
QTCGYYLSAER	Gln->pyro-Glu; Carbamidomethylation	Triticinae	4	1	QTCGYYLSAER	Triticinae	NA	not required
QVGAEALGR	Gln->pyro-Glu	root	4	4	EVGAEALGR;QVGAQALGR;QVGAEALGR;EVGAQALGR	root;Eukaryota;root;root	no	not required
QVKNNNPFSF		Glycine subgen. Soja	1	1	QVKNNNPFSF	Glycine subgen. Soja	NA	not required
QVKNNNPFSF	Deamidated (NQ)	Glycine subgen. Soja	5	1	QVKNNNPFSF	Glycine subgen. Soja	NA	not required
QVLLNGVQPSR	Deamidated (NQ)	Pecora	4	3	QVLLDGVQPSR;QVLLNGVQPSR;EVLLNGVQPSR	Mammalia;Pecora;Chrysochloris asiatica	no	required
QVLSNTVPAK		Bovinae	1	1	QVLSNTVPAK	Bovinae	NA	not required
QVQELAFPGSAQD		Glycine subgen. Soja	4	1	QVQELAFPGSAQD	Glycine subgen. Soja	NA	not required
QVQELAFPGSAQDVER		Glycine subgen. Soja	8	1	QVQELAFPGSAQDVER	Glycine subgen. Soja	NA	not required
QVVDQQLAGR		Triticeae	2	1	QVVDQQLAGR	Triticeae	NA	not required
QWQVLSNTVPAK		Bovinae	1	1	QWQVLSNTVPAK	Bovinae	NA	not required
QYEQTVVPPKGGSFYPGETTPLQQLQQGIFWGTSSQTVQGYYPGVTSPR	Gln->pyro-Glu; Deamidated (NQ)	Triticinae	64	1	QYEQTVVPPKGGSFYPGETTPLQQLQQGIFWGTSSQTVQGYYPGVTSPR	Triticinae	NA	not required
RANLLQAEIEELR	2 Deamidated (NQ)	Craniata	32	1	RANLLQAEIEELR	Craniata	NA	not required
RELEELNVPGE		Bovinae	16	1	RELEELNVPGE	Bovinae	NA	not required
REVVKLTAASITAVCRLPIVVDASGDGAYVCK	Carbamidomethylation	Triticeae	8	1	REVVKLTAASITAVCRLPIVVDASGDGAYVCK	Triticeae	NA	not required
RGETGPAGPAGPIGPVGAR		Mammalia	2	1	RGETGPAGPAGPIGPVGAR	Mammalia	NA	not required
RGETGPAGPAGPIGPVGARGPAGPQGPR	Deamidated (NQ)	Mammalia	4	1	RGETGPAGPAGPIGPVGARGPAGPQGPR	Mammalia	NA	not required
RGSTGEIGPAGPPGPPGLR		Artiodactyla	2	1	RGSTGEIGPAGPPGPPGLR	Artiodactyla	NA	not required
RHPDYSVSLLLR		Metazoa	2	1	RHPDYSVSLLLR	Metazoa	NA	not required
RIDEQSNFEK	Propionamide (K)	Magnoliopsida	8	2	RINEQSNFEK;RIDEQSNFEK	Brassicaceae;Magnoliopsida	no	not required
RIQLVEEELDR		root	16	3	RIQLVEEELDR;RIQLVEEELNR;RIQLVEQELDR	root;Mammalia;Capra hircus	no	not required
RIQLVEEELDRAQER		root	32	4	RIQLVEQELDRAQER;RIQLVEEELDRAQER;RIQLVEEELNRAQER;RIQLVEEELDRAQQR	Capra hircus;root;Mammalia;Cetacea	no	not required
RLSFNPTQLEEQCHI	Deamidated (NQ)	Bovinae	16	1	RLSFNPTQLEEQCHI	Bovinae	NA	not required
RNQIVR	Deamidated (NQ)	root	3	3	RNQIVR;RNEIVR;RDQIVR	root;root;root	yes	not required
RPCFSDLTLDETYVPKPFDEK		Ovis	32	1	RPCFSDLTLDETYVPKPFDEK	Ovis	NA	not required
RPSYTNGPQEIY	Deamidated (NQ)	Glycine subgen. Soja	6	1	RPSYTNGPQEIY	Glycine subgen. Soja	NA	not required
RPSYTNGPQEIYIQ	Deamidated (NQ)	Glycine subgen. Soja	8	1	RPSYTNGPQEIYIQ	Glycine subgen. Soja	NA	not required
RPSYTNGPQEIYIQQ		Glycine subgen. Soja	2	1	RPSYTNGPQEIYIQQ	Glycine subgen. Soja	NA	not required
RPSYTNGPQEIYIQQ	Deamidated (NQ)	Glycine subgen. Soja	10	1	RPSYTNGPQEIYIQQ	Glycine subgen. Soja	NA	not required
RPTISNGYGR		Glycine subgen. Soja	1	1	RPTISNGYGR	Glycine subgen. Soja	NA	not required
RPTISNGYGR	Deamidated (NQ)	Glycine subgen. Soja	2	1	RPTISNGYGR	Glycine subgen. Soja	NA	not required
RSDPNSSVLK		Triticinae	2	1	RSDPNSSVLK	Triticinae	NA	not required
RSNVFDPFADLWADPFDTFR		Triticeae	16	2	RSNVFDPFADLWADPFDTFR;RSNVFNPFADLWADPFDTFR	Triticeae;Triticum aestivum	no	not required
RTSALECIR		Pecora	2	2	RTSALQCIR;RTSALECIR	Septoria linicola;Pecora	no	not required
SAFDLNFTPR		Papilionoideae	2	1	SAFDLNFTPR	Papilionoideae	NA	not required
SAPEELVQQVLSAGWR		Petrosaviidae	4	2	SAPEQLVQQVLSAGWR;SAPEELVQQVLSAGWR	Magnoliopsida;Petrosaviidae	no	not required
SAWMTDEEFAR	Oxidation (M)	Magnoliopsida	8	2	SAWMTDQEFAR;SAWMTDEEFAR	Lupinus;Magnoliopsida	no	not required
SCQAQPTTMAR	Oxidation (M9) Carbamidomethyl (C2)	Pecora	1	1	SCQAQPTTMAR	Pecora	NA	not required
SDEPDTIEYCNLGCR	Carbamidomethylation	Triticinae	16	1	SDEPDTIEYCNLGCR	Triticinae	NA	not required
SDIPNPIGSENSEK		Bovinae	8	1	SDIPNPIGSENSEK	Bovinae	NA	not required
SDISLLDAQSAPLR		Pecora	4	1	SDISLLDAQSAPLR	Pecora	NA	not required
SDISLLDAQSAPLR	Deamidated (NQ)	Pecora	8	1	SDISLLDAQSAPLR	Pecora	NA	not required
SDLDEEIIPEEDIISR		Laurasiatheria	128	1	SDLDEEIIPEEDIISR	Laurasiatheria	NA	not required
SDNFEYVSFK		Glycine subgen. Soja	4	1	SDNFEYVSFK	Glycine subgen. Soja	NA	not required
SDPNSSVLKDLPGCPR	Carbamidomethylation	Triticinae	4	1	SDPNSSVLKDLPGCPR	Triticinae	NA	not required
SEEELSDLFR		Craniata	16	3	SEEELSDLFR;SQQELSDLFR;SEEELSNLFR	Craniata;Paucilactobacillus nenjiangensis;Electrophorus	no	not required
SFFLAGNPAGR		Sesamum indicum	1	1	SFFLAGNPAGR	Sesamum indicum	NA	not required
SGAAGPTGPIGSR		Mammalia	1	1	SGAAGPTGPIGSR	Mammalia	NA	not required
SGDRGETGPAGPAGPIGPVGAR		Mammalia	4	1	SGDRGETGPAGPAGPIGPVGAR	Mammalia	NA	not required
SGETGASGPPGFVGEK		Bovinae	4	1	SGETGASGPPGFVGEK	Bovinae	NA	not required
SGFAPEFLK		Glycine subgen. Soja	2	1	SGFAPEFLK	Glycine subgen. Soja	NA	not required
SGLWSLAEKLSAEPEFLEQHIPR		Triticinae	16	1	SGLWSLAEKLSAEPEFLEQHIPR	Triticinae	NA	not required
SGNVGESGLIDLPG		Triticinae	4	1	SGNVGESGLIDLPG	Triticinae	NA	not required
SGNVGESGLIDLPGCPR	Caramidomethyl(C)	Triticinae	4	1	SGNVGESGLIDLPGCPR	Triticinae	NA	not required
SGPPEHKLFGFTYLR		Pooideae	2	1	SGPPEHKLFGFTYLR	Pooideae	NA	not required
SGPWSWCNPATGYK	Carbamidomethylation; Deamidated (NQ)	Triticum aestivum	2	2	SGPWSWCNPATGYK;SGPWSWCDPATGYK	Triticum aestivum;Triticeae	no	not required
SGPWSWCNPATGYKVSALTGCR	Carbamidomethylation; Deamidated (NQ)	Triticum aestivum	2	2	SGPWSWCNPATGYKVSALTGCR;SGPWSWCDPATGYKVSALTGCR	Triticum aestivum;Triticeae	no	not required
SGSCVPGVAFR	Carbamidomethylation	Triticinae	1	1	SGSCVPGVAFR	Triticinae	NA	not required
SHPETLEKFDKFK		Mammalia	8	1	SHPETLEKFDKFK	Mammalia	NA	not required
SIDDLEDELYAQK		root	32	1	SIDDLEDELYAQK	root	NA	not required
SIPPKCGVNLPYTISLNIDCSRV	Carbamidomethylation	Eukaryota	2	1	SIPPKCGVNLPYTISLNIDCSRV	Eukaryota	NA	not required
SKQLEDELAAMQK		Sarcopterygii	8	1	SKQLEDELAAMQK	Sarcopterygii	NA	not required
SLACQCLVR	Deamidated (NQ); Carbamidomethyl (C4; C6)	Pecora	2	1	SLACQCLVR	Pecora	NA	not required
SLAMAASDISLLDAQSAPLR		Pecora	4	1	SLAMAASDISLLDAQSAPLR	Pecora	NA	not required
SLAMAASDISLLDAQSAPLR	Deamidated (NQ); Oxidation (M)	Pecora	8	1	SLAMAASDISLLDAQSAPLR	Pecora	NA	not required
SLAPEYEK		root	4	4	SLAPEYQK;SLAPQYEK;SLAPEYEK;SLAPQYQK	root;root;root;Selenomonas timonae	no	not required
SLFPPASEVVKP	Propionamide (K)	Caprinae	2	1	SLFPPASEVVKP	Caprinae	NA	not required
SLPQNIPPLTQTPVVVPPFLQPEVMGVSK	Oxidation (M)	Bovinae	2	1	SLPQNIPPLTQTPVVVPPFLQPEVMGVSK	Bovinae	NA	not required
SLTLTDVE		root	4	4	SLTLTDVQ;SLTLTNVE;SLTLTNVQ;SLTLTDVE	root;root;root;root	yes	not required
SLTLTDVENLH		Pecora	4	1	SLTLTDVENLH	Pecora	NA	not required
SLVYPFPGPIPN		Bovinae	1	1	SLVYPFPGPIPN	Bovinae	NA	not required
SLVYPFPGPIPNS		Bovinae	1	1	SLVYPFPGPIPNS	Bovinae	NA	not required
SLVYPFPGPIPNSLPQ		Bovinae	1	1	SLVYPFPGPIPNSLPQ	Bovinae	NA	not required
SLVYPFPGPIPNSLPQNIPPLTQTPVVVPPFL		Bovinae	1	1	SLVYPFPGPIPNSLPQNIPPLTQTPVVVPPFL	Bovinae	NA	not required
SLVYPFPGPIPNSLPQNIPPLTQTPVVVPPFL	Deamidated (NQ)	Bovinae	5	1	SLVYPFPGPIPNSLPQNIPPLTQTPVVVPPFL	Bovinae	NA	not required
SLVYPFPGPIPNSLPQNIPPLTQTPVVVPPFLQPEVMGVSK	Oxidation (M)	Bovinae	2	1	SLVYPFPGPIPNSLPQNIPPLTQTPVVVPPFLQPEVMGVSK	Bovinae	NA	not required
SNDVYLPR		Eukaryota	2	2	SNDVYLPR;SNNVYLPR	Eukaryota;root	no	not required
SNFQLDQLQGRK	2 Deamidated (NQ)	Pecora	22	2	SNFQLNQLQGRK;SNFQLDQLQGRK	Laurasiatheria;Pecora	no	required
SNSFVYLEPLPR		Pecora	2	1	SNSFVYLEPLPR	Pecora	NA	not required
SNSFVYLEPLPR	Deamidated (NQ)	Pecora	4	1	SNSFVYLEPLPR	Pecora	NA	not required
SNVFDPFADLWADPFDTFR		Triticeae	16	2	SNVFNPFADLWADPFDTFR;SNVFDPFADLWADPFDTFR	Triticum aestivum;Triticeae	no	not required
SPALGAANRALAR	Deamidated (NQ)	Mammalia	2	1	SPALGAANRALAR	Mammalia	NA	not required
SPAQILQWQ		Ruminantia	1	1	SPAQILQWQ	Ruminantia	NA	not required
SPAQILQWQVL		Pecora	1	1	SPAQILQWQVL	Pecora	NA	not required
SPAQILQWQVLSNTVPAK		Bovinae	1	1	SPAQILQWQVLSNTVPAK	Bovinae	NA	not required
SPAQILQWQVLSNTVPAK	Deamidated (NQ)	Bovinae	5	1	SPAQILQWQVLSNTVPAK	Bovinae	NA	not required
SPAQTLQWQVLPNAVPAK	2 Deamidated (NQ)	Caprinae	11	1	SPAQTLQWQVLPNAVPAK	Caprinae	NA	not required
SPAQTLQWQVLPNAVPAK	4 Deamidated (NQ)	Caprinae	16	1	SPAQTLQWQVLPNAVPAK	Caprinae	NA	not required
SPAQTLQWQVLPNAVPAK	Deamidated (NQ)	Caprinae	5	1	SPAQTLQWQVLPNAVPAK	Caprinae	NA	not required
SPLAGYTSVIR		Magnoliopsida	1	1	SPLAGYTSVIR	Magnoliopsida	NA	not required
SPLFVGKVVNPTQA		Craniata	1	1	SPLFVGKVVNPTQA	Craniata	NA	not required
SPQLENLR		Eukaryota	2	2	SPQLQNLR;SPQLENLR	Eukaryota;Eukaryota	yes	not required
SPQLQNLR		Eukaryota	1	1	SPQLQNLR	Eukaryota	NA	not required
SPQLQNLRDYR	Deamidated (NQ)	Glycine subgen. Soja	8	2	SPQLENLRDYR;SPQLQNLRDYR	Glycine subgen. Soja;Glycine subgen. Soja	yes	not required
SPVSTEPGNTPR		Triticum	2	1	SPVSTEPGNTPR	Triticum	NA	not required
SQIVRVEGGLR		Pisum sativum	2	1	SQIVRVEGGLR	Pisum sativum	NA	not required
SQQLQNLR		root	1	1	SQQLQNLR	root	NA	not required
SQSDNFEYVSF		Glycine subgen. Soja	4	1	SQSDNFEYVSF	Glycine subgen. Soja	NA	not required
SQSDNFEYVSFK		Glycine subgen. Soja	4	1	SQSDNFEYVSFK	Glycine subgen. Soja	NA	not required
SQSDNFEYVSFK	Deamidated (NQ)	Glycine subgen. Soja	12	1	SQSDNFEYVSFK	Glycine subgen. Soja	NA	not required
SQSDRQSACNCLKGIAR	Carbamidomethylation	Eukaryota	2	1	SQSDRQSACNCLKGIAR	Eukaryota	NA	not required
SQSDRQSACNCLKGIAR	Carbamidomethylation; Deamidated (NQ)	Eukaryota	8	1	SQSDRQSACNCLKGIAR	Eukaryota	NA	not required
SQSESYFVDAQPQQK		Glycine subgen. Soja	4	1	SQSESYFVDAQPQQK	Glycine subgen. Soja	NA	not required
SQSESYFVDAQPQQKEEGN		Glycine subgen. Soja	16	1	SQSESYFVDAQPQQKEEGN	Glycine subgen. Soja	NA	not required
SQVLQQSTYQPLQQLCCQQLWQIPEQSR	Deamidated (NQ); Carbamidomethylation	Triticum	22	1	SQVLQQSTYQPLQQLCCQQLWQIPEQSR	Triticum	NA	not required
SRDPIYSNK		Glycine	2	2	SRDPIYSNK;SRNPIYSNK	Glycine;Papilionoideae	no	not required
SRDPIYSNKLGK		Glycine	2	1	SRDPIYSNKLGK	Glycine	NA	not required
SRDPIYSNKLGK	Deamidated (NQ)	Glycine	4	1	SRDPIYSNKLGK	Glycine	NA	not required
SRGAQKLCSTVCR	Carbamidomethylation	Triticinae	1	1	SRGAQKLCSTVCR	Triticinae	NA	not required
SRNPIYSNK	Deamidated (NQ)	Papilionoideae	3	3	SRDPIYSNK;SRNPIYSNK;SRNPIYSDK	Glycine;Papilionoideae;Zingiber officinale	no	required
SRNPIYSNNFGK	Deamidated (NQ)	Glycine subgen. Soja	4	1	SRNPIYSNNFGK	Glycine subgen. Soja	NA	not required
SRPDQSGLMELPGCPR	Oxidation (M); Carbamidomethylation	Triticeae	4	1	SRPDQSGLMELPGCPR	Triticeae	NA	not required
SSDEPNAIEYCSLGCR	Carbamidomethylation	Triticinae	8	1	SSDEPNAIEYCSLGCR	Triticinae	NA	not required
SSNNQLDQMPR	3 Deamidated (NQ); Oxidation (M)	Fabeae	30	1	SSNNQLDQMPR	Fabeae	NA	not required
SSNSFQTLFENQNGR		Glycine subgen. Soja	2	1	SSNSFQTLFENQNGR	Glycine subgen. Soja	NA	not required
SSNSFQTLFENQNGR	2 Deamidated (NQ)	Glycine subgen. Soja	32	1	SSNSFQTLFENQNGR	Glycine subgen. Soja	NA	not required
SSNSFQTLFENQNGR	Deamidated (NQ)	Glycine subgen. Soja	12	1	SSNSFQTLFENQNGR	Glycine subgen. Soja	NA	not required
STDYGIFQINSR		Metazoa	2	2	STNYGIFQINSR;STDYGIFQINSR	Mammalia;Metazoa	no	not required
STLGRNCYNLCR	Carbamidomethylation	Triticeae	1	1	STLGRNCYNLCR	Triticeae	NA	not required
SVAVSQVAR		Triticinae	1	1	SVAVSQVAR	Triticinae	NA	not required
SVLSLSQSK		Eukaryota	1	1	SVLSLSQSK	Eukaryota	NA	not required
SVVEDLPEGPAVK		Glycine subgen. Soja	8	1	SVVEDLPEGPAVK	Glycine subgen. Soja	NA	not required
SVYQELGVR		Triticeae	2	2	SVYQQLGVR;SVYQELGVR	root;Triticeae	no	not required
SYLSEEMIAEFK	Oxidation (M)	Eukaryota	8	1	SYLSEEMIAEFK	Eukaryota	NA	not required
TDAPSFSDIPNPIGSENSEK		Bos	16	1	TDAPSFSDIPNPIGSENSEK	Bos	NA	not required
TECQVQQLTAR	Carbamidomethyl(C)	Sesamum	2	1	TECQVQQLTAR	Sesamum	NA	not required
TELTEEEKNYLK		Equus	16	1	TELTEEEKNYLK	Equus	NA	not required
TESPAEFK		root	4	4	TESPAEFK;TQSPAQFK;TQSPAEFK;TESPAQFK	root;root;Candidatus Acutalibacter pullicola;Neocucurbitaria cava	no	not required
TFEEPQQPQQR		Glycine subgen. Soja	4	1	TFEEPQQPQQR	Glycine subgen. Soja	NA	not required
TGPAGPAGPIGPVGAR		Mammalia	1	1	TGPAGPAGPIGPVGAR	Mammalia	NA	not required
TGPPGPAGQDGRPGPPGPPGAR		Sarcopterygii	2	1	TGPPGPAGQDGRPGPPGPPGAR	Sarcopterygii	NA	not required
TGQPGAVGPAGIR	Deamidated (NQ)	Artiodactyla	2	1	TGQPGAVGPAGIR	Artiodactyla	NA	not required
TGQPGAVGPAGIRG	Deamidated (NQ)	Artiodactyla	2	1	TGQPGAVGPAGIRG	Artiodactyla	NA	not required
TGQPGAVGPAGIRGSQG	2 Deamidated (NQ)	Artiodactyla	4	1	TGQPGAVGPAGIRGSQG	Artiodactyla	NA	not required
TIDDLEDELYAQK		Metazoa	32	2	TIDDLEDQLYAQK;TIDDLEDELYAQK	Oncorhynchus mykiss;Metazoa	no	not required
TIDDLEDELYAQK	Deamidated (NQ)	Metazoa	64	2	TIDDLEDQLYAQK;TIDDLEDELYAQK	Oncorhynchus mykiss;Metazoa	no	not required
TIDDLEDEVYAQK		Metazoa	32	1	TIDDLEDEVYAQK	Metazoa	NA	not required
TISSEDEPFNLR		Papilionoideae	8	2	TISSEDEPFNLR;TISSQNEPFNLR	Papilionoideae;Vigna	no	not required
TISSEDKPFNLR		Phaseoleae	4	2	TISSQDKPFNLR;TISSEDKPFNLR	Phaseoleae;Phaseoleae	yes	not required
TISSEDKPFNLR	Deamidated (NQ)	Phaseoleae	8	2	TISSQDKPFNLR;TISSEDKPFNLR	Phaseoleae;Phaseoleae	yes	not required
TKIPAVF		root	1	1	TKIPAVF	root	NA	not required
TKIPAVFK		root	1	1	TKIPAVFK	root	NA	not required
TKIPAVFKID		Bovidae	2	2	TKIPAVFKIN;TKIPAVFKID	Physeter catodon;Bovidae	no	not required
TKIPAVFKIDALNENK	2 Deamidated (NQ)	Bovidae	16	1	TKIPAVFKIDALNENK	Bovidae	NA	not required
TKIPAVFKIDALNENK	Deamidated (NQ)	Bovidae	12	1	TKIPAVFKIDALNENK	Bovidae	NA	not required
TKVIPYVR		Eukaryota	1	1	TKVIPYVR	Eukaryota	NA	not required
TLEDQLSELK		Eukaryota	8	6	TLQNQLSELK;TLEDQLSELK;TLENQLSQLK;TLENQLSELK;TLQDQLSELK;TLEDQLSQLK	Thomasclavelia cocleata;Eukaryota;Mytilus coruscus;root;Hevea brasiliensis;Macaca nemestrina	no	not required
TLPTMCSVNVPLYR	Deamidated (NQ)	Triticeae	2	1	TLPTMCSVNVPLYR	Triticeae	NA	not required
TLPTMCSVNVPLYR	Oxidation (M)	Triticeae	1	1	TLPTMCSVNVPLYR	Triticeae	NA	not required
TLTDVENLH		root	4	2	TLTDVENLH;TLTDVQNLH	root;root	yes	not required
TNAIPYVR	Deamidated (NQ)	Caprinae	2	2	TDAIPYVR;TNAIPYVR	root;Caprinae	no	not required
TNDNAMIANLAGR		Asteraceae	2	1	TNDNAMIANLAGR	Asteraceae	NA	not required
TNSYQIIPVLR		Equus	1	1	TNSYQIIPVLR	Equus	NA	not required
TNVSPEVAESTR		Poaceae	4	1	TNVSPEVAESTR	Poaceae	NA	not required
TPEVDDEALE		Bovinae	32	2	TPEVDDEALE;TPEVDNEALE	Bovinae;Ovis	no	not required
TPEVDDEALEK		Bovinae	32	2	TPEVDDEALEK;TPEVDNEALEK	Bovinae;Ovis	no	not required
TPEVDDEALEKF		Bovinae	32	2	TPEVDDEALEKF;TPEVDNEALEKF	Bovinae;Ovis	no	not required
TPEVDDEALEKFDK		Bovinae	64	2	TPEVDNEALEKFDK;TPEVDDEALEKFDK	Ovis;Bovinae	no	not required
TPEVDDEALEKFDK	Deamidated (NQ)	Bovinae	64	2	TPEVDNEALEKFDK;TPEVDDEALEKFDK	Ovis;Bovinae	no	not required
TPEVDDEALEKFDKALK		Bovinae	64	2	TPEVDNEALEKFDKALK;TPEVDDEALEKFDKALK	Ovis;Bovinae	no	not required
TPEVDKEALEK		Capra hircus	16	1	TPEVDKEALEK	Capra hircus	NA	not required
TPEVDKEALEKFDK		Capra hircus	32	1	TPEVDKEALEKFDK	Capra hircus	NA	not required
TPEVDNEALEK	Deamidated (NQ)	Ovis	32	2	TPEVDDEALEK;TPEVDNEALEK	Bovinae;Ovis	no	not required
TPEVDNEALEKFDK		Ovis	32	1	TPEVDNEALEKFDK	Ovis	NA	not required
TPEVDNEALEKFDK	Deamidated (NQ)	Ovis	64	2	TPEVDNEALEKFDK;TPEVDDEALEKFDK	Ovis;Bovinae	no	not required
TPEVDNEALEKFDKALK		Ovis	32	1	TPEVDNEALEKFDKALK	Ovis	NA	not required
TPEVDNEALEKFDKALK	Deamidated (NQ)	Ovis	64	2	TPEVDNEALEKFDKALK;TPEVDDEALEKFDKALK	Ovis;Bovinae	no	not required
TPLPLAGPPR		Mammalia	1	1	TPLPLAGPPR	Mammalia	NA	not required
TPVVVPPFL		Metazoa	1	1	TPVVVPPFL	Metazoa	NA	not required
TPVVVPPFLQPEVMGVSK	Oxidation (M)	Bovinae	2	1	TPVVVPPFLQPEVMGVSK	Bovinae	NA	not required
TQINKVVR		root	1	1	TQINKVVR	root	NA	not required
TQMVDEEIMEK	Deamidated (NQ)	Equus	32	1	TQMVDEEIMEK	Equus	NA	not required
TQMVDEEIMEK	Oxidation (M)	Equus	16	1	TQMVDEEIMEK	Equus	NA	not required
TQMVDEEIMEKFR	2 Oxidation (M)	Equus	16	1	TQMVDEEIMEKFR	Equus	NA	not required
TRVGINGFGR	Deamidated (NQ)	root	2	1	TRVGINGFGR	root	NA	not required
TSALECIR		root	2	2	TSALECIR;TSALQCIR	root;root	yes	not required
TSDPNSGVLKDLPGCPR	Carbamidomethylation	Triticum	4	1	TSDPNSGVLKDLPGCPR	Triticum	NA	not required
TTLGRNCYNLCR	Carbamidomethylation	Triticinae	1	1	TTLGRNCYNLCR	Triticinae	NA	not required
TVDMESTEVFTK	Oxidation (M) Phosphorylation	Bovinae	8	1	TVDMESTEVFTK	Bovinae	NA	not required
TVDMESTEVFTKK	Oxidation (M)	Bovinae	8	1	TVDMESTEVFTKK	Bovinae	NA	not required
TVLGELGINR		Craniata	2	1	TVLGELGINR	Craniata	NA	not required
TVLGNFSAFVAK		Equus	1	1	TVLGNFSAFVAK	Equus	NA	not required
TVMENFVAFVDK	Oxidation (M)	Pecora	4	1	TVMENFVAFVDK	Pecora	NA	not required
TVTSLDLPVLR		Fabeae	2	1	TVTSLDLPVLR	Fabeae	NA	not required
TYDSYLGDDYVR		Mammalia	8	1	TYDSYLGDDYVR	Mammalia	NA	not required
TYQEPQESQQR		Glycine subgen. Soja	4	1	TYQEPQESQQR	Glycine subgen. Soja	NA	not required
TYYVVNPDNDENLR		Glycine subgen. Soja	8	2	TYYVVNPDNDENLR;TYYVVNPDNNENLR	Glycine subgen. Soja;Glycine subgen. Soja	yes	not required
VAAALTK		root	1	1	VAAALTK	root	NA	not required
VACFNSCLLGPSTVFQCADFCACR	Carbamidomethylation	Triticinae	2	1	VACFNSCLLGPSTVFQCADFCACR	Triticinae	NA	not required
VAGGGGAQQCPVETK	Carbamidomethylation	Pooideae	2	1	VAGGGGAQQCPVETK	Pooideae	NA	not required
VAGGGGAQQCPVETKLNSCR	Carbamidomethylation	Pooideae	2	1	VAGGGGAQQCPVETKLNSCR	Pooideae	NA	not required
VAGTWHSLAMAASDISLLDAQSAPLR	Deamidated (NQ); Oxidation (M)	Ovis aries	8	1	VAGTWHSLAMAASDISLLDAQSAPLR	Ovis aries	NA	not required
VAGTWYSLAMAASDISLLDAQSAPLR		Pecora	4	1	VAGTWYSLAMAASDISLLDAQSAPLR	Pecora	NA	not required
VAGTWYSLAMAASDISLLDAQSAPLR	Deamidated (NQ); Oxidation (M)	Pecora	8	1	VAGTWYSLAMAASDISLLDAQSAPLR	Pecora	NA	not required
VAINGFGR		root	1	1	VAINGFGR	root	NA	not required
VAINGFGR	Deamidated (NQ)	root	2	2	VAINGFGR;VAIDGFGR	root;root	yes	not required
VAPFPEVFGK		Bovinae	2	1	VAPFPEVFGK	Bovinae	NA	not required
VAPFPQPVVPYPQR		Equus	1	1	VAPFPQPVVPYPQR	Equus	NA	not required
VATVQCLSGTGSLR	Carbamidomethylation	Streptophytina	1	1	VATVQCLSGTGSLR	Streptophytina	NA	not required
VDEVGAEALGR		Laurasiatheria	8	2	VDEVGAEALGR;VDQVGAEALGR	Laurasiatheria;Triturus cristatus	no	not required
VDEVGGEALGR		Metazoa	8	1	VDEVGGEALGR	Metazoa	NA	not required
VDPENFR	Deamidated (NQ)	root	8	8	VDPENFR;VDPEDFR;VNPENFR;VDPQNFR;VNPQNFR;VNPQDFR;VNPEDFR;VDPQDFR	root;root;root;root;root;root;root;root	yes	not required
VDQVGAEALGR	Deamidated (NQ)	Triturus cristatus	8	2	VDEVGAEALGR;VDQVGAEALGR	Laurasiatheria;Triturus cristatus	no	not required
VEDEQSLGAQLQK		Neopterygii	8	1	VEDEQSLGAQLQK	Neopterygii	NA	not required
VEDEQSLGAQLQK	Deamidated (NQ)	Neopterygii	32	1	VEDEQSLGAQLQK	Neopterygii	NA	not required
VESEGGLIQTWNSQHPELK		Glycine subgen. Soja	8	1	VESEGGLIQTWNSQHPELK	Glycine subgen. Soja	NA	not required
VETDLAGHGQEVLIR		Mammalia	8	1	VETDLAGHGQEVLIR	Mammalia	NA	not required
VFDGELQEGGV		Glycine subgen. Soja	8	1	VFDGELQEGGV	Glycine subgen. Soja	NA	not required
VFDGELQEGGVLIVPQNFAVAAK		Glycine subgen. Soja	8	1	VFDGELQEGGVLIVPQNFAVAAK	Glycine subgen. Soja	NA	not required
VFDGELQEGR		Glycine subgen. Soja	8	1	VFDGELQEGR	Glycine subgen. Soja	NA	not required
VFDVNNNANQLEPR	5 Deamidated (NQ)	Poaceae	128	1	VFDVNNNANQLEPR	Poaceae	NA	not required
VFIDRAFPPSQSQGGGPPQPPLAPR		Triticinae	2	1	VFIDRAFPPSQSQGGGPPQPPLAPR	Triticinae	NA	not required
VFLQQQCSPVAMPQSLAR	Carbamidomethyl(C)	root	1	1	VFLQQQCSPVAMPQSLAR	root	NA	not required
VFLQQQCSPVPVPQR		Hordeum vulgare	1	1	VFLQQQCSPVPVPQR	Hordeum vulgare	NA	not required
VFLQQQCSPVPVPQR	Deamidated (NQ)	Hordeum vulgare	5	1	VFLQQQCSPVPVPQR	Hordeum vulgare	NA	not required
VFYLAGNPDIEHPETMQ	Deamidated (NQ); Oxidation (M)	Glycine	24	1	VFYLAGNPDIEHPETMQ	Glycine	NA	not required
VGAGAPVYLAAVLEYLAAEVLELAGNAAR		root	8	1	VGAGAPVYLAAVLEYLAAEVLELAGNAAR	root	NA	not required
VGAGAPVYLAAVLEYLAAEVLELAGNAARDNKK		root	16	1	VGAGAPVYLAAVLEYLAAEVLELAGNAARDNKK	root	NA	not required
VGGEFLAR		root	2	2	VGGEFLAR;VGGQFLAR	root;Lupinus	no	not required
VGGHAAEYGAEALER		Bovinae	8	1	VGGHAAEYGAEALER	Bovinae	NA	not required
VGGNAGAYGAEALER		Bovidae	4	1	VGGNAGAYGAEALER	Bovidae	NA	not required
VGGNAGAYGAEALER	Deamidated (NQ)	Bovidae	8	1	VGGNAGAYGAEALER	Bovidae	NA	not required
VGINGFGR	Deamidated (NQ)	root	2	2	VGINGFGR;VGIDGFGR	root;root	yes	not required
VGINYWLAHK		Artiodactyla	1	1	VGINYWLAHK	Artiodactyla	NA	not required
VGPAGAVGPR		root	1	1	VGPAGAVGPR	root	NA	not required
VGPIGPAGNR		Aves	1	1	VGPIGPAGNR	Aves	NA	not required
VGPPGPSGNAGPPGPPGPAGK	Deamidated (NQ)	Craniata	2	1	VGPPGPSGNAGPPGPPGPAGK	Craniata	NA	not required
VGSNAGAYGAEALER	Deamidated (NQ)	Caprinae	8	1	VGSNAGAYGAEALER	Caprinae	NA	not required
VIDSMQSTLDSEVR	Oxidation (M)	Neopterygii	8	1	VIDSMQSTLDSEVR	Neopterygii	NA	not required
VIESPPEIN		Bovinae	4	2	VIQSPPEIN;VIESPPEIN	Agaribacter marinus;Bovinae	no	not required
VIISAPSKDAPMFVVGVNENEYKPEFDIISNASCTTNCLAPLAK	2 Deamidated (NQ); Propionamide (K)	Pisum sativum	352	1	VIISAPSKDAPMFVVGVNENEYKPEFDIISNASCTTNCLAPLAK	Pisum sativum	NA	not required
VILQSGSDMVEAER	Oxidation (M)	Mammalia	8	1	VILQSGSDMVEAER	Mammalia	NA	not required
VINEGDANIELVGIK		Glycine subgen. Soja	8	1	VINEGDANIELVGIK	Glycine subgen. Soja	NA	not required
VINEGDANIELVGLK		Glycine subgen. Soja	8	1	VINEGDANIELVGLK	Glycine subgen. Soja	NA	not required
VIPYVR		root	1	1	VIPYVR	root	NA	not required
VIQGRLGGFLGIWRGEVFKQLQR		root	2	1	VIQGRLGGFLGIWRGEVFKQLQR	root	NA	not required
VKETMVPK	Oxidation (M)	Metazoa	2	1	VKETMVPK	Metazoa	NA	not required
VKVDEVGAEALGR		Pecora	8	1	VKVDEVGAEALGR	Pecora	NA	not required
VKVDEVGGEALGR		Metazoa	8	1	VKVDEVGGEALGR	Metazoa	NA	not required
VLDSFSNGMK	Deamidated (NQ)	Metazoa	4	2	VLDSFSNGMK;VLDSFSDGMK	Metazoa;Bos javanicus	no	not required
VLDSFSNGMK	Oxidation (M)	Metazoa	2	1	VLDSFSNGMK	Metazoa	NA	not required
VLIVPQNFVVAAR		Papilionoideae	1	1	VLIVPQNFVVAAR	Papilionoideae	NA	not required
VLIVPQNFVVAAR	Deamidated (NQ)	Papilionoideae	3	1	VLIVPQNFVVAAR	Papilionoideae	NA	not required
VLLGEEEEQRQQ		Glycine max	16	1	VLLGEEEEQRQQ	Glycine max	NA	not required
VLNENLLR		root	2	2	VLNENLLR;VLNQNLLR	root;root	yes	not required
VLNENLLR	2 Deamidated (NQ)	root	8	8	VLNEDLLR;VLDQDLLR;VLDENLLR;VLNENLLR;VLDQNLLR;VLNQNLLR;VLDEDLLR;VLNQDLLR	root;root;root;root;root;root;root;root	yes	not required
VLNENLLR	Deamidated (NQ)	root	6	6	VLNEDLLR;VLDENLLR;VLNENLLR;VLDQNLLR;VLNQNLLR;VLNQDLLR	root;root;root;root;root;root	yes	not required
VLNSFSNGMK	Deamidated (NQ); Oxidation (M)	no match	3	1	VLDSFSNGMK	Metazoa	NA	not required
VLPVPQK		root	1	1	VLPVPQK	root	NA	not required
VLSAADKSNVK	Acetyl (Protein N-term)	Sarcopterygii	2	1	VLSAADKSNVK	Sarcopterygii	NA	not required
VLSPAGPEAQFELR		Craniata	4	1	VLSPAGPEAQFELR	Craniata	NA	not required
VLVLDTDYK		root	4	4	VLVLDTNYK;VLVLNTDYK;VLVLNTNYK;VLVLDTDYK	root;Bubalus bubalis;Myxobolus squamalis;root	no	not required
VLVLDTDYKK		Pecora	4	2	VLVLDTDYKK;VLVLNTDYKK	Pecora;Bubalus bubalis	no	not required
VMQQQCCLQLAQIPEQYK	2 Deamidated (NQ); Oxidation (M)	Triticeae	44	2	VMQQQCCLQLAQIPEQYK;VMQEQCCLQLAQIPEQYK	Triticeae;Hordeum vulgare subsp. vulgare	no	required
VMQQQCCLQLAQIPEQYK	Oxidation (M)	Triticeae	2	1	VMQQQCCLQLAQIPEQYK	Triticeae	NA	not required
VNQEEVGGEALGR	2 Deamidated (NQ)	Tadarida brasiliensis	32	2	VNEEEVGGEALGR;VNQEEVGGEALGR	Equus;Tadarida brasiliensis	no	not required
VNQGEMFVVPQYYTSTAR		Sesamum indicum	2	1	VNQGEMFVVPQYYTSTAR	Sesamum indicum	NA	not required
VNVDEVGGEALGR		Metazoa	8	1	VNVDEVGGEALGR	Metazoa	NA	not required
VNVDEVGGEALGR	Deamidated (NQ)	Metazoa	16	2	VNVDEVGGEALGR;VDVDEVGGEALGR	Metazoa;Suricata suricatta	no	not required
VNVDVVGAEALG		Cervidae	4	1	VNVDVVGAEALG	Cervidae	NA	not required
VNVDVVGAEALGR		Cervidae	4	1	VNVDVVGAEALGR	Cervidae	NA	not required
VNVEEVGGEALGR		Sarcopterygii	8	2	VNVEEVGGEALGR;VNVQEVGGEALGR	Sarcopterygii;Hippopotamus amphibius	no	not required
VNVKEVGGEALGR	Deamidated (NQ)	no match	8	0			NA	not required
VNVPLYR		root	1	1	VNVPLYR	root	NA	not required
VPAGTTFYVVNPDNDENLR		no match	8	0			NA	not required
VPAGTTFYVVNPDNDENLR	Oxidation (P); Deamidated (NQ)	no match	32	0			NA	not required
VPAGTTYYVVNPDNDENLR		Glycine subgen. Soja	8	1	VPAGTTYYVVNPDNDENLR	Glycine subgen. Soja	NA	not required
VPAGTTYYVVNPDNDENLR	Deamidated (NQ); Oxidation (P)	Glycine subgen. Soja	32	1	VPAGTTYYVVNPDNDENLR	Glycine subgen. Soja	NA	not required
VPIPNPSGDR		Triticinae	2	1	VPIPNPSGDR	Triticinae	NA	not required
VPQLEIVPN	Deamidated (NQ)	Bovinae	6	3	VPQLEIVPN;VPELEIVPN;VPQLQIVPD	Bovinae;root;root	no	required
VPQLEIVPN		Bovinae	2	1	VPQLEIVPN	Bovinae	NA	not required
VPQLEIVPN	2 Deamidated (NQ)	Bovinae	8	5	VPQLEIVPN;VPELEIVPN;VPELEIVPD;VPELQIVPD;VPQLQIVPD	Bovinae;root;Palleronia abyssalis;root;root	no	not required
VPQLEIVPNSAEER	Phosphorylation	Bovinae	8	1	VPQLEIVPNSAEER	Bovinae	NA	not required
VPQVSTPTLVEVSR		Mammalia	2	1	VPQVSTPTLVEVSR	Mammalia	NA	not required
VPSGTTYYVVNPDNNENLR		Glycine subgen. Soja	4	1	VPSGTTYYVVNPDNNENLR	Glycine subgen. Soja	NA	not required
VQGQGIIQPQQPAQLEVIR		root	2	1	VQGQGIIQPQQPAQLEVIR	root	NA	not required
VQIVPDLTR		Equus	2	1	VQIVPDLTR	Equus	NA	not required
VQIVPDLTR	Deamidated (NQ)	Equus	4	2	VEIVPDLTR;VQIVPDLTR	Dactylosporangium;Equus	no	not required
VSALTGCR	Carbamidomethylation	root	1	1	VSALTGCR	root	NA	not required
VSDDEFNNYK		Magnoliopsida	8	1	VSDDEFNNYK	Magnoliopsida	NA	not required
VSICPFQK		Brassiceae	1	1	VSICPFQK	Brassiceae	NA	not required
VSPAVFVSR		Pecora	1	1	VSPAVFVSR	Pecora	NA	not required
VTFQLSDER		Neopterygii	4	3	VTFQLSNQR;VTFQLSDER;VTFQLSNER	root;Neopterygii;Paramormyrops kingsleyae	no	not required
VTNPATGAQITAR		Triticeae	1	1	VTNPATGAQITAR	Triticeae	NA	not required
VVAGVANALAH	Deamidated (NQ)	Metazoa	2	2	VVAGVANALAH;VVAGVADALAH	Metazoa;Rhinopithecus	no	not required
VVAGVANALAHKYH		Metazoa	1	1	VVAGVANALAHKYH	Metazoa	NA	not required
VVAGVANALAHR		Metazoa	1	1	VVAGVANALAHR	Metazoa	NA	not required
VVAPFPEVFR		Caprinae	2	1	VVAPFPEVFR	Caprinae	NA	not required
VVDSLQTSLDAETR		Sarcopterygii	8	1	VVDSLQTSLDAETR	Sarcopterygii	NA	not required
VVFDLAR		root	2	2	VVFNLAR;VVFDLAR	root;root	yes	not required
VVLRQAPPPSVLDFIVDHPFLFLIR		Triticinae	4	1	VVLRQAPPPSVLDFIVDHPFLFLIR	Triticinae	NA	not required
VVNCNGERVFDGELQEGR	2 Deamidated (NQ)	Glycine subgen. Soja	112	1	VVNCNGERVFDGELQEGR	Glycine subgen. Soja	NA	not required
VVNCNGERVFDGELQEGR	Deamidated (NQ)	Glycine subgen. Soja	64	1	VVNCNGERVFDGELQEGR	Glycine subgen. Soja	NA	not required
VYVEELKPTPE		Pecora	8	4	VYVEELKPTPE;VYVQELKPTPE;VYVEELKPTPQ;VYVEQLKPTPE	Pecora;Moschus moschiferus;Odocoileus virginianus texanus;Bos taurus	no	not required
VYVEELKPTPEG		Pecora	8	4	VYVEELKPTPQG;VYVQELKPTPEG;VYVEQLKPTPEG;VYVEELKPTPEG	Odocoileus virginianus texanus;Moschus moschiferus;Bos taurus;Pecora	no	not required
VYVEELKPTPEGDLEILLQK		Pecora	32	4	VYVEQLKPTPEGDLEILLQK;VYVEELKPTPEGNLEILLQK;VYVEELKPTPEGDLEILLQK;VYVQELKPTPEGDLEILLQK	Bos taurus;Bovidae;Pecora;Moschus moschiferus	no	not required
VYVEELKPTPEGDLEILLQK	Deamidated (NQ)	Pecora	64	4	VYVEQLKPTPEGDLEILLQK;VYVEELKPTPEGNLEILLQK;VYVEELKPTPEGDLEILLQK;VYVQELKPTPEGDLEILLQK	Bos taurus;Bovidae;Pecora;Moschus moschiferus	no	not required
VYVEELKPTPEGNLEILLQK	Deamidated (NQ)	Bovidae	48	4	VYVEELKPTPEGNLEILLQK;VYVEQLKPTPEGDLEILLQK;VYVEELKPTPEGDLEILLQK;VYVQELKPTPEGDLEILLQK	Bovidae;Bos taurus;Pecora;Moschus moschiferus	no	required
VYVEELKPTPEGNLEILLQK		Bovidae	16	1	VYVEELKPTPEGNLEILLQK	Bovidae	NA	not required
VYVEELKPTPEGNLEILLQK	2 Deamidated (NQ)	Bovidae	64	4	VYVEELKPTPEGNLEILLQK;VYVEQLKPTPEGDLEILLQK;VYVEELKPTPEGDLEILLQK;VYVQELKPTPEGDLEILLQK	Bovidae;Bos taurus;Pecora;Moschus moschiferus	no	not required
YAGVGSAIEYAVCALKVEVIVVIGHSR	Carbamidomethylation	Poaceae	4	1	YAGVGSAIEYAVCALKVEVIVVIGHSR	Poaceae	NA	not required
YDPTAYNTILR		Pooideae	2	1	YDPTAYNTILR	Pooideae	NA	not required
YDVAGGGGAQQCPVETK	Carbamidomethylation	Pooideae	4	1	YDVAGGGGAQQCPVETK	Pooideae	NA	not required
YFIALPVPSQPVD		Triticinae	2	1	YFIALPVPSQPVD	Triticinae	NA	not required
YFIALPVPSQPVDPR		Triticinae	2	1	YFIALPVPSQPVDPR	Triticinae	NA	not required
YFVDAQPK		Eukaryota	2	1	YFVDAQPK	Eukaryota	NA	not required
YICDHQDALSSK		Ovis	4	1	YICDHQDALSSK	Ovis	NA	not required
YIPIQYVLSR		Metazoa	1	1	YIPIQYVLSR	Metazoa	NA	not required
YIQKEDVPSER		Caprinae	8	1	YIQKEDVPSER	Caprinae	NA	not required
YIQKEDVPSER	Deamidated (NQ)	Caprinae	16	1	YIQKEDVPSER	Caprinae	NA	not required
YKELGFHG		Mammalia	2	1	YKELGFHG	Mammalia	NA	not required
YKVPQLEIVPN	2 Deamidated (NQ)	Bovinae	8	1	YKVPQLEIVPN	Bovinae	NA	not required
YKVPQLEIVPNSAEER		Bovinae	8	1	YKVPQLEIVPNSAEER	Bovinae	NA	not required
YKVPQLEIVPNSAEER	2 Deamidated (NQ) Phosphorylation	Bovinae	32	1	YKVPQLEIVPNSAEER	Bovinae	NA	not required
YKVPQLEIVPNSAEER	Deamidated (NQ) Phosphorylation	Bovinae	24	1	YKVPQLEIVPNSAEER	Bovinae	NA	not required
YLGYLEQLLR		Bovidae	2	1	YLGYLEQLLR	Bovidae	NA	not required
YLGYLEQLLR	Deamidated (NQ)	Bovidae	4	2	YLGYLEQLLR;YLGYLEELLR	Bovidae;Methyloceanibacter marginalis	no	not required
YLLFCMENSAEPEQSLACQCLVR		Pecora	8	1	YLLFCMENSAEPEQSLACQCLVR	Pecora	NA	not required
YLLFCMENSAEPEQSLACQCLVR	2 Deamidated (NQ); Oxidation (M)	Pecora	56	1	YLLFCMENSAEPEQSLACQCLVR	Pecora	NA	not required
YLLFCMENSAEPEQSLACQCLVR	3 Deamidated (NQ); Oxidation (M)	Pecora	64	1	YLLFCMENSAEPEQSLACQCLVR	Pecora	NA	not required
YLLFCMENSAEPEQSLACQCLVR	Deamidated (NQ)	Pecora	32	1	YLLFCMENSAEPEQSLACQCLVR	Pecora	NA	not required
YLQGFSR		root	1	1	YLQGFSR	root	NA	not required
YLRLSAEYVR		Fabeae	2	1	YLRLSAEYVR	Fabeae	NA	not required
YLYEIAR		root	2	2	YLYQIAR;YLYEIAR	root;root	yes	not required
YMDLSAEK	Oxidation (M)	Eukaryota	4	4	YMNLSAQK;YMDLSAQK;YMNLSAEK;YMDLSAEK	Portibacter lacus;root;root;Eukaryota	no	not required
YNVPQLEIVPK	Deamidated (NQ)	Caprinae	6	1	YNVPQLEIVPK	Caprinae	NA	not required
YPELFR		root	2	2	YPELFR;YPQLFR	root;root	yes	not required
YPSYGLNYYQQK		Bovinae	1	1	YPSYGLNYYQQK	Bovinae	NA	not required
YPVEPFTES		Pecora	4	1	YPVEPFTES	Pecora	NA	not required
YPVEPFTESQ		Pecora	4	1	YPVEPFTESQ	Pecora	NA	not required
YPVEPFTESQSL		Pecora	4	1	YPVEPFTESQSL	Pecora	NA	not required
YQEPVLGPVR		Bovidae	2	1	YQEPVLGPVR	Bovidae	NA	not required
YQEPVLGPVR	Deamidated (NQ)	Bovidae	4	1	YQEPVLGPVR	Bovidae	NA	not required
YQEPVLGPVRGP		Bovidae	2	1	YQEPVLGPVRGP	Bovidae	NA	not required
YQEPVLGPVRGPF		Bovidae	2	1	YQEPVLGPVRGPF	Bovidae	NA	not required
YQGNSGPLVNP	Deamidated (NQ)	Glycine subgen. Soja	4	1	YQGNSGPLVNP	Glycine subgen. Soja	NA	not required
YTNTPTMAYVVEGEGR	Oxidation (M)	Ginkgo biloba	4	1	YTNTPTMAYVVEGEGR	Ginkgo biloba	NA	not required
YVPLGTQYTDAPSFSDIPNPIGSENSEK		Bos	16	1	YVPLGTQYTDAPSFSDIPNPIGSENSEK	Bos	NA	not required
YVVNPDNNENLR		Glycine subgen. Soja	4	1	YVVNPDNNENLR	Glycine subgen. Soja	NA	not required
YYGRGPIQLSHNYNYGPAGR		Magnoliopsida	1	1	YYGRGPIQLSHNYNYGPAGR	Magnoliopsida	NA	not required
YYGYTGAFR		Metazoa	1	1	YYGYTGAFR	Metazoa	NA	not required
YYVVNPDNDENLR	Deamidated (NQ)	Glycine subgen. Soja	32	2	YYVVNPDNDENLR;YYVVNPDNNENLR	Glycine subgen. Soja;Glycine subgen. Soja	yes	required
YYVVNPDNDENLR		Glycine subgen. Soja	8	2	YYVVNPDNDENLR;YYVVNPDNNENLR	Glycine subgen. Soja;Glycine subgen. Soja	yes	not required
YYVVNPDNNENLR	2 Deamidated (NQ)	Glycine subgen. Soja	44	2	YYVVNPDNDENLR;YYVVNPDNNENLR	Glycine subgen. Soja;Glycine subgen. Soja	yes	required
YYVVNPDNNENLR	Deamidated (NQ)	Glycine subgen. Soja	20	2	YYVVNPDNDENLR;YYVVNPDNNENLR	Glycine subgen. Soja;Glycine subgen. Soja	yes	required
YYVVNPDNNENLR		Glycine subgen. Soja	4	1	YYVVNPDNNENLR	Glycine subgen. Soja	NA	not required
