# Supplementary material for: The Demodifier: A tool for screening modification-induced alternate peptide taxonomy in palaeoproteomics
Source: PLoS One. 2026 Jan 12;21(1):e0339465. doi: 10.1371/journal.pone.0339465 (PMC12795368; doi:10.1371/journal.pone.0339465)
Supplement: S5 File — (XLSX) [file pone.0339465.s005.xlsx]

## Sheet: Sheet1
Sequence	Modifications	Permutation	Permutation_LCA
AAEPAATEPLKD		AAQPAATQPLKD	no match
AAEPAATEPLKD		AAEPAATQPLKN	no match
AAEPAATEPLKD		AAEPAATEPLKN	no match
AAEPAATEPLKD		AAEPAATQPLKD	no match
AAEPAATEPLKD		AAEPAATEPLKD	Triticeae
AAEPAATEPLKD		AAQPAATQPLKN	no match
AAEPAATEPLKD		AAQPAATEPLKN	no match
AAEPAATEPLKD		AAQPAATEPLKD	no match
AAGPTGPIGSR		AAGPTGPIGSR	Mammalia
AADAEAEVASLNR	Deamidated (NQ)	AANAEAEVASLDR	no match
AADAEAEVASLNR	Deamidated (NQ)	AADAQAEVASLNR	no match
AADAEAEVASLNR	Deamidated (NQ)	AANAEAEVASLNR	no match
AADAEAEVASLNR	Deamidated (NQ)	AADAEAEVASLNR	Metazoa
AADAEAEVASLNR	Deamidated (NQ)	AANAQAEVASLNR	no match
AADAEAEVASLNR	Deamidated (NQ)	AADAEAEVASLDR	no match
AADAEAEVASLNR	Deamidated (NQ)	AADAEAQVASLNR	no match
AADAEAEVASLNR	Deamidated (NQ)	AANAQAQVASLNR	no match
AADAEAEVASLNR	Deamidated (NQ)	AADAQAQVASLNR	no match
AADAEAEVASLNR	Deamidated (NQ)	AANAQAEVASLDR	no match
AADAEAEVASLNR	Deamidated (NQ)	AADAQAEVASLDR	no match
AADAEAEVASLNR	Deamidated (NQ)	AANAEAQVASLNR	no match
AADAEAEVASLNR	Deamidated (NQ)	AANAQAQVASLDR	no match
AADAEAEVASLNR	Deamidated (NQ)	AANAEAQVASLDR	no match
AADAEAEVASLNR	Deamidated (NQ)	AADAEAQVASLDR	no match
AADAEAEVASLNR	Deamidated (NQ)	AADAQAQVASLDR	no match
AASDISLLDAQSAPLR		AASDISLLDAQSAPLR	Pecora
AASDISLLDAQSAPLR		AASNISLLNAQSAPLR	no match
AASDISLLDAQSAPLR		AASDISLLNAQSAPLR	no match
AASDISLLDAQSAPLR		AASNISLLDAQSAPLR	no match
AASDISLLDAQSAPLR	Deamidated (NQ)	AASDISLLDAESAPLR	no match
AASDISLLDAQSAPLR	Deamidated (NQ)	AASNISLLDAESAPLR	no match
AASDISLLDAQSAPLR	Deamidated (NQ)	AASDISLLNAQSAPLR	no match
AASDISLLDAQSAPLR	Deamidated (NQ)	AASDISLLNAESAPLR	no match
AASDISLLDAQSAPLR	Deamidated (NQ)	AASDISLLDAQSAPLR	Pecora
AASDISLLDAQSAPLR	Deamidated (NQ)	AASNISLLNAQSAPLR	no match
AASDISLLDAQSAPLR	Deamidated (NQ)	AASNISLLDAQSAPLR	no match
AASDISLLDAQSAPLR	Deamidated (NQ)	AASNISLLNAESAPLR	no match
AADAEAEVASLNR		AADAQAEVASLNR	no match
AADAEAEVASLNR		AANAEAEVASLNR	no match
AADAEAEVASLNR		AADAEAEVASLNR	Metazoa
AADAEAEVASLNR		AANAQAEVASLNR	no match
AADAEAEVASLNR		AADAEAQVASLNR	no match
AADAEAEVASLNR		AANAQAQVASLNR	no match
AADAEAEVASLNR		AADAQAQVASLNR	no match
AADAEAEVASLNR		AANAEAQVASLNR	no match
AAGRVPGFGVITNIVNGGIECGHGQDSR	Carbamidomethylation	AAGRVPGFGVITNIVNGGIECGHGQDSR	Triticeae
AAGRVPGFGVITNIVNGGIECGHGQDSR	Carbamidomethylation	AAGRVPGFGVITNIVNGGIQCGHGQDSR	no match
AAGRVPGFGVITNIVNGGIECGHGQDSR	Carbamidomethylation	AAGRVPGFGVITNIVNGGIECGHGQNSR	no match
AAGRVPGFGVITNIVNGGIECGHGQDSR	Carbamidomethylation	AAGRVPGFGVITNIVNGGIQCGHGQNSR	no match
AADAEAEVASLNRR		AANAEAEVASLNRR	no match
AADAEAEVASLNRR		AADAQAEVASLNRR	no match
AADAEAEVASLNRR		AADAEAEVASLNRR	Metazoa
AADAEAEVASLNRR		AADAEAQVASLNRR	no match
AADAEAEVASLNRR		AANAEAQVASLNRR	no match
AADAEAEVASLNRR		AANAQAEVASLNRR	no match
AADAEAEVASLNRR		AADAQAQVASLNRR	no match
AADAEAEVASLNRR		AANAQAQVASLNRR	no match
AAALNIVPTSTGAAK		AAALNIVPTSTGAAK	root
AAEYGAEALER		AAEYGAEALER	Mammalia
AAEYGAEALER		AAQYGAEALQR	no match
AAEYGAEALER		AAEYGAEALQR	no match
AAEYGAEALER		AAQYGAQALER	no match
AAEYGAEALER		AAQYGAEALER	no match
AAEYGAEALER		AAEYGAQALER	no match
AAEYGAEALER		AAEYGAQALQR	no match
AAEYGAEALER		AAQYGAQALQR	no match
AAALNIVPTSTGAAK	Deamidated (NQ)	AAALNIVPTSTGAAK	root
AAALNIVPTSTGAAK	Deamidated (NQ)	AAALDIVPTSTGAAK	no match
AAVEQLTEEQKNEFK	Deamidated (NQ)	AAVEQLTEEEKNEFK	no match
AAVEQLTEEQKNEFK	Deamidated (NQ)	AAVQQLTEEEKNEFK	no match
AAVEQLTEEQKNEFK	Deamidated (NQ)	AAVQELTQQQKNEFK	no match
AAVEQLTEEQKNEFK	Deamidated (NQ)	AAVQQLTQEQKNQFK	no match
AAVEQLTEEQKNEFK	Deamidated (NQ)	AAVQELTEQQKNEFK	no match
AAVEQLTEEQKNEFK	Deamidated (NQ)	AAVEQLTEQEKNQFK	no match
AAVEQLTEEQKNEFK	Deamidated (NQ)	AAVQQLTEQQKDQFK	no match
AAVEQLTEEQKNEFK	Deamidated (NQ)	AAVEQLTQQEKNQFK	no match
AAVEQLTEEQKNEFK	Deamidated (NQ)	AAVEELTQQQKNEFK	no match
AAVEQLTEEQKNEFK	Deamidated (NQ)	AAVEELTEEQKNEFK	no match
AAVEQLTEEQKNEFK	Deamidated (NQ)	AAVEQLTEQQKDQFK	no match
AAVEQLTEEQKNEFK	Deamidated (NQ)	AAVEQLTQEEKNQFK	no match
AAVEQLTEEQKNEFK	Deamidated (NQ)	AAVQQLTEEEKNQFK	no match
AAVEQLTEEQKNEFK	Deamidated (NQ)	AAVQELTQQQKNQFK	no match
AAVEQLTEEQKNEFK	Deamidated (NQ)	AAVQQLTQEQKDQFK	no match
AAVEQLTEEQKNEFK	Deamidated (NQ)	AAVEQLTEEQKDEFK	no match
AAVEQLTEEQKNEFK	Deamidated (NQ)	AAVEQLTQQQKNEFK	no match
AAVEQLTEEQKNEFK	Deamidated (NQ)	AAVQQLTQQQKNEFK	no match
AAVEQLTEEQKNEFK	Deamidated (NQ)	AAVQQLTEQQKNEFK	no match
AAVEQLTEEQKNEFK	Deamidated (NQ)	AAVEQLTEEQKDQFK	no match
AAVEQLTEEQKNEFK	Deamidated (NQ)	AAVQQLTQQEKNQFK	no match
AAVEQLTEEQKNEFK	Deamidated (NQ)	AAVEQLTEQQKNEFK	no match
AAVEQLTEEQKNEFK	Deamidated (NQ)	AAVQQLTQEQKDEFK	no match
AAVEQLTEEQKNEFK	Deamidated (NQ)	AAVEQLTQEQKNEFK	no match
AAVEQLTEEQKNEFK	Deamidated (NQ)	AAVEELTEQQKNEFK	no match
AAVEQLTEEQKNEFK	Deamidated (NQ)	AAVEQLTEQQKNQFK	no match
AAVEQLTEEQKNEFK	Deamidated (NQ)	AAVQELTQEQKNEFK	no match
AAVEQLTEEQKNEFK	Deamidated (NQ)	AAVEELTQQQKNQFK	no match
AAVEQLTEEQKNEFK	Deamidated (NQ)	AAVEQLTQQEKNEFK	no match
AAVEQLTEEQKNEFK	Deamidated (NQ)	AAVQQLTEQEKNEFK	no match
AAVEQLTEEQKNEFK	Deamidated (NQ)	AAVQELTEEQKNQFK	no match
AAVEQLTEEQKNEFK	Deamidated (NQ)	AAVQQLTEQQKDEFK	no match
AAVEQLTEEQKNEFK	Deamidated (NQ)	AAVQELTQEQKNQFK	no match
AAVEQLTEEQKNEFK	Deamidated (NQ)	AAVEQLTQEQKDQFK	no match
AAVEQLTEEQKNEFK	Deamidated (NQ)	AAVEQLTEQQKDEFK	no match
AAVEQLTEEQKNEFK	Deamidated (NQ)	AAVQQLTEEQKNEFK	no match
AAVEQLTEEQKNEFK	Deamidated (NQ)	AAVEQLTQEQKDEFK	no match
AAVEQLTEEQKNEFK	Deamidated (NQ)	AAVQQLTEEQKDQFK	no match
AAVEQLTEEQKNEFK	Deamidated (NQ)	AAVEELTQEQKNQFK	no match
AAVEQLTEEQKNEFK	Deamidated (NQ)	AAVEQLTEEQKNQFK	no match
AAVEQLTEEQKNEFK	Deamidated (NQ)	AAVQQLTQQQKDEFK	no match
AAVEQLTEEQKNEFK	Deamidated (NQ)	AAVQQLTQQQKNQFK	no match
AAVEQLTEEQKNEFK	Deamidated (NQ)	AAVEELTQEQKNEFK	no match
AAVEQLTEEQKNEFK	Deamidated (NQ)	AAVQQLTQQEKNEFK	no match
AAVEQLTEEQKNEFK	Deamidated (NQ)	AAVQQLTQEEKNQFK	no match
AAVEQLTEEQKNEFK	Deamidated (NQ)	AAVQQLTEQQKNQFK	no match
AAVEQLTEEQKNEFK	Deamidated (NQ)	AAVQQLTQEEKNEFK	no match
AAVEQLTEEQKNEFK	Deamidated (NQ)	AAVEQLTEEQKNEFK	Craniata
AAVEQLTEEQKNEFK	Deamidated (NQ)	AAVEQLTQEEKNEFK	no match
AAVEQLTEEQKNEFK	Deamidated (NQ)	AAVQQLTEEQKDEFK	no match
AAVEQLTEEQKNEFK	Deamidated (NQ)	AAVQQLTEQEKNQFK	no match
AAVEQLTEEQKNEFK	Deamidated (NQ)	AAVEQLTEQEKNEFK	no match
AAVEQLTEEQKNEFK	Deamidated (NQ)	AAVQQLTQQQKDQFK	no match
AAVEQLTEEQKNEFK	Deamidated (NQ)	AAVQELTEQQKNQFK	no match
AAVEQLTEEQKNEFK	Deamidated (NQ)	AAVEQLTQEQKNQFK	no match
AAVEQLTEEQKNEFK	Deamidated (NQ)	AAVQQLTEEQKNQFK	no match
AAVEQLTEEQKNEFK	Deamidated (NQ)	AAVEELTEQQKNQFK	no match
AAVEQLTEEQKNEFK	Deamidated (NQ)	AAVQQLTQEQKNEFK	no match
AAVEQLTEEQKNEFK	Deamidated (NQ)	AAVEQLTQQQKNQFK	no match
AAVEQLTEEQKNEFK	Deamidated (NQ)	AAVQELTEEQKNEFK	no match
AAVEQLTEEQKNEFK	Deamidated (NQ)	AAVEQLTEEEKNQFK	no match
AAVEQLTEEQKNEFK	Deamidated (NQ)	AAVEQLTQQQKDEFK	no match
AAVEQLTEEQKNEFK	Deamidated (NQ)	AAVEQLTQQQKDQFK	no match
AAVEQLTEEQKNEFK	Deamidated (NQ)	AAVEELTEEQKNQFK	no match
AAVLALWDKVNEEEVGGEALGR		AAVLALWDKVNEQQVGGEALGR	no match
AAVLALWDKVNEEEVGGEALGR		AAVLALWDKVNEEEVGGEALGR	Equus
AAVLALWDKVNEEEVGGEALGR		AAVLALWDKVNEQEVGGEALGR	no match
AAVLALWDKVNEEEVGGEALGR		AAVLALWNKVNEEEVGGEALGR	no match
AAVLALWDKVNEEEVGGEALGR		AAVLALWNKVNQQEVGGEALGR	no match
AAVLALWDKVNEEEVGGEALGR		AAVLALWNKVNQEQVGGEALGR	no match
AAVLALWDKVNEEEVGGEALGR		AAVLALWDKVNEEQVGGQALGR	no match
AAVLALWDKVNEEEVGGEALGR		AAVLALWDKVNQEQVGGQALGR	no match
AAVLALWDKVNEEEVGGEALGR		AAVLALWNKVNEEEVGGQALGR	no match
AAVLALWDKVNEEEVGGEALGR		AAVLALWDKVNQQQVGGEALGR	no match
AAVLALWDKVNEEEVGGEALGR		AAVLALWNKVNEQQVGGQALGR	no match
AAVLALWDKVNEEEVGGEALGR		AAVLALWNKVNQQQVGGEALGR	no match
AAVLALWDKVNEEEVGGEALGR		AAVLALWNKVNQQQVGGQALGR	no match
AAVLALWDKVNEEEVGGEALGR		AAVLALWNKVNQEEVGGQALGR	no match
AAVLALWDKVNEEEVGGEALGR		AAVLALWDKVNQEEVGGQALGR	no match
AAVLALWDKVNEEEVGGEALGR		AAVLALWDKVNQEEVGGEALGR	no match
AAVLALWDKVNEEEVGGEALGR		AAVLALWDKVNEEEVGGQALGR	no match
AAVLALWDKVNEEEVGGEALGR		AAVLALWDKVNQQEVGGQALGR	no match
AAVLALWDKVNEEEVGGEALGR		AAVLALWDKVNQQEVGGEALGR	no match
AAVLALWDKVNEEEVGGEALGR		AAVLALWNKVNEEQVGGEALGR	no match
AAVLALWDKVNEEEVGGEALGR		AAVLALWDKVNQQQVGGQALGR	no match
AAVLALWDKVNEEEVGGEALGR		AAVLALWDKVNQEQVGGEALGR	no match
AAVLALWDKVNEEEVGGEALGR		AAVLALWNKVNEQQVGGEALGR	no match
AAVLALWDKVNEEEVGGEALGR		AAVLALWNKVNQEEVGGEALGR	no match
AAVLALWDKVNEEEVGGEALGR		AAVLALWDKVNEQQVGGQALGR	no match
AAVLALWDKVNEEEVGGEALGR		AAVLALWDKVNEQEVGGQALGR	no match
AAVLALWDKVNEEEVGGEALGR		AAVLALWDKVNEEQVGGEALGR	no match
AAVLALWDKVNEEEVGGEALGR		AAVLALWNKVNEQEVGGQALGR	no match
AAVLALWDKVNEEEVGGEALGR		AAVLALWNKVNEEQVGGQALGR	no match
AAVLALWDKVNEEEVGGEALGR		AAVLALWNKVNQEQVGGQALGR	no match
AAVLALWDKVNEEEVGGEALGR		AAVLALWNKVNEQEVGGEALGR	no match
AAVLALWDKVNEEEVGGEALGR		AAVLALWNKVNQQEVGGQALGR	no match
AAVTGFWGK		AAVTGFWGK	Pecora
ACQASQLAVCASAILSGAKPSGECCGNLR	Carbamidomethylation; Deamidated (NQ)	ACQASQLAVCASAILSGAKPSGQCCGDLR	no match
ACQASQLAVCASAILSGAKPSGECCGNLR	Carbamidomethylation; Deamidated (NQ)	ACQASQLAVCASAILSGAKPSGECCGDLR	no match
ACQASQLAVCASAILSGAKPSGECCGNLR	Carbamidomethylation; Deamidated (NQ)	ACQASQLAVCASAILSGAKPSGQCCGNLR	no match
ACQASQLAVCASAILSGAKPSGECCGNLR	Carbamidomethylation; Deamidated (NQ)	ACEASQLAVCASAILSGAKPSGQCCGNLR	no match
ACQASQLAVCASAILSGAKPSGECCGNLR	Carbamidomethylation; Deamidated (NQ)	ACQASELAVCASAILSGAKPSGQCCGNLR	no match
ACQASQLAVCASAILSGAKPSGECCGNLR	Carbamidomethylation; Deamidated (NQ)	ACQASQLAVCASAILSGAKPSGECCGNLR	Triticinae
ACQASQLAVCASAILSGAKPSGECCGNLR	Carbamidomethylation; Deamidated (NQ)	ACEASQLAVCASAILSGAKPSGECCGNLR	no match
ACQASQLAVCASAILSGAKPSGECCGNLR	Carbamidomethylation; Deamidated (NQ)	ACQASELAVCASAILSGAKPSGECCGNLR	no match
AAVTAFWGK		AAVTAFWGK	Metazoa
ACQASQLAVCASAILSGAKPSGECCGNLR	Carbamidomethylation	ACQASQLAVCASAILSGAKPSGQCCGNLR	no match
ACQASQLAVCASAILSGAKPSGECCGNLR	Carbamidomethylation	ACQASQLAVCASAILSGAKPSGECCGNLR	Triticinae
AAWGKVGGNAGAYGAEALER	Deamidated (NQ)	AAWGKVGGDAGAYGAEALER	no match
AAWGKVGGNAGAYGAEALER	Deamidated (NQ)	AAWGKVGGNAGAYGAEALQR	no match
AAWGKVGGNAGAYGAEALER	Deamidated (NQ)	AAWGKVGGNAGAYGAEALER	Bovidae
AAWGKVGGNAGAYGAEALER	Deamidated (NQ)	AAWGKVGGNAGAYGAQALER	no match
AAWGKVGGNAGAYGAEALER	Deamidated (NQ)	AAWGKVGGDAGAYGAQALER	no match
AAWGKVGGNAGAYGAEALER	Deamidated (NQ)	AAWGKVGGDAGAYGAQALQR	no match
AAWGKVGGNAGAYGAEALER	Deamidated (NQ)	AAWGKVGGDAGAYGAEALQR	no match
AAWGKVGGNAGAYGAEALER	Deamidated (NQ)	AAWGKVGGNAGAYGAQALQR	no match
ADFYNPK		ADFYNPK	root
ADFYNPK		ANFYNPK	root
ACQQVMDQQLR	Carbamidomethylation; Oxidation (M)	ACQQVMDQQLR	Triticeae
ACQQVMDQQLR	Carbamidomethylation; Oxidation (M)	ACQQVMNQQLR	no match
AAWGKVGGNAGAYGAEALER		AAWGKVGGNAGAYGAEALER	Bovidae
AAWGKVGGNAGAYGAEALER		AAWGKVGGNAGAYGAQALER	no match
AAWGKVGGNAGAYGAEALER		AAWGKVGGNAGAYGAEALQR	no match
AAWGKVGGNAGAYGAEALER		AAWGKVGGNAGAYGAQALQR	no match
ADGYIDLEELK		ANGYINLQELK	no match
ADGYIDLEELK		ADGYIDLQELK	Salmoninae
ADGYIDLEELK		ANGYIDLEQLK	no match
ADGYIDLEELK		ADGYIDLEELK	Craniata
ADGYIDLEELK		ANGYIDLQQLK	no match
ADGYIDLEELK		ANGYINLEELK	no match
ADGYIDLEELK		ANGYINLEQLK	no match
ADGYIDLEELK		ADGYIDLQQLK	no match
ADGYIDLEELK		ADGYINLQELK	no match
ADGYIDLEELK		ADGYIDLEQLK	no match
ADGYIDLEELK		ANGYIDLEELK	no match
ADGYIDLEELK		ADGYINLEELK	no match
ADGYIDLEELK		ADGYINLEQLK	no match
ADGYIDLEELK		ANGYIDLQELK	no match
ADGYIDLEELK		ADGYINLQQLK	no match
ADGYIDLEELK		ANGYINLQQLK	no match
AEAQSVDFQTK		AEAQSVDFQTK	Triticeae
AEAQSVDFQTK		AQAQSVNFQTK	no match
AEAQSVDFQTK		AEAQSVNFQTK	no match
AEAQSVDFQTK		AQAQSVDFQTK	no match
ADLYNPR		ANLYNPR	root
ADLYNPR		ADLYNPR	root
AFLLYQEPVL		AFLLYQEPVL	Bovidae
AFLLYQEPVL		AFLLYQQPVL	no match
AFPPSQSQGGGPPQPPLAPR		AFPPSQSQGGGPPQPPLAPR	Triticinae
AFDAELLSEAFNVPQETIR		AFDAQLLSEAFNVPQQTIR	no match
AFDAELLSEAFNVPQETIR		AFDAELLSEAFNVPQQTIR	no match
AFDAELLSEAFNVPQETIR		AFNAELLSEAFNVPQETIR	no match
AFDAELLSEAFNVPQETIR		AFNAELLSEAFNVPQQTIR	no match
AFDAELLSEAFNVPQETIR		AFNAQLLSQAFNVPQETIR	no match
AFDAELLSEAFNVPQETIR		AFDAELLSQAFNVPQQTIR	no match
AFDAELLSEAFNVPQETIR		AFNAQLLSEAFNVPQQTIR	no match
AFDAELLSEAFNVPQETIR		AFDAELLSEAFNVPQETIR	Sesamum indicum
AFDAELLSEAFNVPQETIR		AFNAQLLSQAFNVPQQTIR	no match
AFDAELLSEAFNVPQETIR		AFDAQLLSEAFNVPQETIR	no match
AFDAELLSEAFNVPQETIR		AFDAQLLSQAFNVPQETIR	no match
AFDAELLSEAFNVPQETIR		AFNAELLSQAFNVPQQTIR	no match
AFDAELLSEAFNVPQETIR		AFDAQLLSQAFNVPQQTIR	no match
AFDAELLSEAFNVPQETIR		AFNAQLLSEAFNVPQETIR	no match
AFDAELLSEAFNVPQETIR		AFNAELLSQAFNVPQETIR	no match
AFDAELLSEAFNVPQETIR		AFDAELLSQAFNVPQETIR	no match
AFPPSQSQGGGPPQPPLAPR	Deamidated (NQ)	AFPPSQSQGGGPPEPPLAPR	no match
AFPPSQSQGGGPPQPPLAPR	Deamidated (NQ)	AFPPSQSQGGGPPQPPLAPR	Triticinae
AFPPSQSQGGGPPQPPLAPR	Deamidated (NQ)	AFPPSQSEGGGPPQPPLAPR	no match
AFPPSQSQGGGPPQPPLAPR	Deamidated (NQ)	AFPPSESQGGGPPQPPLAPR	no match
AFYLAGGVPR		AFYLAGGVPR	Lamiales
AFVEVNETGTEAAATTIAK	Deamidated (NQ)	AFVQVDETGTEAAATTIAK	no match
AFVEVNETGTEAAATTIAK	Deamidated (NQ)	AFVQVDQTGTQAAATTIAK	no match
AFVEVNETGTEAAATTIAK	Deamidated (NQ)	AFVEVNQTGTEAAATTIAK	no match
AFVEVNETGTEAAATTIAK	Deamidated (NQ)	AFVEVNQTGTQAAATTIAK	no match
AFVEVNETGTEAAATTIAK	Deamidated (NQ)	AFVQVNQTGTQAAATTIAK	no match
AFVEVNETGTEAAATTIAK	Deamidated (NQ)	AFVQVNQTGTEAAATTIAK	no match
AFVEVNETGTEAAATTIAK	Deamidated (NQ)	AFVEVDETGTEAAATTIAK	no match
AFVEVNETGTEAAATTIAK	Deamidated (NQ)	AFVQVNETGTQAAATTIAK	no match
AFVEVNETGTEAAATTIAK	Deamidated (NQ)	AFVEVDETGTQAAATTIAK	no match
AFVEVNETGTEAAATTIAK	Deamidated (NQ)	AFVEVNETGTQAAATTIAK	no match
AFVEVNETGTEAAATTIAK	Deamidated (NQ)	AFVEVDQTGTEAAATTIAK	no match
AFVEVNETGTEAAATTIAK	Deamidated (NQ)	AFVEVNETGTEAAATTIAK	Triticinae
AFVEVNETGTEAAATTIAK	Deamidated (NQ)	AFVEVDQTGTQAAATTIAK	no match
AFVEVNETGTEAAATTIAK	Deamidated (NQ)	AFVQVNETGTEAAATTIAK	no match
AFVEVNETGTEAAATTIAK	Deamidated (NQ)	AFVQVDETGTQAAATTIAK	no match
AFVEVNETGTEAAATTIAK	Deamidated (NQ)	AFVQVDQTGTEAAATTIAK	no match
AFLLYQEPVLGPVR		AFLLYQQPVLGPVR	no match
AFLLYQEPVLGPVR		AFLLYQEPVLGPVR	Bovidae
AGEQGFEYVTFR		AGQQGFEYVTFR	no match
AGEQGFEYVTFR		AGEQGFEYVTFR	Sesamum indicum
AGEQGFEYVTFR		AGEQGFQYVTFR	no match
AGEQGFEYVTFR		AGQQGFQYVTFR	no match
AFVEVNETGTEAAATTIAK		AFVEVNQTGTEAAATTIAK	no match
AFVEVNETGTEAAATTIAK		AFVEVNQTGTQAAATTIAK	no match
AFVEVNETGTEAAATTIAK		AFVQVNQTGTQAAATTIAK	no match
AFVEVNETGTEAAATTIAK		AFVQVNQTGTEAAATTIAK	no match
AFVEVNETGTEAAATTIAK		AFVQVNETGTQAAATTIAK	no match
AFVEVNETGTEAAATTIAK		AFVEVNETGTQAAATTIAK	no match
AFVEVNETGTEAAATTIAK		AFVEVNETGTEAAATTIAK	Triticinae
AFVEVNETGTEAAATTIAK		AFVQVNETGTEAAATTIAK	no match
AGRISTANSLTLPVLR	Deamidated (NQ)	AGRISTADSLTLPVLR	no match
AGRISTANSLTLPVLR	Deamidated (NQ)	AGRISTANSLTLPVLR	Pisum sativum
AGVMGPAGNR	Oxidation (M)	AGVMGPAGNR	Sarcopterygii
AGVMGPAGSRGATGPAGVR	Oxidation (M)	AGVMGPAGSRGATGPAGVR	Mammalia
AIPSEVLAHSYNLR		AIPSEVLAHSYNLR	Glycine
AIPSEVLAHSYNLR		AIPSQVLAHSYNLR	no match
AILTLVNNDDRDSYN	Deamidated (NQ)	AILTLVNNNNRDSYN	no match
AILTLVNNDDRDSYN	Deamidated (NQ)	AILTLVNNDNRDSYD	no match
AILTLVNNDDRDSYN	Deamidated (NQ)	AILTLVNNNNRNSYD	no match
AILTLVNNDDRDSYN	Deamidated (NQ)	AILTLVDNNNRDSYN	no match
AILTLVNNDDRDSYN	Deamidated (NQ)	AILTLVNDDDRDSYN	no match
AILTLVNNDDRDSYN	Deamidated (NQ)	AILTLVNNDNRNSYD	no match
AILTLVNNDDRDSYN	Deamidated (NQ)	AILTLVNNDDRDSYD	no match
AILTLVNNDDRDSYN	Deamidated (NQ)	AILTLVNNDDRNSYD	no match
AILTLVNNDDRDSYN	Deamidated (NQ)	AILTLVNNNNRDSYD	no match
AILTLVNNDDRDSYN	Deamidated (NQ)	AILTLVNNDDRDSYN	Glycine subgen. Soja
AILTLVNNDDRDSYN	Deamidated (NQ)	AILTLVNNDNRDSYN	no match
AILTLVNNDDRDSYN	Deamidated (NQ)	AILTLVDNDNRNSYN	no match
AILTLVNNDDRDSYN	Deamidated (NQ)	AILTLVDNDDRDSYN	no match
AILTLVNNDDRDSYN	Deamidated (NQ)	AILTLVNDNNRNSYN	no match
AILTLVNNDDRDSYN	Deamidated (NQ)	AILTLVNDNNRDSYN	no match
AILTLVNNDDRDSYN	Deamidated (NQ)	AILTLVDNNNRNSYN	no match
AILTLVNNDDRDSYN	Deamidated (NQ)	AILTLVNNNDRNSYN	no match
AILTLVNNDDRDSYN	Deamidated (NQ)	AILTLVNDDNRDSYN	no match
AILTLVNNDDRDSYN	Deamidated (NQ)	AILTLVNDDDRNSYN	no match
AILTLVNNDDRDSYN	Deamidated (NQ)	AILTLVNNNDRNSYD	no match
AILTLVNNDDRDSYN	Deamidated (NQ)	AILTLVNNNDRDSYD	no match
AILTLVNNDDRDSYN	Deamidated (NQ)	AILTLVDNDDRNSYN	no match
AILTLVNNDDRDSYN	Deamidated (NQ)	AILTLVNDDNRNSYN	no match
AILTLVNNDDRDSYN	Deamidated (NQ)	AILTLVNNDDRNSYN	no match
AILTLVNNDDRDSYN	Deamidated (NQ)	AILTLVNNNNRNSYN	no match
AILTLVNNDDRDSYN	Deamidated (NQ)	AILTLVNNDNRNSYN	no match
AILTLVNNDDRDSYN	Deamidated (NQ)	AILTLVNDNDRDSYN	no match
AILTLVNNDDRDSYN	Deamidated (NQ)	AILTLVNNNDRDSYN	no match
AILTLVNNDDRDSYN	Deamidated (NQ)	AILTLVNDNDRNSYN	no match
AILTLVNNDDRDSYN	Deamidated (NQ)	AILTLVDNNDRDSYN	no match
AILTLVNNDDRDSYN	Deamidated (NQ)	AILTLVDNDNRDSYN	no match
AILTLVNNDDRDSYN	Deamidated (NQ)	AILTLVDNNDRNSYN	no match
AIPVNKPGR		AIPVNKPGR	Glycine subgen. Soja
AIPSEVLSNSYNL	Deamidated (NQ)	AIPSEVLSNSYNL	Glycine subgen. Soja
AIPSEVLSNSYNL	Deamidated (NQ)	AIPSEVLSDSYNL	no match
AIPSEVLSNSYNL	Deamidated (NQ)	AIPSEVLSNSYDL	no match
AIPSEVLSNSYNL	Deamidated (NQ)	AIPSQVLSNSYNL	no match
AIPSEVLSNSYNL	Deamidated (NQ)	AIPSQVLSNSYDL	no match
AIPSEVLSNSYNL	Deamidated (NQ)	AIPSQVLSDSYNL	no match
AKDYGSYAQ		AKNYGSYAQ	no match
AKDYGSYAQ		AKDYGSYAQ	Phaseoleae
AIGINAENNQR	Deamidated (NQ)	AIGINAENDQR	no match
AIGINAENNQR	Deamidated (NQ)	AIGINAQNNER	no match
AIGINAENNQR	Deamidated (NQ)	AIGINAENNQR	Glycine subgen. Soja
AIGINAENNQR	Deamidated (NQ)	AIGINAQNNQR	no match
AIGINAENNQR	Deamidated (NQ)	AIGIDAQNNQR	no match
AIGINAENNQR	Deamidated (NQ)	AIGIDAENNQR	no match
AIGINAENNQR	Deamidated (NQ)	AIGINAQDNQR	no match
AIGINAENNQR	Deamidated (NQ)	AIGINAQNDQR	no match
AIGINAENNQR	Deamidated (NQ)	AIGINAENNER	no match
AIGINAENNQR	Deamidated (NQ)	AIGINAEDNQR	no match
AISEELDNALNDITSL		AISQELNNALNNITSL	no match
AISEELDNALNDITSL		AISEELDNALNNITSL	no match
AISEELDNALNDITSL		AISEQLDNALNNITSL	no match
AISEELDNALNDITSL		AISQELDNALNDITSL	no match
AISEELDNALNDITSL		AISEQLNNALNDITSL	no match
AISEELDNALNDITSL		AISEELDNALNDITSL	Sarcopterygii
AISEELDNALNDITSL		AISEELNNALNNITSL	no match
AISEELDNALNDITSL		AISQQLDNALNDITSL	no match
AISEELDNALNDITSL		AISQQLNNALNDITSL	no match
AISEELDNALNDITSL		AISQELNNALNDITSL	no match
AISEELDNALNDITSL		AISEQLNNALNNITSL	no match
AISEELDNALNDITSL		AISQQLDNALNNITSL	no match
AISEELDNALNDITSL		AISQELDNALNNITSL	no match
AISEELDNALNDITSL		AISEELNNALNDITSL	no match
AISEELDNALNDITSL		AISEQLDNALNDITSL	no match
AISEELDNALNDITSL		AISQQLNNALNNITSL	no match
AKDYGSYAQGR		AKNYGSYAQGR	no match
AKDYGSYAQGR		AKDYGSYAQGR	Phaseoleae
ALGQNPTNAEVLR		ALGQNPTNAEVLR	Craniata
ALGQNPTNAEVLR		ALGQNPTNAQVLR	Seriola
ALGQNPTQAEVLR		ALGQNPTQAEVLR	Sarcopterygii
ALGQNPTQAEVLR		ALGQNPTQAQVLR	no match
ALNEINQFYQK	3 Deamidated (NQ)	ALDEINQFYQK	no match
ALNEINQFYQK	3 Deamidated (NQ)	ALDEINQFYEK	no match
ALNEINQFYQK	3 Deamidated (NQ)	ALDEIDEFYQK	no match
ALNEINQFYQK	3 Deamidated (NQ)	ALNQINQFYEK	no match
ALNEINQFYQK	3 Deamidated (NQ)	ALDQINEFYQK	no match
ALNEINQFYQK	3 Deamidated (NQ)	ALNQIDEFYEK	no match
ALNEINQFYQK	3 Deamidated (NQ)	ALDEIDQFYEK	no match
ALNEINQFYQK	3 Deamidated (NQ)	ALNEIDQFYEK	no match
ALNEINQFYQK	3 Deamidated (NQ)	ALNQIDQFYQK	no match
ALNEINQFYQK	3 Deamidated (NQ)	ALNEIDQFYQK	no match
ALNEINQFYQK	3 Deamidated (NQ)	ALNQINEFYEK	no match
ALNEINQFYQK	3 Deamidated (NQ)	ALNQINEFYQK	no match
ALNEINQFYQK	3 Deamidated (NQ)	ALDEINEFYEK	no match
ALNEINQFYQK	3 Deamidated (NQ)	ALDQINEFYEK	no match
ALNEINQFYQK	3 Deamidated (NQ)	ALDQIDQFYQK	no match
ALNEINQFYQK	3 Deamidated (NQ)	ALNEINQFYEK	no match
ALNEINQFYQK	3 Deamidated (NQ)	ALNEIDEFYQK	no match
ALNEINQFYQK	3 Deamidated (NQ)	ALDQIDEFYQK	no match
ALNEINQFYQK	3 Deamidated (NQ)	ALDQINQFYQK	no match
ALNEINQFYQK	3 Deamidated (NQ)	ALNEINEFYEK	no match
ALNEINQFYQK	3 Deamidated (NQ)	ALNQIDEFYQK	no match
ALNEINQFYQK	3 Deamidated (NQ)	ALNQIDQFYEK	no match
ALNEINQFYQK	3 Deamidated (NQ)	ALNEIDEFYEK	no match
ALNEINQFYQK	3 Deamidated (NQ)	ALDQIDQFYEK	no match
ALNEINQFYQK	3 Deamidated (NQ)	ALDQINQFYEK	no match
ALNEINQFYQK	3 Deamidated (NQ)	ALNEINQFYQK	Bovidae
ALNEINQFYQK	3 Deamidated (NQ)	ALNEINEFYQK	no match
ALNEINQFYQK	3 Deamidated (NQ)	ALNQINQFYQK	no match
ALNEINQFYQK	3 Deamidated (NQ)	ALDEINEFYQK	no match
ALNEINQFYQK	3 Deamidated (NQ)	ALDEIDQFYQK	no match
ALIQVVNCNGER	Carbamidomethyl(C)	ALIQVVNCNGER	Glycine subgen. Soja
ALIQVVNCNGER	Carbamidomethyl(C)	ALIQVVNCNGQR	no match
ALGQNPTQAEVLR	Deamidated (NQ)	ALGQNPTQAEVLR	Sarcopterygii
ALGQNPTQAEVLR	Deamidated (NQ)	ALGQNPTEAQVLR	no match
ALGQNPTQAEVLR	Deamidated (NQ)	ALGQNPTEAEVLR	no match
ALGQNPTQAEVLR	Deamidated (NQ)	ALGENPTQAEVLR	no match
ALGQNPTQAEVLR	Deamidated (NQ)	ALGQNPTQAQVLR	no match
ALGQNPTQAEVLR	Deamidated (NQ)	ALGQDPTQAEVLR	no match
ALGQNPTQAEVLR	Deamidated (NQ)	ALGENPTQAQVLR	no match
ALGQNPTQAEVLR	Deamidated (NQ)	ALGQDPTQAQVLR	no match
ALNEINQFYQK		ALNEINQFYQK	Bovidae
ALNEINQFYQK		ALNQINQFYQK	no match
ALNEINQFYQK	2 Deamidated (NQ)	ALDEINQFYQK	no match
ALNEINQFYQK	2 Deamidated (NQ)	ALDEINQFYEK	no match
ALNEINQFYQK	2 Deamidated (NQ)	ALNQINQFYEK	no match
ALNEINQFYQK	2 Deamidated (NQ)	ALDQINEFYQK	no match
ALNEINQFYQK	2 Deamidated (NQ)	ALNEIDQFYEK	no match
ALNEINQFYQK	2 Deamidated (NQ)	ALNQIDQFYQK	no match
ALNEINQFYQK	2 Deamidated (NQ)	ALNEIDQFYQK	no match
ALNEINQFYQK	2 Deamidated (NQ)	ALNQINEFYEK	no match
ALNEINQFYQK	2 Deamidated (NQ)	ALNQINEFYQK	no match
ALNEINQFYQK	2 Deamidated (NQ)	ALNEIDEFYQK	no match
ALNEINQFYQK	2 Deamidated (NQ)	ALDQIDQFYQK	no match
ALNEINQFYQK	2 Deamidated (NQ)	ALNEINQFYEK	no match
ALNEINQFYQK	2 Deamidated (NQ)	ALDQINQFYQK	no match
ALNEINQFYQK	2 Deamidated (NQ)	ALNEINEFYEK	no match
ALNEINQFYQK	2 Deamidated (NQ)	ALNQIDEFYQK	no match
ALNEINQFYQK	2 Deamidated (NQ)	ALNQIDQFYEK	no match
ALNEINQFYQK	2 Deamidated (NQ)	ALDQINQFYEK	no match
ALNEINQFYQK	2 Deamidated (NQ)	ALNEINQFYQK	Bovidae
ALNEINQFYQK	2 Deamidated (NQ)	ALNEINEFYQK	no match
ALNEINQFYQK	2 Deamidated (NQ)	ALNQINQFYQK	no match
ALNEINQFYQK	2 Deamidated (NQ)	ALDEINEFYQK	no match
ALNEINQFYQK	2 Deamidated (NQ)	ALDEIDQFYQK	no match
ALKALPMHIR	Oxidation (M)	ALKALPMHIR	Pecora
ALNEINQFYQK	Deamidated (NQ)	ALDEINQFYQK	no match
ALNEINQFYQK	Deamidated (NQ)	ALDQINQFYQK	no match
ALNEINQFYQK	Deamidated (NQ)	ALNEINQFYQK	Bovidae
ALNEINQFYQK	Deamidated (NQ)	ALNEINEFYQK	no match
ALNEINQFYQK	Deamidated (NQ)	ALNQINQFYEK	no match
ALNEINQFYQK	Deamidated (NQ)	ALNQINEFYQK	no match
ALNEINQFYQK	Deamidated (NQ)	ALNQINQFYQK	no match
ALNEINQFYQK	Deamidated (NQ)	ALNEINQFYEK	no match
ALNEINQFYQK	Deamidated (NQ)	ALNQIDQFYQK	no match
ALNEINQFYQK	Deamidated (NQ)	ALNEIDQFYQK	no match
ALPAAAIEGPAYNR		ALPAAAIEGPAYNR	Pecora
ALPAAAIEGPAYNR		ALPAAAIQGPAYNR	no match
ALPMHIR		ALPMHIR	root
ALPVDVLANAYR		ALPVNVLANAYR	Avena sativa
ALPVDVLANAYR		ALPVDVLANAYR	Magnoliopsida
ALTVPQNYAVAAK	2 Deamidated (NQ)	ALTVPQNYAVAAK	Fabeae
ALTVPQNYAVAAK	2 Deamidated (NQ)	ALTVPQDYAVAAK	no match
ALTVPQNYAVAAK	2 Deamidated (NQ)	ALTVPEDYAVAAK	no match
ALTVPQNYAVAAK	2 Deamidated (NQ)	ALTVPENYAVAAK	no match
ALSSMGANYSSYLAK		ALSSMGANYSSYLAK	Craniata
ALQPLPGR	Deamidated (NQ)	ALQPLPGR	root
ALQPLPGR	Deamidated (NQ)	ALEPLPGR	root
ALQPLPGRVQIVPDLTR		ALQPLPGRVQIVPDLTR	Equus
ALQPLPGRVQIVPDLTR		ALQPLPGRVQIVPNLTR	no match
ALTVPQNYAVAAK		ALTVPQNYAVAAK	Fabeae
AMAASDISLLDAQSAPLR	Deamidated (NQ)	AMAASNISLLDAESAPLR	no match
AMAASDISLLDAQSAPLR	Deamidated (NQ)	AMAASDISLLDAESAPLR	no match
AMAASDISLLDAQSAPLR	Deamidated (NQ)	AMAASNISLLNAESAPLR	no match
AMAASDISLLDAQSAPLR	Deamidated (NQ)	AMAASNISLLDAQSAPLR	no match
AMAASDISLLDAQSAPLR	Deamidated (NQ)	AMAASNISLLNAQSAPLR	no match
AMAASDISLLDAQSAPLR	Deamidated (NQ)	AMAASDISLLNAESAPLR	no match
AMAASDISLLDAQSAPLR	Deamidated (NQ)	AMAASDISLLNAQSAPLR	no match
AMAASDISLLDAQSAPLR	Deamidated (NQ)	AMAASDISLLDAQSAPLR	Pecora
AMAASDISLLDAQSAPLR		AMAASNISLLDAQSAPLR	no match
AMAASDISLLDAQSAPLR		AMAASNISLLNAQSAPLR	no match
AMAASDISLLDAQSAPLR		AMAASDISLLDAQSAPLR	Pecora
AMAASDISLLDAQSAPLR		AMAASDISLLNAQSAPLR	no match
AMPLQVITNSYQISPNQAQALK	Oxidation (M)	AMPLQVITNSYQISPNQAQALK	Sesamum
AMKPWIQPK	Oxidation (M)	AMKPWIQPK	Bovinae
AMPDEVVMNAFGVSR	Oxidation (M)	AMPDQVVMNAFGVSR	no match
AMPDEVVMNAFGVSR	Oxidation (M)	AMPNEVVMNAFGVSR	no match
AMPDEVVMNAFGVSR	Oxidation (M)	AMPDEVVMNAFGVSR	Sesamum
AMPDEVVMNAFGVSR	Oxidation (M)	AMPNQVVMNAFGVSR	no match
AMPLQVITNSYQISPNQAQALK	Oxidation (M) Deamidated (NQ)	AMPLEVITNSYQISPNQAQALK	no match
AMPLQVITNSYQISPNQAQALK	Oxidation (M) Deamidated (NQ)	AMPLQVITNSYQISPNEAQALK	no match
AMPLQVITNSYQISPNQAQALK	Oxidation (M) Deamidated (NQ)	AMPLQVITNSYEISPNQAQALK	no match
AMPLQVITNSYQISPNQAQALK	Oxidation (M) Deamidated (NQ)	AMPLQVITNSYQISPDQAQALK	no match
AMPLQVITNSYQISPNQAQALK	Oxidation (M) Deamidated (NQ)	AMPLQVITNSYQISPNQAQALK	Sesamum
AMPLQVITNSYQISPNQAQALK	Oxidation (M) Deamidated (NQ)	AMPLQVITNSYQISPNQAEALK	no match
AMPLQVITNSYQISPNQAQALK	Oxidation (M) Deamidated (NQ)	AMPLQVITDSYQISPNQAQALK	no match
ANADAVGAEALGR	Deamidated (NQ)	ADANAVGAEALGR	no match
ANADAVGAEALGR	Deamidated (NQ)	ANANAVGAQALGR	no match
ANADAVGAEALGR	Deamidated (NQ)	ANADAVGAQALGR	no match
ANADAVGAEALGR	Deamidated (NQ)	ANANAVGAEALGR	no match
ANADAVGAEALGR	Deamidated (NQ)	ANADAVGAEALGR	Arvicolinae
ANADAVGAEALGR	Deamidated (NQ)	ADADAVGAEALGR	no match
ANADAVGAEALGR	Deamidated (NQ)	ADANAVGAQALGR	no match
ANADAVGAEALGR	Deamidated (NQ)	ADADAVGAQALGR	no match
ANLLQAEIEELR	2 Deamidated (NQ)	ANLLEAEIQQLR	no match
ANLLQAEIEELR	2 Deamidated (NQ)	ADLLQAEIQQLR	no match
ANLLQAEIEELR	2 Deamidated (NQ)	ANLLQAEIEQLR	no match
ANLLQAEIEELR	2 Deamidated (NQ)	ANLLQAQIQELR	no match
ANLLQAEIEELR	2 Deamidated (NQ)	ADLLEAQIQQLR	no match
ANLLQAEIEELR	2 Deamidated (NQ)	ADLLEAQIEQLR	no match
ANLLQAEIEELR	2 Deamidated (NQ)	ANLLQAQIEELR	no match
ANLLQAEIEELR	2 Deamidated (NQ)	ADLLEAQIEELR	no match
ANLLQAEIEELR	2 Deamidated (NQ)	ANLLEAQIQELR	no match
ANLLQAEIEELR	2 Deamidated (NQ)	ANLLEAQIEELR	no match
ANLLQAEIEELR	2 Deamidated (NQ)	ANLLQAEIQQLR	no match
ANLLQAEIEELR	2 Deamidated (NQ)	ANLLEAQIEQLR	no match
ANLLQAEIEELR	2 Deamidated (NQ)	ANLLEAEIEQLR	no match
ANLLQAEIEELR	2 Deamidated (NQ)	ADLLQAQIEQLR	no match
ANLLQAEIEELR	2 Deamidated (NQ)	ADLLQAEIEELR	no match
ANLLQAEIEELR	2 Deamidated (NQ)	ADLLEAEIEQLR	no match
ANLLQAEIEELR	2 Deamidated (NQ)	ADLLQAQIEELR	no match
ANLLQAEIEELR	2 Deamidated (NQ)	ANLLQAQIQQLR	no match
ANLLQAEIEELR	2 Deamidated (NQ)	ADLLEAQIQELR	no match
ANLLQAEIEELR	2 Deamidated (NQ)	ADLLEAEIEELR	no match
ANLLQAEIEELR	2 Deamidated (NQ)	ADLLQAEIEQLR	no match
ANLLQAEIEELR	2 Deamidated (NQ)	ADLLEAEIQQLR	no match
ANLLQAEIEELR	2 Deamidated (NQ)	ADLLQAEIQELR	no match
ANLLQAEIEELR	2 Deamidated (NQ)	ADLLQAQIQQLR	no match
ANLLQAEIEELR	2 Deamidated (NQ)	ANLLEAQIQQLR	no match
ANLLQAEIEELR	2 Deamidated (NQ)	ANLLEAEIEELR	no match
ANLLQAEIEELR	2 Deamidated (NQ)	ANLLEAEIQELR	no match
ANLLQAEIEELR	2 Deamidated (NQ)	ANLLQAEIEELR	Craniata
ANLLQAEIEELR	2 Deamidated (NQ)	ADLLEAEIQELR	no match
ANLLQAEIEELR	2 Deamidated (NQ)	ADLLQAQIQELR	no match
ANLLQAEIEELR	2 Deamidated (NQ)	ANLLQAQIEQLR	no match
ANLLQAEIEELR	2 Deamidated (NQ)	ANLLQAEIQELR	no match
APFASIVASIGGQ		APFASIVASIGGQ	Triticeae
ANSIIYALNGR	Deamidated (NQ)	ANSIIYALNGR	Glycine subgen. Soja
ANSIIYALNGR	Deamidated (NQ)	ADSIIYALNGR	no match
ANSIIYALNGR	Deamidated (NQ)	ANSIIYALDGR	no match
APFPEVFGK		APFPQVFGK	Streptomyces pratensis
APFPEVFGK		APFPEVFGK	Bovinae
ANSIIYALNGR		ANSIIYALNGR	Glycine subgen. Soja
APQVSTPTLVEIGR		APQVSTPTLVEIGR	Equus
APQVSTPTLVEIGR		APQVSTPTLVQIGR	no match
APFPEVFR		APFPEVFR	Metazoa
APFPEVFR		APFPQVFR	Gongylonema pulchrum
APQVSTPTLVEISR		APQVSTPTLVQISR	no match
APQVSTPTLVEISR		APQVSTPTLVEISR	Mammalia
APQVSTPTLVEISR	Deamidated (NQ)	APEVSTPTLVQISR	no match
APQVSTPTLVEISR	Deamidated (NQ)	APEVSTPTLVEISR	no match
APQVSTPTLVEISR	Deamidated (NQ)	APQVSTPTLVQISR	no match
APQVSTPTLVEISR	Deamidated (NQ)	APQVSTPTLVEISR	Mammalia
APSFSDIPNPIGSENSEK		APSFSDIPNPIGSENSEK	Bovinae
APSFSDIPNPIGSENSEK		APSFSNIPNPIGSQNSEK	no match
APSFSDIPNPIGSENSEK		APSFSDIPNPIGSENSQK	no match
APSFSDIPNPIGSENSEK		APSFSNIPNPIGSENSEK	no match
APSFSDIPNPIGSENSEK		APSFSDIPNPIGSQNSEK	no match
APSFSDIPNPIGSENSEK		APSFSNIPNPIGSENSQK	no match
APSFSDIPNPIGSENSEK		APSFSNIPNPIGSQNSQK	no match
APSFSDIPNPIGSENSEK		APSFSDIPNPIGSQNSQK	no match
AQQGCFCQYAK	Carbamidomethylation	AQQGCFCQYAK	Poaceae
AQQGCFCQYAKDPTYGQYIR	Carbamidomethylation	AQQGCFCQYAKDPTYGQYIR	Triticum
AQQGCFCQYAKDPTYGQYIR	Carbamidomethylation	AQQGCFCQYAKNPTYGQYIR	no match
AQQGCFCQYAKD	Carbamidomethylation	AQQGCFCQYAKD	Poaceae
AQQGCFCQYAKD	Carbamidomethylation	AQQGCFCQYAKN	no match
AQQPATQLPTVCR	Carbamidomethylation	AQQPATQLPTVCR	Triticinae
ARAAALNIVPTSTGAAK		ARAAALNIVPTSTGAAK	root
ARGAQKLCANVCR	Carbamidomethylation	ARGAQKLCANVCR	Triticum
ASDISLLDAQSAPLR		ASNISLLNAQSAPLR	no match
ASDISLLDAQSAPLR		ASDISLLNAQSAPLR	no match
ASDISLLDAQSAPLR		ASDISLLDAQSAPLR	Pecora
ASDISLLDAQSAPLR		ASNISLLDAQSAPLR	no match
ARGAQKLCAGVCR	Carbamidomethylation	ARGAQKLCAGVCR	Triticum
AQQGCFCQYAKDPTYGQYIR	Carbamidomethylation; Deamidated (NQ)	AQQGCFCQYAKDPTYGQYIR	Triticum
AQQGCFCQYAKDPTYGQYIR	Carbamidomethylation; Deamidated (NQ)	AQEGCFCQYAKNPTYGQYIR	no match
AQQGCFCQYAKDPTYGQYIR	Carbamidomethylation; Deamidated (NQ)	AEQGCFCQYAKDPTYGQYIR	no match
AQQGCFCQYAKDPTYGQYIR	Carbamidomethylation; Deamidated (NQ)	AEQGCFCQYAKNPTYGQYIR	no match
AQQGCFCQYAKDPTYGQYIR	Carbamidomethylation; Deamidated (NQ)	AQQGCFCEYAKDPTYGQYIR	no match
AQQGCFCQYAKDPTYGQYIR	Carbamidomethylation; Deamidated (NQ)	AQQGCFCQYAKNPTYGEYIR	no match
AQQGCFCQYAKDPTYGQYIR	Carbamidomethylation; Deamidated (NQ)	AQQGCFCEYAKNPTYGQYIR	no match
AQQGCFCQYAKDPTYGQYIR	Carbamidomethylation; Deamidated (NQ)	AQEGCFCQYAKDPTYGQYIR	no match
AQQGCFCQYAKDPTYGQYIR	Carbamidomethylation; Deamidated (NQ)	AQQGCFCQYAKNPTYGQYIR	no match
AQQGCFCQYAKDPTYGQYIR	Carbamidomethylation; Deamidated (NQ)	AQQGCFCQYAKDPTYGEYIR	no match
ATDAEADVASLNR	Deamidated (NQ)	ATNAEADVASLNR	no match
ATDAEADVASLNR	Deamidated (NQ)	ATNAQADVASLDR	no match
ATDAEADVASLNR	Deamidated (NQ)	ATDAEANVASLNR	no match
ATDAEADVASLNR	Deamidated (NQ)	ATNAQANVASLNR	no match
ATDAEADVASLNR	Deamidated (NQ)	ATDAEADVASLNR	root
ATDAEADVASLNR	Deamidated (NQ)	ATNAQADVASLNR	no match
ATDAEADVASLNR	Deamidated (NQ)	ATDAQANVASLDR	no match
ATDAEADVASLNR	Deamidated (NQ)	ATDAQANVASLNR	no match
ATDAEADVASLNR	Deamidated (NQ)	ATNAEANVASLDR	no match
ATDAEADVASLNR	Deamidated (NQ)	ATDAEADVASLDR	no match
ATDAEADVASLNR	Deamidated (NQ)	ATNAEADVASLDR	no match
ATDAEADVASLNR	Deamidated (NQ)	ATDAQADVASLDR	no match
ATDAEADVASLNR	Deamidated (NQ)	ATDAEANVASLDR	no match
ATDAEADVASLNR	Deamidated (NQ)	ATNAQANVASLDR	no match
ATDAEADVASLNR	Deamidated (NQ)	ATNAEANVASLNR	no match
ATDAEADVASLNR	Deamidated (NQ)	ATDAQADVASLNR	no match
ATDAEADVASLNR		ATNAEADVASLNR	no match
ATDAEADVASLNR		ATDAEANVASLNR	no match
ATDAEADVASLNR		ATNAQANVASLNR	no match
ATDAEADVASLNR		ATDAEADVASLNR	root
ATDAEADVASLNR		ATNAQADVASLNR	no match
ATDAEADVASLNR		ATDAQANVASLNR	no match
ATDAEADVASLNR		ATNAEANVASLNR	no match
ATDAEADVASLNR		ATDAQADVASLNR	no match
ATPADVLANAFGLR		ATPADVLANAFGLR	Vicia
ATPADVLANAFGLR		ATPANVLANAFGLR	no match
ATDAEADVASLNRR		ATNAQADVASLNRR	no match
ATDAEADVASLNRR		ATNAQANVASLNRR	no match
ATDAEADVASLNRR		ATNAEANVASLNRR	no match
ATDAEADVASLNRR		ATDAQANVASLNRR	no match
ATDAEADVASLNRR		ATNAEADVASLNRR	no match
ATDAEADVASLNRR		ATDAEANVASLNRR	no match
ATDAEADVASLNRR		ATDAEADVASLNRR	root
ATDAEADVASLNRR		ATDAQADVASLNRR	no match
ATGAAGPPGPTGPAGPPGFPGAVGA		ATGAAGPPGPTGPAGPPGFPGAVGA	Mammalia
ATPAEVLANAFGLR		ATPAQVLANAFGLR	Papilionoideae
ATPAEVLANAFGLR		ATPAEVLANAFGLR	Papilionoideae
ATPAEVLANAFGLR	Deamidated (NQ)	ATPAQVLADAFGLR	no match
ATPAEVLANAFGLR	Deamidated (NQ)	ATPAEVLANAFGLR	Papilionoideae
ATPAEVLANAFGLR	Deamidated (NQ)	ATPAQVLANAFGLR	Papilionoideae
ATPAEVLANAFGLR	Deamidated (NQ)	ATPAEVLADAFGLR	no match
ATPADVLANAFGLR	Deamidated (NQ)	ATPADVLANAFGLR	Vicia
ATPADVLANAFGLR	Deamidated (NQ)	ATPADVLADAFGLR	no match
ATPADVLANAFGLR	Deamidated (NQ)	ATPANVLANAFGLR	no match
ATPADVLANAFGLR	Deamidated (NQ)	ATPANVLADAFGLR	no match
ATPSEVLANAFGLR		ATPSEVLANAFGLR	Pisum sativum
ATPSEVLANAFGLR		ATPSQVLANAFGLR	no match
ATPGEVLANAFGLR		ATPGEVLANAFGLR	Pisum sativum
ATPGEVLANAFGLR		ATPGQVLANAFGLR	no match
ATPGEVLANAFGLR	Deamidated (NQ)	ATPGEVLANAFGLR	Pisum sativum
ATPGEVLANAFGLR	Deamidated (NQ)	ATPGEVLADAFGLR	no match
ATPGEVLANAFGLR	Deamidated (NQ)	ATPGQVLADAFGLR	no match
ATPGEVLANAFGLR	Deamidated (NQ)	ATPGQVLANAFGLR	no match
ATPSEVLANAFGLR	Deamidated (NQ)	ATPSQVLADAFGLR	no match
ATPSEVLANAFGLR	Deamidated (NQ)	ATPSEVLANAFGLR	Pisum sativum
ATPSEVLANAFGLR	Deamidated (NQ)	ATPSQVLANAFGLR	no match
ATPSEVLANAFGLR	Deamidated (NQ)	ATPSEVLADAFGLR	no match
ATTLATDVR	Acetyl (Protein N-term)	ATTLATDVR	Pooideae
ATTLATDVR	Acetyl (Protein N-term)	ATTLATNVR	no match
AVAPFELCFHSK		AVAPFELCFHSK	Vigna
AVAPFELCFHSK		AVAPFQLCFHSK	Phaseolus vulgaris
AVGEQELR		AVGEQELR	root
AVGEQELR		AVGQQELR	Eukaryota
AVGEQELR		AVGEQQLR	root
AVGEQELR		AVGQQQLR	root
AVGPAGPRGPAGPTGPAGK		AVGPAGPRGPAGPTGPAGK	Mammalia
AVPQRDMPIQAFLLYQEPVLGPVR	Deamidated (NQ); Oxidation (M)	AVPQRNMPIEAFLLYQEPVLGPVR	no match
AVPQRDMPIQAFLLYQEPVLGPVR	Deamidated (NQ); Oxidation (M)	AVPERNMPIQAFLLYQQPVLGPVR	no match
AVPQRDMPIQAFLLYQEPVLGPVR	Deamidated (NQ); Oxidation (M)	AVPQRNMPIQAFLLYEEPVLGPVR	no match
AVPQRDMPIQAFLLYQEPVLGPVR	Deamidated (NQ); Oxidation (M)	AVPQRDMPIQAFLLYQQPVLGPVR	no match
AVPQRDMPIQAFLLYQEPVLGPVR	Deamidated (NQ); Oxidation (M)	AVPERNMPIQAFLLYQEPVLGPVR	no match
AVPQRDMPIQAFLLYQEPVLGPVR	Deamidated (NQ); Oxidation (M)	AVPQRNMPIQAFLLYQEPVLGPVR	no match
AVPQRDMPIQAFLLYQEPVLGPVR	Deamidated (NQ); Oxidation (M)	AVPERDMPIQAFLLYQEPVLGPVR	no match
AVPQRDMPIQAFLLYQEPVLGPVR	Deamidated (NQ); Oxidation (M)	AVPQRDMPIEAFLLYQQPVLGPVR	no match
AVPQRDMPIQAFLLYQEPVLGPVR	Deamidated (NQ); Oxidation (M)	AVPQRNMPIQAFLLYEQPVLGPVR	no match
AVPQRDMPIQAFLLYQEPVLGPVR	Deamidated (NQ); Oxidation (M)	AVPQRNMPIQAFLLYQQPVLGPVR	no match
AVPQRDMPIQAFLLYQEPVLGPVR	Deamidated (NQ); Oxidation (M)	AVPQRDMPIQAFLLYEQPVLGPVR	no match
AVPQRDMPIQAFLLYQEPVLGPVR	Deamidated (NQ); Oxidation (M)	AVPQRDMPIQAFLLYEEPVLGPVR	no match
AVPQRDMPIQAFLLYQEPVLGPVR	Deamidated (NQ); Oxidation (M)	AVPQRDMPIQAFLLYQEPVLGPVR	Caprinae
AVPQRDMPIQAFLLYQEPVLGPVR	Deamidated (NQ); Oxidation (M)	AVPQRNMPIEAFLLYQQPVLGPVR	no match
AVPQRDMPIQAFLLYQEPVLGPVR	Deamidated (NQ); Oxidation (M)	AVPQRDMPIEAFLLYQEPVLGPVR	no match
AVPQRDMPIQAFLLYQEPVLGPVR	Deamidated (NQ); Oxidation (M)	AVPERDMPIQAFLLYQQPVLGPVR	no match
AVLGLVSESETEK		AVLGLVSESQTQK	no match
AVLGLVSESETEK		AVLGLVSQSQTEK	no match
AVLGLVSESETEK		AVLGLVSESETQK	no match
AVLGLVSESETEK		AVLGLVSQSETQK	no match
AVLGLVSESETEK		AVLGLVSQSQTQK	no match
AVLGLVSESETEK		AVLGLVSQSETEK	no match
AVLGLVSESETEK		AVLGLVSESQTEK	no match
AVLGLVSESETEK		AVLGLVSESETEK	Glycine subgen. Soja
AVLSLYASGR		AVLSLYASGR	root
AWVAWR		AWVAWR	root
AVPYPQR		AVPYPQR	root
CAELEEELKTVTNNLK		CAELEQELKTVTNNLK	no match
CAELEEELKTVTNNLK		CAELEEELKTVTNNLK	Craniata
CAELEEELKTVTNNLK		CAELQQQLKTVTNNLK	no match
CAELEEELKTVTNNLK		CAQLQQELKTVTNNLK	no match
CAELEEELKTVTNNLK		CAQLQEQLKTVTNNLK	no match
CAELEEELKTVTNNLK		CAELEEQLKTVTNNLK	no match
CAELEEELKTVTNNLK		CAELEQQLKTVTNNLK	no match
CAELEEELKTVTNNLK		CAQLEEELKTVTNNLK	no match
CAELEEELKTVTNNLK		CAELQEELKTVTNNLK	no match
CAELEEELKTVTNNLK		CAQLEQELKTVTNNLK	no match
CAELEEELKTVTNNLK		CAQLQEELKTVTNNLK	no match
CAELEEELKTVTNNLK		CAQLQQQLKTVTNNLK	no match
CAELEEELKTVTNNLK		CAQLEEQLKTVTNNLK	no match
CAELEEELKTVTNNLK		CAQLEQQLKTVTNNLK	no match
CAELEEELKTVTNNLK		CAELQQELKTVTNNLK	no match
CAELEEELKTVTNNLK		CAELQEQLKTVTNNLK	no match
CAGVALSR		CAGVALSR	root
CAGVSLIR		CAGVSLIR	root
CAGVSLIRR		CAGVSLIRR	Papilionoideae
CCKELYDASQHCR	Carbamidomethylation	CCKELYNASQHCR	no match
CCKELYDASQHCR	Carbamidomethylation	CCKELYDASQHCR	Triticinae
CCKELYDASQHCR	Carbamidomethylation	CCKQLYDASQHCR	no match
CCKELYDASQHCR	Carbamidomethylation	CCKQLYNASQHCR	no match
CCQQLRDVSAK	Carbamidomethylation; Deamidated (NQ)	CCQELRNVSAK	no match
CCQQLRDVSAK	Carbamidomethylation; Deamidated (NQ)	CCQQLRNVSAK	no match
CCQQLRDVSAK	Carbamidomethylation; Deamidated (NQ)	CCQELRDVSAK	no match
CCQQLRDVSAK	Carbamidomethylation; Deamidated (NQ)	CCEQLRNVSAK	no match
CCQQLRDVSAK	Carbamidomethylation; Deamidated (NQ)	CCQQLRDVSAK	Triticeae
CCQQLRDVSAK	Carbamidomethylation; Deamidated (NQ)	CCEQLRDVSAK	no match
CEALRYFIALPVPSQPVDPR	Carbamidomethylation	CEALRYFIALPVPSQPVNPR	no match
CEALRYFIALPVPSQPVDPR	Carbamidomethylation	CQALRYFIALPVPSQPVDPR	no match
CEALRYFIALPVPSQPVDPR	Carbamidomethylation	CQALRYFIALPVPSQPVNPR	no match
CEALRYFIALPVPSQPVDPR	Carbamidomethylation	CEALRYFIALPVPSQPVDPR	Triticinae
CGDLEEELKIVTNNLK		CGDLQEELKIVTNNLK	no match
CGDLEEELKIVTNNLK		CGNLEEQLKIVTNNLK	no match
CGDLEEELKIVTNNLK		CGNLQQELKIVTNNLK	no match
CGDLEEELKIVTNNLK		CGNLQEQLKIVTNNLK	no match
CGDLEEELKIVTNNLK		CGNLQEELKIVTNNLK	no match
CGDLEEELKIVTNNLK		CGDLEQELKIVTNNLK	no match
CGDLEEELKIVTNNLK		CGDLEQQLKIVTNNLK	no match
CGDLEEELKIVTNNLK		CGNLEQELKIVTNNLK	no match
CGDLEEELKIVTNNLK		CGNLEEELKIVTNNLK	no match
CGDLEEELKIVTNNLK		CGDLEEELKIVTNNLK	Craniata
CGDLEEELKIVTNNLK		CGNLEQQLKIVTNNLK	no match
CGDLEEELKIVTNNLK		CGDLEEQLKIVTNNLK	no match
CGDLEEELKIVTNNLK		CGDLQQQLKIVTNNLK	no match
CGDLEEELKIVTNNLK		CGDLQQELKIVTNNLK	no match
CGDLEEELKIVTNNLK		CGNLQQQLKIVTNNLK	no match
CGDLEEELKIVTNNLK		CGDLQEQLKIVTNNLK	no match
CCKQLSQIAPQCR	Carbamidomethylation	CCKQLSQIAPQCR	root
CGDLSSMLR	Carbamidomethylation; Oxidation (M)	CGDLSSMLR	Triticeae
CGDLSSMLR	Carbamidomethylation; Oxidation (M)	CGNLSSMLR	Triticum monococcum
CKISSGLSCPK	Carbamidomethylation	CKISSGLSCPK	Triticum
CKLTSGLSCPK	Carbamidomethylation	CKLTSGLSCPK	Triticinae
CKLTSGLSCPKGFPK	Carbamidomethylation	CKLTSGLSCPKGFPK	Triticinae
CKLTSGLSCPKDFPK	Carbamidomethylation	CKLTSGLSCPKNFPK	no match
CKLTSGLSCPKDFPK	Carbamidomethylation	CKLTSGLSCPKDFPK	Triticum
AAFDMFDADGGGDISVK	Oxidation (M)	AAFNMFNADGGGDISVK	no match
AAFDMFDADGGGDISVK	Oxidation (M)	AAFDMFNANGGGNISVK	no match
AAFDMFDADGGGDISVK	Oxidation (M)	AAFDMFDANGGGNISVK	no match
AAFDMFDADGGGDISVK	Oxidation (M)	AAFDMFNANGGGDISVK	no match
AAFDMFDADGGGDISVK	Oxidation (M)	AAFDMFDADGGGNISVK	no match
AAFDMFDADGGGDISVK	Oxidation (M)	AAFDMFNADGGGNISVK	no match
AAFDMFDADGGGDISVK	Oxidation (M)	AAFDMFDANGGGDISVK	no match
AAFDMFDADGGGDISVK	Oxidation (M)	AAFNMFNANGGGNISVK	no match
AAFDMFDADGGGDISVK	Oxidation (M)	AAFNMFDADGGGDISVK	no match
AAFDMFDADGGGDISVK	Oxidation (M)	AAFDMFDADGGGDISVK	Craniata
AAFDMFDADGGGDISVK	Oxidation (M)	AAFNMFNADGGGNISVK	no match
AAFDMFDADGGGDISVK	Oxidation (M)	AAFDMFNADGGGDISVK	no match
AAFDMFDADGGGDISVK	Oxidation (M)	AAFNMFDANGGGNISVK	no match
AAFDMFDADGGGDISVK	Oxidation (M)	AAFNMFNANGGGDISVK	no match
AAFDMFDADGGGDISVK	Oxidation (M)	AAFNMFDADGGGNISVK	no match
AAFDMFDADGGGDISVK	Oxidation (M)	AAFNMFDANGGGDISVK	no match
CLGVMNGGMQPR	2 Oxidation (M); Deamidated (NQ)	CLGVMDGGMQPR	no match
CLGVMNGGMQPR	2 Oxidation (M); Deamidated (NQ)	CLGVMNGGMQPR	Glycine subgen. Soja
CLGVMNGGMQPR	2 Oxidation (M); Deamidated (NQ)	CLGVMNGGMEPR	no match
CNIIQGSIQGDLGGIFGFQR	Carbamidomethylation; Deamidated (NQ)	CNIIQGSIEGDLGGIFGFQR	no match
CNIIQGSIQGDLGGIFGFQR	Carbamidomethylation; Deamidated (NQ)	CDIIQGSIQGDLGGIFGFQR	no match
CNIIQGSIQGDLGGIFGFQR	Carbamidomethylation; Deamidated (NQ)	CNIIQGSIEGNLGGIFGFQR	no match
CNIIQGSIQGDLGGIFGFQR	Carbamidomethylation; Deamidated (NQ)	CNIIQGSIQGDLGGIFGFQR	Pooideae
CNIIQGSIQGDLGGIFGFQR	Carbamidomethylation; Deamidated (NQ)	CNIIQGSIQGDLGGIFGFER	no match
CNIIQGSIQGDLGGIFGFQR	Carbamidomethylation; Deamidated (NQ)	CNIIEGSIQGDLGGIFGFQR	no match
CNIIQGSIQGDLGGIFGFQR	Carbamidomethylation; Deamidated (NQ)	CNIIQGSIQGNLGGIFGFQR	Triticinae
CNIIQGSIQGDLGGIFGFQR	Carbamidomethylation; Deamidated (NQ)	CDIIQGSIQGNLGGIFGFQR	no match
CNIIQGSIQGDLGGIFGFQR	Carbamidomethylation; Deamidated (NQ)	CNIIQGSIQGNLGGIFGFER	no match
CNIIQGSIQGDLGGIFGFQR	Carbamidomethylation; Deamidated (NQ)	CNIIEGSIQGNLGGIFGFQR	no match
CLQVTNPATGAQITAR	Carbamidomethylation	CLQVTNPATGAQITAR	Triticum
CNIIQGSIQGDLGGIFGFQR	Carbamidomethylation	CNIIQGSIQGNLGGIFGFQR	Triticinae
CNIIQGSIQGDLGGIFGFQR	Carbamidomethylation	CNIIQGSIQGDLGGIFGFQR	Pooideae
CQAIHNVVHAIILHQQQRQQ	Carbamidomethylation	CQAIHNVVHAIILHQQQRQQ	Triticinae
CRSVAVSQVAR	Carbamidomethylation	CRSVAVSQVAR	Triticinae
DAFLGSFLYEYSR		DAFLGSFLYEYSR	Bovinae
DAFLGSFLYEYSR		NAFLGSFLYEYSR	no match
DAFLGSFLYEYSR		DAFLGSFLYQYSR	no match
DAFLGSFLYEYSR		NAFLGSFLYQYSR	no match
DAPMFVVGVNEKEYKPDIDIVSNASCTTNCLAPLAK	3 Deamidated (NQ); 2 Propionamide (K)	DAPMFVVGVNQKQYKPNIDIVSDASCTTDCLAPLAK	no match
DAPMFVVGVNEKEYKPDIDIVSNASCTTNCLAPLAK	3 Deamidated (NQ); 2 Propionamide (K)	NAPMFVVGVDQKQYKPNINIVSDASCTTNCLAPLAK	no match
DAPMFVVGVNEKEYKPDIDIVSNASCTTNCLAPLAK	3 Deamidated (NQ); 2 Propionamide (K)	DAPMFVVGVDQKEYKPNIDIVSNASCTTDCLAPLAK	no match
DAPMFVVGVNEKEYKPDIDIVSNASCTTNCLAPLAK	3 Deamidated (NQ); 2 Propionamide (K)	DAPMFVVGVNQKEYKPDINIVSDASCTTDCLAPLAK	no match
DAPMFVVGVNEKEYKPDIDIVSNASCTTNCLAPLAK	3 Deamidated (NQ); 2 Propionamide (K)	NAPMFVVGVDEKQYKPDINIVSNASCTTNCLAPLAK	no match
DAPMFVVGVNEKEYKPDIDIVSNASCTTNCLAPLAK	3 Deamidated (NQ); 2 Propionamide (K)	DAPMFVVGVNEKQYKPDINIVSDASCTTDCLAPLAK	no match
DAPMFVVGVNEKEYKPDIDIVSNASCTTNCLAPLAK	3 Deamidated (NQ); 2 Propionamide (K)	DAPMFVVGVDEKQYKPNINIVSDASCTTNCLAPLAK	no match
DAPMFVVGVNEKEYKPDIDIVSNASCTTNCLAPLAK	3 Deamidated (NQ); 2 Propionamide (K)	DAPMFVVGVNEKEYKPDINIVSDASCTTDCLAPLAK	no match
DAPMFVVGVNEKEYKPDIDIVSNASCTTNCLAPLAK	3 Deamidated (NQ); 2 Propionamide (K)	DAPMFVVGVNQKQYKPNINIVSDASCTTDCLAPLAK	no match
DAPMFVVGVNEKEYKPDIDIVSNASCTTNCLAPLAK	3 Deamidated (NQ); 2 Propionamide (K)	NAPMFVVGVDQKQYKPNINIVSDASCTTDCLAPLAK	no match
DAPMFVVGVNEKEYKPDIDIVSNASCTTNCLAPLAK	3 Deamidated (NQ); 2 Propionamide (K)	NAPMFVVGVNEKEYKPDINIVSNASCTTNCLAPLAK	no match
DAPMFVVGVNEKEYKPDIDIVSNASCTTNCLAPLAK	3 Deamidated (NQ); 2 Propionamide (K)	DAPMFVVGVNEKQYKPDIDIVSDASCTTNCLAPLAK	no match
DAPMFVVGVNEKEYKPDIDIVSNASCTTNCLAPLAK	3 Deamidated (NQ); 2 Propionamide (K)	DAPMFVVGVNEKEYKPNIDIVSDASCTTNCLAPLAK	no match
DAPMFVVGVNEKEYKPDIDIVSNASCTTNCLAPLAK	3 Deamidated (NQ); 2 Propionamide (K)	DAPMFVVGVDQKQYKPDINIVSNASCTTDCLAPLAK	no match
DAPMFVVGVNEKEYKPDIDIVSNASCTTNCLAPLAK	3 Deamidated (NQ); 2 Propionamide (K)	NAPMFVVGVDQKEYKPDINIVSNASCTTNCLAPLAK	no match
DAPMFVVGVNEKEYKPDIDIVSNASCTTNCLAPLAK	3 Deamidated (NQ); 2 Propionamide (K)	NAPMFVVGVDQKQYKPDINIVSNASCTTNCLAPLAK	no match
DAPMFVVGVNEKEYKPDIDIVSNASCTTNCLAPLAK	3 Deamidated (NQ); 2 Propionamide (K)	NAPMFVVGVDEKQYKPNIDIVSDASCTTDCLAPLAK	no match
DAPMFVVGVNEKEYKPDIDIVSNASCTTNCLAPLAK	3 Deamidated (NQ); 2 Propionamide (K)	DAPMFVVGVNQKQYKPNIDIVSNASCTTNCLAPLAK	no match
DAPMFVVGVNEKEYKPDIDIVSNASCTTNCLAPLAK	3 Deamidated (NQ); 2 Propionamide (K)	NAPMFVVGVNQKEYKPNIDIVSDASCTTNCLAPLAK	no match
DAPMFVVGVNEKEYKPDIDIVSNASCTTNCLAPLAK	3 Deamidated (NQ); 2 Propionamide (K)	DAPMFVVGVNQKEYKPNINIVSNASCTTDCLAPLAK	no match
DAPMFVVGVNEKEYKPDIDIVSNASCTTNCLAPLAK	3 Deamidated (NQ); 2 Propionamide (K)	NAPMFVVGVNEKQYKPNINIVSNASCTTNCLAPLAK	no match
DAPMFVVGVNEKEYKPDIDIVSNASCTTNCLAPLAK	3 Deamidated (NQ); 2 Propionamide (K)	DAPMFVVGVDQKEYKPDIDIVSNASCTTNCLAPLAK	no match
DAPMFVVGVNEKEYKPDIDIVSNASCTTNCLAPLAK	3 Deamidated (NQ); 2 Propionamide (K)	NAPMFVVGVDQKEYKPNINIVSDASCTTNCLAPLAK	no match
DAPMFVVGVNEKEYKPDIDIVSNASCTTNCLAPLAK	3 Deamidated (NQ); 2 Propionamide (K)	NAPMFVVGVNEKEYKPNIDIVSNASCTTNCLAPLAK	no match
DAPMFVVGVNEKEYKPDIDIVSNASCTTNCLAPLAK	3 Deamidated (NQ); 2 Propionamide (K)	NAPMFVVGVDEKEYKPDIDIVSDASCTTNCLAPLAK	no match
DAPMFVVGVNEKEYKPDIDIVSNASCTTNCLAPLAK	3 Deamidated (NQ); 2 Propionamide (K)	NAPMFVVGVDQKEYKPNINIVSDASCTTDCLAPLAK	no match
DAPMFVVGVNEKEYKPDIDIVSNASCTTNCLAPLAK	3 Deamidated (NQ); 2 Propionamide (K)	DAPMFVVGVDQKEYKPNINIVSDASCTTNCLAPLAK	no match
DAPMFVVGVNEKEYKPDIDIVSNASCTTNCLAPLAK	3 Deamidated (NQ); 2 Propionamide (K)	DAPMFVVGVDEKEYKPNINIVSNASCTTDCLAPLAK	no match
DAPMFVVGVNEKEYKPDIDIVSNASCTTNCLAPLAK	3 Deamidated (NQ); 2 Propionamide (K)	DAPMFVVGVNQKEYKPNIDIVSDASCTTDCLAPLAK	no match
DAPMFVVGVNEKEYKPDIDIVSNASCTTNCLAPLAK	3 Deamidated (NQ); 2 Propionamide (K)	NAPMFVVGVNEKQYKPDIDIVSNASCTTDCLAPLAK	no match
DAPMFVVGVNEKEYKPDIDIVSNASCTTNCLAPLAK	3 Deamidated (NQ); 2 Propionamide (K)	DAPMFVVGVDEKQYKPDIDIVSDASCTTNCLAPLAK	no match
DAPMFVVGVNEKEYKPDIDIVSNASCTTNCLAPLAK	3 Deamidated (NQ); 2 Propionamide (K)	DAPMFVVGVDEKQYKPDINIVSDASCTTNCLAPLAK	no match
DAPMFVVGVNEKEYKPDIDIVSNASCTTNCLAPLAK	3 Deamidated (NQ); 2 Propionamide (K)	DAPMFVVGVDQKQYKPDIDIVSNASCTTDCLAPLAK	no match
DAPMFVVGVNEKEYKPDIDIVSNASCTTNCLAPLAK	3 Deamidated (NQ); 2 Propionamide (K)	DAPMFVVGVDEKEYKPNIDIVSDASCTTNCLAPLAK	no match
DAPMFVVGVNEKEYKPDIDIVSNASCTTNCLAPLAK	3 Deamidated (NQ); 2 Propionamide (K)	NAPMFVVGVNQKQYKPDIDIVSDASCTTDCLAPLAK	no match
DAPMFVVGVNEKEYKPDIDIVSNASCTTNCLAPLAK	3 Deamidated (NQ); 2 Propionamide (K)	DAPMFVVGVNQKQYKPNIDIVSDASCTTNCLAPLAK	no match
DAPMFVVGVNEKEYKPDIDIVSNASCTTNCLAPLAK	3 Deamidated (NQ); 2 Propionamide (K)	DAPMFVVGVNQKEYKPDIDIVSDASCTTNCLAPLAK	no match
DAPMFVVGVNEKEYKPDIDIVSNASCTTNCLAPLAK	3 Deamidated (NQ); 2 Propionamide (K)	DAPMFVVGVDQKEYKPNIDIVSDASCTTNCLAPLAK	no match
DAPMFVVGVNEKEYKPDIDIVSNASCTTNCLAPLAK	3 Deamidated (NQ); 2 Propionamide (K)	DAPMFVVGVDQKQYKPDINIVSDASCTTDCLAPLAK	no match
DAPMFVVGVNEKEYKPDIDIVSNASCTTNCLAPLAK	3 Deamidated (NQ); 2 Propionamide (K)	DAPMFVVGVNEKEYKPDINIVSNASCTTNCLAPLAK	Magnoliopsida
DAPMFVVGVNEKEYKPDIDIVSNASCTTNCLAPLAK	3 Deamidated (NQ); 2 Propionamide (K)	NAPMFVVGVDEKQYKPDIDIVSDASCTTDCLAPLAK	no match
DAPMFVVGVNEKEYKPDIDIVSNASCTTNCLAPLAK	3 Deamidated (NQ); 2 Propionamide (K)	DAPMFVVGVNEKQYKPNINIVSNASCTTDCLAPLAK	no match
DAPMFVVGVNEKEYKPDIDIVSNASCTTNCLAPLAK	3 Deamidated (NQ); 2 Propionamide (K)	NAPMFVVGVNQKEYKPDINIVSNASCTTNCLAPLAK	no match
DAPMFVVGVNEKEYKPDIDIVSNASCTTNCLAPLAK	3 Deamidated (NQ); 2 Propionamide (K)	DAPMFVVGVNEKQYKPNINIVSDASCTTDCLAPLAK	no match
DAPMFVVGVNEKEYKPDIDIVSNASCTTNCLAPLAK	3 Deamidated (NQ); 2 Propionamide (K)	NAPMFVVGVNQKQYKPDINIVSDASCTTDCLAPLAK	no match
DAPMFVVGVNEKEYKPDIDIVSNASCTTNCLAPLAK	3 Deamidated (NQ); 2 Propionamide (K)	DAPMFVVGVNQKEYKPNIDIVSNASCTTDCLAPLAK	no match
DAPMFVVGVNEKEYKPDIDIVSNASCTTNCLAPLAK	3 Deamidated (NQ); 2 Propionamide (K)	DAPMFVVGVDQKQYKPNIDIVSNASCTTDCLAPLAK	no match
DAPMFVVGVNEKEYKPDIDIVSNASCTTNCLAPLAK	3 Deamidated (NQ); 2 Propionamide (K)	NAPMFVVGVDEKQYKPNIDIVSNASCTTNCLAPLAK	no match
DAPMFVVGVNEKEYKPDIDIVSNASCTTNCLAPLAK	3 Deamidated (NQ); 2 Propionamide (K)	DAPMFVVGVDQKQYKPNINIVSDASCTTDCLAPLAK	no match
DAPMFVVGVNEKEYKPDIDIVSNASCTTNCLAPLAK	3 Deamidated (NQ); 2 Propionamide (K)	NAPMFVVGVNQKQYKPDIDIVSNASCTTNCLAPLAK	no match
DAPMFVVGVNEKEYKPDIDIVSNASCTTNCLAPLAK	3 Deamidated (NQ); 2 Propionamide (K)	NAPMFVVGVDQKQYKPDINIVSDASCTTDCLAPLAK	no match
DAPMFVVGVNEKEYKPDIDIVSNASCTTNCLAPLAK	3 Deamidated (NQ); 2 Propionamide (K)	NAPMFVVGVDQKQYKPNIDIVSNASCTTNCLAPLAK	no match
DAPMFVVGVNEKEYKPDIDIVSNASCTTNCLAPLAK	3 Deamidated (NQ); 2 Propionamide (K)	NAPMFVVGVNQKQYKPNIDIVSNASCTTDCLAPLAK	no match
DAPMFVVGVNEKEYKPDIDIVSNASCTTNCLAPLAK	3 Deamidated (NQ); 2 Propionamide (K)	DAPMFVVGVDQKEYKPDIDIVSNASCTTDCLAPLAK	no match
DAPMFVVGVNEKEYKPDIDIVSNASCTTNCLAPLAK	3 Deamidated (NQ); 2 Propionamide (K)	DAPMFVVGVNQKEYKPNIDIVSDASCTTNCLAPLAK	no match
DAPMFVVGVNEKEYKPDIDIVSNASCTTNCLAPLAK	3 Deamidated (NQ); 2 Propionamide (K)	DAPMFVVGVDEKQYKPNIDIVSNASCTTNCLAPLAK	no match
DAPMFVVGVNEKEYKPDIDIVSNASCTTNCLAPLAK	3 Deamidated (NQ); 2 Propionamide (K)	DAPMFVVGVNQKEYKPNINIVSNASCTTNCLAPLAK	no match
DAPMFVVGVNEKEYKPDIDIVSNASCTTNCLAPLAK	3 Deamidated (NQ); 2 Propionamide (K)	NAPMFVVGVDQKQYKPDIDIVSNASCTTDCLAPLAK	no match
DAPMFVVGVNEKEYKPDIDIVSNASCTTNCLAPLAK	3 Deamidated (NQ); 2 Propionamide (K)	NAPMFVVGVDEKQYKPNINIVSDASCTTNCLAPLAK	no match
DAPMFVVGVNEKEYKPDIDIVSNASCTTNCLAPLAK	3 Deamidated (NQ); 2 Propionamide (K)	NAPMFVVGVNEKEYKPNINIVSDASCTTNCLAPLAK	no match
DAPMFVVGVNEKEYKPDIDIVSNASCTTNCLAPLAK	3 Deamidated (NQ); 2 Propionamide (K)	NAPMFVVGVNQKEYKPNIDIVSDASCTTDCLAPLAK	no match
DAPMFVVGVNEKEYKPDIDIVSNASCTTNCLAPLAK	3 Deamidated (NQ); 2 Propionamide (K)	NAPMFVVGVNEKEYKPNINIVSNASCTTNCLAPLAK	no match
DAPMFVVGVNEKEYKPDIDIVSNASCTTNCLAPLAK	3 Deamidated (NQ); 2 Propionamide (K)	DAPMFVVGVDEKEYKPDIDIVSDASCTTDCLAPLAK	no match
DAPMFVVGVNEKEYKPDIDIVSNASCTTNCLAPLAK	3 Deamidated (NQ); 2 Propionamide (K)	DAPMFVVGVDQKQYKPNIDIVSDASCTTDCLAPLAK	no match
DAPMFVVGVNEKEYKPDIDIVSNASCTTNCLAPLAK	3 Deamidated (NQ); 2 Propionamide (K)	NAPMFVVGVNQKEYKPDIDIVSNASCTTDCLAPLAK	no match
DAPMFVVGVNEKEYKPDIDIVSNASCTTNCLAPLAK	3 Deamidated (NQ); 2 Propionamide (K)	DAPMFVVGVDQKEYKPDIDIVSDASCTTNCLAPLAK	no match
DAPMFVVGVNEKEYKPDIDIVSNASCTTNCLAPLAK	3 Deamidated (NQ); 2 Propionamide (K)	NAPMFVVGVDQKEYKPNINIVSNASCTTDCLAPLAK	no match
DAPMFVVGVNEKEYKPDIDIVSNASCTTNCLAPLAK	3 Deamidated (NQ); 2 Propionamide (K)	NAPMFVVGVNQKQYKPNINIVSNASCTTNCLAPLAK	no match
DAPMFVVGVNEKEYKPDIDIVSNASCTTNCLAPLAK	3 Deamidated (NQ); 2 Propionamide (K)	DAPMFVVGVDEKEYKPDIDIVSDASCTTNCLAPLAK	no match
DAPMFVVGVNEKEYKPDIDIVSNASCTTNCLAPLAK	3 Deamidated (NQ); 2 Propionamide (K)	DAPMFVVGVNEKQYKPNINIVSNASCTTNCLAPLAK	no match
DAPMFVVGVNEKEYKPDIDIVSNASCTTNCLAPLAK	3 Deamidated (NQ); 2 Propionamide (K)	DAPMFVVGVDQKEYKPDINIVSNASCTTDCLAPLAK	no match
DAPMFVVGVNEKEYKPDIDIVSNASCTTNCLAPLAK	3 Deamidated (NQ); 2 Propionamide (K)	NAPMFVVGVNEKEYKPDIDIVSNASCTTDCLAPLAK	no match
DAPMFVVGVNEKEYKPDIDIVSNASCTTNCLAPLAK	3 Deamidated (NQ); 2 Propionamide (K)	NAPMFVVGVDEKEYKPDIDIVSDASCTTDCLAPLAK	no match
DAPMFVVGVNEKEYKPDIDIVSNASCTTNCLAPLAK	3 Deamidated (NQ); 2 Propionamide (K)	DAPMFVVGVNEKQYKPNIDIVSNASCTTNCLAPLAK	no match
DAPMFVVGVNEKEYKPDIDIVSNASCTTNCLAPLAK	3 Deamidated (NQ); 2 Propionamide (K)	NAPMFVVGVNQKQYKPNIDIVSDASCTTNCLAPLAK	no match
DAPMFVVGVNEKEYKPDIDIVSNASCTTNCLAPLAK	3 Deamidated (NQ); 2 Propionamide (K)	NAPMFVVGVNQKEYKPNINIVSNASCTTDCLAPLAK	no match
DAPMFVVGVNEKEYKPDIDIVSNASCTTNCLAPLAK	3 Deamidated (NQ); 2 Propionamide (K)	NAPMFVVGVNQKQYKPDINIVSNASCTTDCLAPLAK	no match
DAPMFVVGVNEKEYKPDIDIVSNASCTTNCLAPLAK	3 Deamidated (NQ); 2 Propionamide (K)	DAPMFVVGVNEKQYKPDIDIVSNASCTTNCLAPLAK	no match
DAPMFVVGVNEKEYKPDIDIVSNASCTTNCLAPLAK	3 Deamidated (NQ); 2 Propionamide (K)	NAPMFVVGVNQKEYKPDINIVSDASCTTNCLAPLAK	no match
DAPMFVVGVNEKEYKPDIDIVSNASCTTNCLAPLAK	3 Deamidated (NQ); 2 Propionamide (K)	DAPMFVVGVDQKQYKPDIDIVSNASCTTNCLAPLAK	no match
DAPMFVVGVNEKEYKPDIDIVSNASCTTNCLAPLAK	3 Deamidated (NQ); 2 Propionamide (K)	DAPMFVVGVDEKQYKPDINIVSNASCTTNCLAPLAK	no match
DAPMFVVGVNEKEYKPDIDIVSNASCTTNCLAPLAK	3 Deamidated (NQ); 2 Propionamide (K)	DAPMFVVGVNQKEYKPDINIVSDASCTTNCLAPLAK	no match
DAPMFVVGVNEKEYKPDIDIVSNASCTTNCLAPLAK	3 Deamidated (NQ); 2 Propionamide (K)	DAPMFVVGVNEKQYKPNINIVSDASCTTNCLAPLAK	no match
DAPMFVVGVNEKEYKPDIDIVSNASCTTNCLAPLAK	3 Deamidated (NQ); 2 Propionamide (K)	DAPMFVVGVNEKEYKPNIDIVSNASCTTNCLAPLAK	Davidia involucrata
DAPMFVVGVNEKEYKPDIDIVSNASCTTNCLAPLAK	3 Deamidated (NQ); 2 Propionamide (K)	DAPMFVVGVDEKQYKPNIDIVSNASCTTDCLAPLAK	no match
DAPMFVVGVNEKEYKPDIDIVSNASCTTNCLAPLAK	3 Deamidated (NQ); 2 Propionamide (K)	NAPMFVVGVDQKQYKPDINIVSNASCTTDCLAPLAK	no match
DAPMFVVGVNEKEYKPDIDIVSNASCTTNCLAPLAK	3 Deamidated (NQ); 2 Propionamide (K)	DAPMFVVGVNEKEYKPDINIVSNASCTTDCLAPLAK	no match
DAPMFVVGVNEKEYKPDIDIVSNASCTTNCLAPLAK	3 Deamidated (NQ); 2 Propionamide (K)	NAPMFVVGVNEKEYKPDIDIVSDASCTTDCLAPLAK	no match
DAPMFVVGVNEKEYKPDIDIVSNASCTTNCLAPLAK	3 Deamidated (NQ); 2 Propionamide (K)	DAPMFVVGVDQKEYKPNIDIVSNASCTTNCLAPLAK	no match
DAPMFVVGVNEKEYKPDIDIVSNASCTTNCLAPLAK	3 Deamidated (NQ); 2 Propionamide (K)	DAPMFVVGVDQKQYKPNINIVSDASCTTNCLAPLAK	no match
DAPMFVVGVNEKEYKPDIDIVSNASCTTNCLAPLAK	3 Deamidated (NQ); 2 Propionamide (K)	DAPMFVVGVDQKEYKPNINIVSDASCTTDCLAPLAK	no match
DAPMFVVGVNEKEYKPDIDIVSNASCTTNCLAPLAK	3 Deamidated (NQ); 2 Propionamide (K)	NAPMFVVGVNQKEYKPNINIVSDASCTTDCLAPLAK	no match
DAPMFVVGVNEKEYKPDIDIVSNASCTTNCLAPLAK	3 Deamidated (NQ); 2 Propionamide (K)	NAPMFVVGVDEKEYKPDINIVSNASCTTDCLAPLAK	no match
DAPMFVVGVNEKEYKPDIDIVSNASCTTNCLAPLAK	3 Deamidated (NQ); 2 Propionamide (K)	NAPMFVVGVDEKQYKPNINIVSDASCTTDCLAPLAK	no match
DAPMFVVGVNEKEYKPDIDIVSNASCTTNCLAPLAK	3 Deamidated (NQ); 2 Propionamide (K)	NAPMFVVGVDQKQYKPNINIVSNASCTTNCLAPLAK	no match
DAPMFVVGVNEKEYKPDIDIVSNASCTTNCLAPLAK	3 Deamidated (NQ); 2 Propionamide (K)	DAPMFVVGVDEKQYKPNINIVSNASCTTNCLAPLAK	no match
DAPMFVVGVNEKEYKPDIDIVSNASCTTNCLAPLAK	3 Deamidated (NQ); 2 Propionamide (K)	NAPMFVVGVNQKEYKPDIDIVSDASCTTDCLAPLAK	no match
DAPMFVVGVNEKEYKPDIDIVSNASCTTNCLAPLAK	3 Deamidated (NQ); 2 Propionamide (K)	DAPMFVVGVNEKEYKPDIDIVSNASCTTNCLAPLAK	Magnoliopsida
DAPMFVVGVNEKEYKPDIDIVSNASCTTNCLAPLAK	3 Deamidated (NQ); 2 Propionamide (K)	DAPMFVVGVNEKEYKPNIDIVSDASCTTDCLAPLAK	no match
DAPMFVVGVNEKEYKPDIDIVSNASCTTNCLAPLAK	3 Deamidated (NQ); 2 Propionamide (K)	DAPMFVVGVDQKEYKPDINIVSDASCTTDCLAPLAK	no match
DAPMFVVGVNEKEYKPDIDIVSNASCTTNCLAPLAK	3 Deamidated (NQ); 2 Propionamide (K)	DAPMFVVGVNQKEYKPNINIVSDASCTTNCLAPLAK	no match
DAPMFVVGVNEKEYKPDIDIVSNASCTTNCLAPLAK	3 Deamidated (NQ); 2 Propionamide (K)	NAPMFVVGVDQKQYKPDINIVSDASCTTNCLAPLAK	no match
DAPMFVVGVNEKEYKPDIDIVSNASCTTNCLAPLAK	3 Deamidated (NQ); 2 Propionamide (K)	DAPMFVVGVDQKEYKPNIDIVSDASCTTDCLAPLAK	no match
DAPMFVVGVNEKEYKPDIDIVSNASCTTNCLAPLAK	3 Deamidated (NQ); 2 Propionamide (K)	NAPMFVVGVNEKQYKPNIDIVSNASCTTDCLAPLAK	no match
DAPMFVVGVNEKEYKPDIDIVSNASCTTNCLAPLAK	3 Deamidated (NQ); 2 Propionamide (K)	NAPMFVVGVNEKEYKPDINIVSDASCTTNCLAPLAK	no match
DAPMFVVGVNEKEYKPDIDIVSNASCTTNCLAPLAK	3 Deamidated (NQ); 2 Propionamide (K)	DAPMFVVGVDQKQYKPDIDIVSDASCTTDCLAPLAK	no match
DAPMFVVGVNEKEYKPDIDIVSNASCTTNCLAPLAK	3 Deamidated (NQ); 2 Propionamide (K)	NAPMFVVGVDEKEYKPNIDIVSDASCTTDCLAPLAK	no match
DAPMFVVGVNEKEYKPDIDIVSNASCTTNCLAPLAK	3 Deamidated (NQ); 2 Propionamide (K)	NAPMFVVGVNEKQYKPDIDIVSDASCTTDCLAPLAK	no match
DAPMFVVGVNEKEYKPDIDIVSNASCTTNCLAPLAK	3 Deamidated (NQ); 2 Propionamide (K)	DAPMFVVGVDEKQYKPNIDIVSDASCTTDCLAPLAK	no match
DAPMFVVGVNEKEYKPDIDIVSNASCTTNCLAPLAK	3 Deamidated (NQ); 2 Propionamide (K)	DAPMFVVGVDQKQYKPNIDIVSNASCTTNCLAPLAK	no match
DAPMFVVGVNEKEYKPDIDIVSNASCTTNCLAPLAK	3 Deamidated (NQ); 2 Propionamide (K)	NAPMFVVGVDQKEYKPDIDIVSDASCTTNCLAPLAK	no match
DAPMFVVGVNEKEYKPDIDIVSNASCTTNCLAPLAK	3 Deamidated (NQ); 2 Propionamide (K)	DAPMFVVGVDQKQYKPNIDIVSDASCTTNCLAPLAK	no match
DAPMFVVGVNEKEYKPDIDIVSNASCTTNCLAPLAK	3 Deamidated (NQ); 2 Propionamide (K)	NAPMFVVGVDEKEYKPNINIVSNASCTTNCLAPLAK	no match
DAPMFVVGVNEKEYKPDIDIVSNASCTTNCLAPLAK	3 Deamidated (NQ); 2 Propionamide (K)	DAPMFVVGVDEKEYKPDIDIVSNASCTTNCLAPLAK	no match
DAPMFVVGVNEKEYKPDIDIVSNASCTTNCLAPLAK	3 Deamidated (NQ); 2 Propionamide (K)	NAPMFVVGVDEKEYKPDINIVSDASCTTDCLAPLAK	no match
DAPMFVVGVNEKEYKPDIDIVSNASCTTNCLAPLAK	3 Deamidated (NQ); 2 Propionamide (K)	NAPMFVVGVDQKEYKPDIDIVSNASCTTNCLAPLAK	no match
DAPMFVVGVNEKEYKPDIDIVSNASCTTNCLAPLAK	3 Deamidated (NQ); 2 Propionamide (K)	NAPMFVVGVNQKEYKPDINIVSNASCTTDCLAPLAK	no match
DAPMFVVGVNEKEYKPDIDIVSNASCTTNCLAPLAK	3 Deamidated (NQ); 2 Propionamide (K)	DAPMFVVGVNQKEYKPDIDIVSNASCTTDCLAPLAK	no match
DAPMFVVGVNEKEYKPDIDIVSNASCTTNCLAPLAK	3 Deamidated (NQ); 2 Propionamide (K)	NAPMFVVGVDEKEYKPNIDIVSDASCTTNCLAPLAK	no match
DAPMFVVGVNEKEYKPDIDIVSNASCTTNCLAPLAK	3 Deamidated (NQ); 2 Propionamide (K)	DAPMFVVGVNEKEYKPNINIVSNASCTTDCLAPLAK	no match
DAPMFVVGVNEKEYKPDIDIVSNASCTTNCLAPLAK	3 Deamidated (NQ); 2 Propionamide (K)	NAPMFVVGVNQKEYKPNIDIVSNASCTTDCLAPLAK	no match
DAPMFVVGVNEKEYKPDIDIVSNASCTTNCLAPLAK	3 Deamidated (NQ); 2 Propionamide (K)	DAPMFVVGVNEKQYKPDIDIVSDASCTTDCLAPLAK	no match
DAPMFVVGVNEKEYKPDIDIVSNASCTTNCLAPLAK	3 Deamidated (NQ); 2 Propionamide (K)	NAPMFVVGVDQKEYKPNIDIVSDASCTTDCLAPLAK	no match
DAPMFVVGVNEKEYKPDIDIVSNASCTTNCLAPLAK	3 Deamidated (NQ); 2 Propionamide (K)	NAPMFVVGVDEKQYKPDINIVSDASCTTDCLAPLAK	no match
DAPMFVVGVNEKEYKPDIDIVSNASCTTNCLAPLAK	3 Deamidated (NQ); 2 Propionamide (K)	NAPMFVVGVNEKEYKPNINIVSDASCTTDCLAPLAK	no match
DAPMFVVGVNEKEYKPDIDIVSNASCTTNCLAPLAK	3 Deamidated (NQ); 2 Propionamide (K)	NAPMFVVGVDEKQYKPDINIVSDASCTTNCLAPLAK	no match
DAPMFVVGVNEKEYKPDIDIVSNASCTTNCLAPLAK	3 Deamidated (NQ); 2 Propionamide (K)	DAPMFVVGVDEKQYKPNINIVSNASCTTDCLAPLAK	no match
DAPMFVVGVNEKEYKPDIDIVSNASCTTNCLAPLAK	3 Deamidated (NQ); 2 Propionamide (K)	DAPMFVVGVDEKEYKPNINIVSNASCTTNCLAPLAK	no match
DAPMFVVGVNEKEYKPDIDIVSNASCTTNCLAPLAK	3 Deamidated (NQ); 2 Propionamide (K)	DAPMFVVGVNEKQYKPDIDIVSNASCTTDCLAPLAK	no match
DAPMFVVGVNEKEYKPDIDIVSNASCTTNCLAPLAK	3 Deamidated (NQ); 2 Propionamide (K)	NAPMFVVGVDEKQYKPDIDIVSDASCTTNCLAPLAK	no match
DAPMFVVGVNEKEYKPDIDIVSNASCTTNCLAPLAK	3 Deamidated (NQ); 2 Propionamide (K)	NAPMFVVGVDQKEYKPDINIVSNASCTTDCLAPLAK	no match
DAPMFVVGVNEKEYKPDIDIVSNASCTTNCLAPLAK	3 Deamidated (NQ); 2 Propionamide (K)	DAPMFVVGVNEKEYKPDIDIVSDASCTTNCLAPLAK	no match
DAPMFVVGVNEKEYKPDIDIVSNASCTTNCLAPLAK	3 Deamidated (NQ); 2 Propionamide (K)	DAPMFVVGVDEKQYKPNIDIVSDASCTTNCLAPLAK	no match
DAPMFVVGVNEKEYKPDIDIVSNASCTTNCLAPLAK	3 Deamidated (NQ); 2 Propionamide (K)	DAPMFVVGVDQKQYKPDINIVSNASCTTNCLAPLAK	no match
DAPMFVVGVNEKEYKPDIDIVSNASCTTNCLAPLAK	3 Deamidated (NQ); 2 Propionamide (K)	DAPMFVVGVNQKQYKPDIDIVSNASCTTDCLAPLAK	no match
DAPMFVVGVNEKEYKPDIDIVSNASCTTNCLAPLAK	3 Deamidated (NQ); 2 Propionamide (K)	DAPMFVVGVDEKQYKPDIDIVSNASCTTNCLAPLAK	no match
DAPMFVVGVNEKEYKPDIDIVSNASCTTNCLAPLAK	3 Deamidated (NQ); 2 Propionamide (K)	DAPMFVVGVNEKEYKPNINIVSNASCTTNCLAPLAK	no match
DAPMFVVGVNEKEYKPDIDIVSNASCTTNCLAPLAK	3 Deamidated (NQ); 2 Propionamide (K)	NAPMFVVGVDQKQYKPNIDIVSNASCTTDCLAPLAK	no match
DAPMFVVGVNEKEYKPDIDIVSNASCTTNCLAPLAK	3 Deamidated (NQ); 2 Propionamide (K)	NAPMFVVGVNQKQYKPDIDIVSDASCTTNCLAPLAK	no match
DAPMFVVGVNEKEYKPDIDIVSNASCTTNCLAPLAK	3 Deamidated (NQ); 2 Propionamide (K)	DAPMFVVGVNQKQYKPDINIVSNASCTTDCLAPLAK	no match
DAPMFVVGVNEKEYKPDIDIVSNASCTTNCLAPLAK	3 Deamidated (NQ); 2 Propionamide (K)	NAPMFVVGVNEKQYKPDINIVSDASCTTNCLAPLAK	no match
DAPMFVVGVNEKEYKPDIDIVSNASCTTNCLAPLAK	3 Deamidated (NQ); 2 Propionamide (K)	NAPMFVVGVDQKQYKPNIDIVSDASCTTDCLAPLAK	no match
DAPMFVVGVNEKEYKPDIDIVSNASCTTNCLAPLAK	3 Deamidated (NQ); 2 Propionamide (K)	NAPMFVVGVNQKQYKPNINIVSDASCTTDCLAPLAK	no match
DAPMFVVGVNEKEYKPDIDIVSNASCTTNCLAPLAK	3 Deamidated (NQ); 2 Propionamide (K)	DAPMFVVGVNQKQYKPNIDIVSNASCTTDCLAPLAK	no match
DAPMFVVGVNEKEYKPDIDIVSNASCTTNCLAPLAK	3 Deamidated (NQ); 2 Propionamide (K)	DAPMFVVGVDEKEYKPDINIVSDASCTTNCLAPLAK	no match
DAPMFVVGVNEKEYKPDIDIVSNASCTTNCLAPLAK	3 Deamidated (NQ); 2 Propionamide (K)	NAPMFVVGVDQKQYKPNIDIVSDASCTTNCLAPLAK	no match
DAPMFVVGVNEKEYKPDIDIVSNASCTTNCLAPLAK	3 Deamidated (NQ); 2 Propionamide (K)	NAPMFVVGVDEKEYKPDINIVSDASCTTNCLAPLAK	no match
DAPMFVVGVNEKEYKPDIDIVSNASCTTNCLAPLAK	3 Deamidated (NQ); 2 Propionamide (K)	DAPMFVVGVNQKQYKPDINIVSDASCTTNCLAPLAK	no match
DAPMFVVGVNEKEYKPDIDIVSNASCTTNCLAPLAK	3 Deamidated (NQ); 2 Propionamide (K)	NAPMFVVGVDEKEYKPDINIVSNASCTTNCLAPLAK	no match
DAPMFVVGVNEKEYKPDIDIVSNASCTTNCLAPLAK	3 Deamidated (NQ); 2 Propionamide (K)	DAPMFVVGVDEKQYKPDINIVSDASCTTDCLAPLAK	no match
DAPMFVVGVNEKEYKPDIDIVSNASCTTNCLAPLAK	3 Deamidated (NQ); 2 Propionamide (K)	DAPMFVVGVNEKQYKPDINIVSDASCTTNCLAPLAK	no match
DAPMFVVGVNEKEYKPDIDIVSNASCTTNCLAPLAK	3 Deamidated (NQ); 2 Propionamide (K)	NAPMFVVGVNEKQYKPNIDIVSDASCTTDCLAPLAK	no match
DAPMFVVGVNEKEYKPDIDIVSNASCTTNCLAPLAK	3 Deamidated (NQ); 2 Propionamide (K)	DAPMFVVGVNQKQYKPDIDIVSDASCTTDCLAPLAK	no match
DAPMFVVGVNEKEYKPDIDIVSNASCTTNCLAPLAK	3 Deamidated (NQ); 2 Propionamide (K)	DAPMFVVGVNEKEYKPDINIVSDASCTTNCLAPLAK	no match
DAPMFVVGVNEKEYKPDIDIVSNASCTTNCLAPLAK	3 Deamidated (NQ); 2 Propionamide (K)	NAPMFVVGVNEKQYKPNINIVSDASCTTDCLAPLAK	no match
DAPMFVVGVNEKEYKPDIDIVSNASCTTNCLAPLAK	3 Deamidated (NQ); 2 Propionamide (K)	NAPMFVVGVNEKEYKPNIDIVSNASCTTDCLAPLAK	no match
DAPMFVVGVNEKEYKPDIDIVSNASCTTNCLAPLAK	3 Deamidated (NQ); 2 Propionamide (K)	NAPMFVVGVDQKEYKPDINIVSDASCTTNCLAPLAK	no match
DAPMFVVGVNEKEYKPDIDIVSNASCTTNCLAPLAK	3 Deamidated (NQ); 2 Propionamide (K)	NAPMFVVGVDEKEYKPNIDIVSNASCTTNCLAPLAK	no match
DAPMFVVGVNEKEYKPDIDIVSNASCTTNCLAPLAK	3 Deamidated (NQ); 2 Propionamide (K)	DAPMFVVGVNQKQYKPDIDIVSNASCTTNCLAPLAK	no match
DAPMFVVGVNEKEYKPDIDIVSNASCTTNCLAPLAK	3 Deamidated (NQ); 2 Propionamide (K)	DAPMFVVGVNQKQYKPDINIVSNASCTTNCLAPLAK	no match
DAPMFVVGVNEKEYKPDIDIVSNASCTTNCLAPLAK	3 Deamidated (NQ); 2 Propionamide (K)	NAPMFVVGVDEKQYKPNINIVSNASCTTNCLAPLAK	no match
DAPMFVVGVNEKEYKPDIDIVSNASCTTNCLAPLAK	3 Deamidated (NQ); 2 Propionamide (K)	NAPMFVVGVNQKQYKPDINIVSDASCTTNCLAPLAK	no match
DAPMFVVGVNEKEYKPDIDIVSNASCTTNCLAPLAK	3 Deamidated (NQ); 2 Propionamide (K)	DAPMFVVGVDQKEYKPNINIVSNASCTTNCLAPLAK	no match
DAPMFVVGVNEKEYKPDIDIVSNASCTTNCLAPLAK	3 Deamidated (NQ); 2 Propionamide (K)	DAPMFVVGVNEKEYKPDIDIVSNASCTTDCLAPLAK	no match
DAPMFVVGVNEKEYKPDIDIVSNASCTTNCLAPLAK	3 Deamidated (NQ); 2 Propionamide (K)	NAPMFVVGVNEKQYKPNINIVSNASCTTDCLAPLAK	no match
DAPMFVVGVNEKEYKPDIDIVSNASCTTNCLAPLAK	3 Deamidated (NQ); 2 Propionamide (K)	DAPMFVVGVNQKQYKPNINIVSNASCTTDCLAPLAK	no match
DAPMFVVGVNEKEYKPDIDIVSNASCTTNCLAPLAK	3 Deamidated (NQ); 2 Propionamide (K)	NAPMFVVGVNQKEYKPNINIVSNASCTTNCLAPLAK	no match
DAPMFVVGVNEKEYKPDIDIVSNASCTTNCLAPLAK	3 Deamidated (NQ); 2 Propionamide (K)	DAPMFVVGVDEKQYKPDIDIVSNASCTTDCLAPLAK	no match
DAPMFVVGVNEKEYKPDIDIVSNASCTTNCLAPLAK	3 Deamidated (NQ); 2 Propionamide (K)	DAPMFVVGVNQKEYKPDINIVSNASCTTNCLAPLAK	no match
DAPMFVVGVNEKEYKPDIDIVSNASCTTNCLAPLAK	3 Deamidated (NQ); 2 Propionamide (K)	DAPMFVVGVDEKEYKPNIDIVSNASCTTDCLAPLAK	no match
DAPMFVVGVNEKEYKPDIDIVSNASCTTNCLAPLAK	3 Deamidated (NQ); 2 Propionamide (K)	NAPMFVVGVNEKEYKPNIDIVSDASCTTDCLAPLAK	no match
DAPMFVVGVNEKEYKPDIDIVSNASCTTNCLAPLAK	3 Deamidated (NQ); 2 Propionamide (K)	DAPMFVVGVDEKQYKPNINIVSDASCTTDCLAPLAK	no match
DAPMFVVGVNEKEYKPDIDIVSNASCTTNCLAPLAK	3 Deamidated (NQ); 2 Propionamide (K)	NAPMFVVGVNQKQYKPNINIVSDASCTTNCLAPLAK	no match
DAPMFVVGVNEKEYKPDIDIVSNASCTTNCLAPLAK	3 Deamidated (NQ); 2 Propionamide (K)	DAPMFVVGVDEKEYKPNIDIVSNASCTTNCLAPLAK	no match
DAPMFVVGVNEKEYKPDIDIVSNASCTTNCLAPLAK	3 Deamidated (NQ); 2 Propionamide (K)	NAPMFVVGVDEKEYKPNINIVSNASCTTDCLAPLAK	no match
DAPMFVVGVNEKEYKPDIDIVSNASCTTNCLAPLAK	3 Deamidated (NQ); 2 Propionamide (K)	NAPMFVVGVNEKEYKPDIDIVSDASCTTNCLAPLAK	no match
DAPMFVVGVNEKEYKPDIDIVSNASCTTNCLAPLAK	3 Deamidated (NQ); 2 Propionamide (K)	NAPMFVVGVDQKEYKPDIDIVSDASCTTDCLAPLAK	no match
DAPMFVVGVNEKEYKPDIDIVSNASCTTNCLAPLAK	3 Deamidated (NQ); 2 Propionamide (K)	NAPMFVVGVDQKEYKPNIDIVSNASCTTDCLAPLAK	no match
DAPMFVVGVNEKEYKPDIDIVSNASCTTNCLAPLAK	3 Deamidated (NQ); 2 Propionamide (K)	DAPMFVVGVNQKEYKPDIDIVSNASCTTNCLAPLAK	no match
DAPMFVVGVNEKEYKPDIDIVSNASCTTNCLAPLAK	3 Deamidated (NQ); 2 Propionamide (K)	NAPMFVVGVNEKEYKPDIDIVSNASCTTNCLAPLAK	Lonicera maackii
DAPMFVVGVNEKEYKPDIDIVSNASCTTNCLAPLAK	3 Deamidated (NQ); 2 Propionamide (K)	DAPMFVVGVDEKQYKPDIDIVSDASCTTDCLAPLAK	no match
DAPMFVVGVNEKEYKPDIDIVSNASCTTNCLAPLAK	3 Deamidated (NQ); 2 Propionamide (K)	NAPMFVVGVDEKEYKPNINIVSDASCTTDCLAPLAK	no match
DAPMFVVGVNEKEYKPDIDIVSNASCTTNCLAPLAK	3 Deamidated (NQ); 2 Propionamide (K)	NAPMFVVGVNEKEYKPNINIVSNASCTTDCLAPLAK	no match
DAPMFVVGVNEKEYKPDIDIVSNASCTTNCLAPLAK	3 Deamidated (NQ); 2 Propionamide (K)	NAPMFVVGVNEKEYKPNIDIVSDASCTTNCLAPLAK	no match
DAPMFVVGVNEKEYKPDIDIVSNASCTTNCLAPLAK	3 Deamidated (NQ); 2 Propionamide (K)	DAPMFVVGVDEKEYKPNINIVSDASCTTNCLAPLAK	no match
DAPMFVVGVNEKEYKPDIDIVSNASCTTNCLAPLAK	3 Deamidated (NQ); 2 Propionamide (K)	DAPMFVVGVNEKEYKPNINIVSDASCTTDCLAPLAK	no match
DAPMFVVGVNEKEYKPDIDIVSNASCTTNCLAPLAK	3 Deamidated (NQ); 2 Propionamide (K)	NAPMFVVGVDEKQYKPNIDIVSDASCTTNCLAPLAK	no match
DAPMFVVGVNEKEYKPDIDIVSNASCTTNCLAPLAK	3 Deamidated (NQ); 2 Propionamide (K)	NAPMFVVGVNEKQYKPNINIVSDASCTTNCLAPLAK	no match
DAPMFVVGVNEKEYKPDIDIVSNASCTTNCLAPLAK	3 Deamidated (NQ); 2 Propionamide (K)	NAPMFVVGVDQKEYKPNIDIVSDASCTTNCLAPLAK	no match
DAPMFVVGVNEKEYKPDIDIVSNASCTTNCLAPLAK	3 Deamidated (NQ); 2 Propionamide (K)	DAPMFVVGVNEKQYKPDINIVSNASCTTNCLAPLAK	no match
DAPMFVVGVNEKEYKPDIDIVSNASCTTNCLAPLAK	3 Deamidated (NQ); 2 Propionamide (K)	DAPMFVVGVNEKQYKPNIDIVSDASCTTDCLAPLAK	no match
DAPMFVVGVNEKEYKPDIDIVSNASCTTNCLAPLAK	3 Deamidated (NQ); 2 Propionamide (K)	DAPMFVVGVDQKQYKPNINIVSNASCTTDCLAPLAK	no match
DAPMFVVGVNEKEYKPDIDIVSNASCTTNCLAPLAK	3 Deamidated (NQ); 2 Propionamide (K)	NAPMFVVGVNEKQYKPDINIVSNASCTTNCLAPLAK	no match
DAPMFVVGVNEKEYKPDIDIVSNASCTTNCLAPLAK	3 Deamidated (NQ); 2 Propionamide (K)	DAPMFVVGVNQKQYKPDIDIVSDASCTTNCLAPLAK	no match
DAPMFVVGVNEKEYKPDIDIVSNASCTTNCLAPLAK	3 Deamidated (NQ); 2 Propionamide (K)	DAPMFVVGVNEKEYKPDIDIVSDASCTTDCLAPLAK	no match
DAPMFVVGVNEKEYKPDIDIVSNASCTTNCLAPLAK	3 Deamidated (NQ); 2 Propionamide (K)	DAPMFVVGVDQKEYKPNINIVSNASCTTDCLAPLAK	no match
DAPMFVVGVNEKEYKPDIDIVSNASCTTNCLAPLAK	3 Deamidated (NQ); 2 Propionamide (K)	NAPMFVVGVNQKQYKPDINIVSNASCTTNCLAPLAK	no match
DAPMFVVGVNEKEYKPDIDIVSNASCTTNCLAPLAK	3 Deamidated (NQ); 2 Propionamide (K)	DAPMFVVGVNQKQYKPNINIVSDASCTTNCLAPLAK	no match
DAPMFVVGVNEKEYKPDIDIVSNASCTTNCLAPLAK	3 Deamidated (NQ); 2 Propionamide (K)	DAPMFVVGVDEKEYKPNIDIVSDASCTTDCLAPLAK	no match
DAPMFVVGVNEKEYKPDIDIVSNASCTTNCLAPLAK	3 Deamidated (NQ); 2 Propionamide (K)	NAPMFVVGVDQKEYKPDINIVSDASCTTDCLAPLAK	no match
DAPMFVVGVNEKEYKPDIDIVSNASCTTNCLAPLAK	3 Deamidated (NQ); 2 Propionamide (K)	NAPMFVVGVNQKEYKPDINIVSDASCTTDCLAPLAK	no match
DAPMFVVGVNEKEYKPDIDIVSNASCTTNCLAPLAK	3 Deamidated (NQ); 2 Propionamide (K)	NAPMFVVGVNEKQYKPDIDIVSDASCTTNCLAPLAK	no match
DAPMFVVGVNEKEYKPDIDIVSNASCTTNCLAPLAK	3 Deamidated (NQ); 2 Propionamide (K)	NAPMFVVGVDQKEYKPNIDIVSNASCTTNCLAPLAK	no match
DAPMFVVGVNEKEYKPDIDIVSNASCTTNCLAPLAK	3 Deamidated (NQ); 2 Propionamide (K)	NAPMFVVGVDEKEYKPNIDIVSNASCTTDCLAPLAK	no match
DAPMFVVGVNEKEYKPDIDIVSNASCTTNCLAPLAK	3 Deamidated (NQ); 2 Propionamide (K)	NAPMFVVGVNEKQYKPDIDIVSNASCTTNCLAPLAK	no match
DAPMFVVGVNEKEYKPDIDIVSNASCTTNCLAPLAK	3 Deamidated (NQ); 2 Propionamide (K)	DAPMFVVGVNQKQYKPNINIVSNASCTTNCLAPLAK	no match
DAPMFVVGVNEKEYKPDIDIVSNASCTTNCLAPLAK	3 Deamidated (NQ); 2 Propionamide (K)	DAPMFVVGVDEKEYKPNINIVSDASCTTDCLAPLAK	no match
DAPMFVVGVNEKEYKPDIDIVSNASCTTNCLAPLAK	3 Deamidated (NQ); 2 Propionamide (K)	NAPMFVVGVDQKQYKPDIDIVSNASCTTNCLAPLAK	no match
DAPMFVVGVNEKEYKPDIDIVSNASCTTNCLAPLAK	3 Deamidated (NQ); 2 Propionamide (K)	NAPMFVVGVDEKEYKPDIDIVSNASCTTDCLAPLAK	no match
DAPMFVVGVNEKEYKPDIDIVSNASCTTNCLAPLAK	3 Deamidated (NQ); 2 Propionamide (K)	NAPMFVVGVNEKEYKPDINIVSNASCTTDCLAPLAK	no match
DAPMFVVGVNEKEYKPDIDIVSNASCTTNCLAPLAK	3 Deamidated (NQ); 2 Propionamide (K)	DAPMFVVGVDQKQYKPDIDIVSDASCTTNCLAPLAK	no match
DAPMFVVGVNEKEYKPDIDIVSNASCTTNCLAPLAK	3 Deamidated (NQ); 2 Propionamide (K)	NAPMFVVGVDEKQYKPDIDIVSNASCTTDCLAPLAK	no match
DAPMFVVGVNEKEYKPDIDIVSNASCTTNCLAPLAK	3 Deamidated (NQ); 2 Propionamide (K)	NAPMFVVGVNEKQYKPNIDIVSDASCTTNCLAPLAK	no match
DAPMFVVGVNEKEYKPDIDIVSNASCTTNCLAPLAK	3 Deamidated (NQ); 2 Propionamide (K)	NAPMFVVGVDEKQYKPNIDIVSNASCTTDCLAPLAK	no match
DAPMFVVGVNEKEYKPDIDIVSNASCTTNCLAPLAK	3 Deamidated (NQ); 2 Propionamide (K)	DAPMFVVGVNEKQYKPNIDIVSDASCTTNCLAPLAK	no match
DAPMFVVGVNEKEYKPDIDIVSNASCTTNCLAPLAK	3 Deamidated (NQ); 2 Propionamide (K)	DAPMFVVGVNEKEYKPNIDIVSNASCTTDCLAPLAK	no match
DAPMFVVGVNEKEYKPDIDIVSNASCTTNCLAPLAK	3 Deamidated (NQ); 2 Propionamide (K)	NAPMFVVGVNQKQYKPNIDIVSNASCTTNCLAPLAK	no match
DAPMFVVGVNEKEYKPDIDIVSNASCTTNCLAPLAK	3 Deamidated (NQ); 2 Propionamide (K)	DAPMFVVGVNEKEYKPNINIVSDASCTTNCLAPLAK	no match
DAPMFVVGVNEKEYKPDIDIVSNASCTTNCLAPLAK	3 Deamidated (NQ); 2 Propionamide (K)	NAPMFVVGVDQKEYKPDIDIVSNASCTTDCLAPLAK	no match
DAPMFVVGVNEKEYKPDIDIVSNASCTTNCLAPLAK	3 Deamidated (NQ); 2 Propionamide (K)	NAPMFVVGVNQKEYKPNINIVSDASCTTNCLAPLAK	no match
DAPMFVVGVNEKEYKPDIDIVSNASCTTNCLAPLAK	3 Deamidated (NQ); 2 Propionamide (K)	NAPMFVVGVNEKEYKPDINIVSDASCTTDCLAPLAK	no match
DAPMFVVGVNEKEYKPDIDIVSNASCTTNCLAPLAK	3 Deamidated (NQ); 2 Propionamide (K)	NAPMFVVGVNQKEYKPNIDIVSNASCTTNCLAPLAK	no match
DAPMFVVGVNEKEYKPDIDIVSNASCTTNCLAPLAK	3 Deamidated (NQ); 2 Propionamide (K)	NAPMFVVGVNEKQYKPDINIVSNASCTTDCLAPLAK	no match
DAPMFVVGVNEKEYKPDIDIVSNASCTTNCLAPLAK	3 Deamidated (NQ); 2 Propionamide (K)	NAPMFVVGVDEKQYKPDINIVSNASCTTDCLAPLAK	no match
DAPMFVVGVNEKEYKPDIDIVSNASCTTNCLAPLAK	3 Deamidated (NQ); 2 Propionamide (K)	NAPMFVVGVDQKEYKPNINIVSNASCTTNCLAPLAK	no match
DAPMFVVGVNEKEYKPDIDIVSNASCTTNCLAPLAK	3 Deamidated (NQ); 2 Propionamide (K)	DAPMFVVGVDQKQYKPNINIVSNASCTTNCLAPLAK	no match
DAPMFVVGVNEKEYKPDIDIVSNASCTTNCLAPLAK	3 Deamidated (NQ); 2 Propionamide (K)	NAPMFVVGVNQKEYKPDIDIVSDASCTTNCLAPLAK	no match
DAPMFVVGVNEKEYKPDIDIVSNASCTTNCLAPLAK	3 Deamidated (NQ); 2 Propionamide (K)	NAPMFVVGVNQKQYKPNIDIVSDASCTTDCLAPLAK	no match
DAPMFVVGVNEKEYKPDIDIVSNASCTTNCLAPLAK	3 Deamidated (NQ); 2 Propionamide (K)	NAPMFVVGVDEKEYKPDIDIVSNASCTTNCLAPLAK	no match
DAPMFVVGVNEKEYKPDIDIVSNASCTTNCLAPLAK	3 Deamidated (NQ); 2 Propionamide (K)	DAPMFVVGVDEKEYKPDINIVSNASCTTDCLAPLAK	no match
DAPMFVVGVNEKEYKPDIDIVSNASCTTNCLAPLAK	3 Deamidated (NQ); 2 Propionamide (K)	DAPMFVVGVNQKEYKPDINIVSNASCTTDCLAPLAK	no match
DAPMFVVGVNEKEYKPDIDIVSNASCTTNCLAPLAK	3 Deamidated (NQ); 2 Propionamide (K)	DAPMFVVGVDEKEYKPDINIVSDASCTTDCLAPLAK	no match
DAPMFVVGVNEKEYKPDIDIVSNASCTTNCLAPLAK	3 Deamidated (NQ); 2 Propionamide (K)	NAPMFVVGVNEKQYKPDINIVSDASCTTDCLAPLAK	no match
DAPMFVVGVNEKEYKPDIDIVSNASCTTNCLAPLAK	3 Deamidated (NQ); 2 Propionamide (K)	DAPMFVVGVNQKEYKPNIDIVSNASCTTNCLAPLAK	no match
DAPMFVVGVNEKEYKPDIDIVSNASCTTNCLAPLAK	3 Deamidated (NQ); 2 Propionamide (K)	DAPMFVVGVNQKQYKPDINIVSDASCTTDCLAPLAK	no match
DAPMFVVGVNEKEYKPDIDIVSNASCTTNCLAPLAK	3 Deamidated (NQ); 2 Propionamide (K)	DAPMFVVGVDEKQYKPDINIVSNASCTTDCLAPLAK	no match
DAPMFVVGVNEKEYKPDIDIVSNASCTTNCLAPLAK	3 Deamidated (NQ); 2 Propionamide (K)	NAPMFVVGVNQKQYKPDIDIVSNASCTTDCLAPLAK	no match
DAPMFVVGVNEKEYKPDIDIVSNASCTTNCLAPLAK	3 Deamidated (NQ); 2 Propionamide (K)	NAPMFVVGVDQKQYKPDIDIVSDASCTTNCLAPLAK	no match
DAPMFVVGVNEKEYKPDIDIVSNASCTTNCLAPLAK	3 Deamidated (NQ); 2 Propionamide (K)	DAPMFVVGVDQKEYKPDIDIVSDASCTTDCLAPLAK	no match
DAPMFVVGVNEKEYKPDIDIVSNASCTTNCLAPLAK	3 Deamidated (NQ); 2 Propionamide (K)	DAPMFVVGVNEKQYKPNIDIVSNASCTTDCLAPLAK	no match
DAPMFVVGVNEKEYKPDIDIVSNASCTTNCLAPLAK	3 Deamidated (NQ); 2 Propionamide (K)	NAPMFVVGVNQKQYKPNINIVSNASCTTDCLAPLAK	no match
DAPMFVVGVNEKEYKPDIDIVSNASCTTNCLAPLAK	3 Deamidated (NQ); 2 Propionamide (K)	DAPMFVVGVNQKEYKPNINIVSDASCTTDCLAPLAK	no match
DAPMFVVGVNEKEYKPDIDIVSNASCTTNCLAPLAK	3 Deamidated (NQ); 2 Propionamide (K)	NAPMFVVGVDQKQYKPDIDIVSDASCTTDCLAPLAK	no match
DAPMFVVGVNEKEYKPDIDIVSNASCTTNCLAPLAK	3 Deamidated (NQ); 2 Propionamide (K)	NAPMFVVGVDEKQYKPNINIVSNASCTTDCLAPLAK	no match
DAPMFVVGVNEKEYKPDIDIVSNASCTTNCLAPLAK	3 Deamidated (NQ); 2 Propionamide (K)	DAPMFVVGVNEKQYKPDINIVSNASCTTDCLAPLAK	no match
DAPMFVVGVNEKEYKPDIDIVSNASCTTNCLAPLAK	3 Deamidated (NQ); 2 Propionamide (K)	DAPMFVVGVDQKQYKPDINIVSDASCTTNCLAPLAK	no match
DAPMFVVGVNEKEYKPDIDIVSNASCTTNCLAPLAK	3 Deamidated (NQ); 2 Propionamide (K)	NAPMFVVGVNEKQYKPNIDIVSNASCTTNCLAPLAK	no match
DAPMFVVGVNEKEYKPDIDIVSNASCTTNCLAPLAK	3 Deamidated (NQ); 2 Propionamide (K)	DAPMFVVGVDEKEYKPDINIVSNASCTTNCLAPLAK	no match
DAPMFVVGVNEKEYKPDIDIVSNASCTTNCLAPLAK	3 Deamidated (NQ); 2 Propionamide (K)	DAPMFVVGVDQKEYKPDINIVSNASCTTNCLAPLAK	no match
DAPMFVVGVNEKEYKPDIDIVSNASCTTNCLAPLAK	3 Deamidated (NQ); 2 Propionamide (K)	NAPMFVVGVDEKEYKPNINIVSDASCTTNCLAPLAK	no match
DAPMFVVGVNEKEYKPDIDIVSNASCTTNCLAPLAK	3 Deamidated (NQ); 2 Propionamide (K)	NAPMFVVGVDEKQYKPDIDIVSNASCTTNCLAPLAK	no match
DAPMFVVGVNEKEYKPDIDIVSNASCTTNCLAPLAK	3 Deamidated (NQ); 2 Propionamide (K)	DAPMFVVGVDEKEYKPDIDIVSNASCTTDCLAPLAK	no match
DAPMFVVGVNEKEYKPDIDIVSNASCTTNCLAPLAK	3 Deamidated (NQ); 2 Propionamide (K)	DAPMFVVGVNQKEYKPDIDIVSDASCTTDCLAPLAK	no match
DAPMFVVGVNEKEYKPDIDIVSNASCTTNCLAPLAK	3 Deamidated (NQ); 2 Propionamide (K)	NAPMFVVGVNQKEYKPDIDIVSNASCTTNCLAPLAK	no match
DAPMFVVGVNEKEYKPDIDIVSNASCTTNCLAPLAK	3 Deamidated (NQ); 2 Propionamide (K)	NAPMFVVGVDQKQYKPNINIVSNASCTTDCLAPLAK	no match
DAPMFVVGVNEKEYKPDIDIVSNASCTTNCLAPLAK	3 Deamidated (NQ); 2 Propionamide (K)	DAPMFVVGVDQKEYKPDINIVSDASCTTNCLAPLAK	no match
DCCQQLADINNEWCR	Carbamidomethylation	DCCQQLANINNEWCR	Triticum dicoccoides
DCCQQLADINNEWCR	Carbamidomethylation	DCCQQLADINNEWCR	Triticeae
DCCQQLADINNEWCR	Carbamidomethylation	NCCQQLANINNEWCR	no match
DCCQQLADINNEWCR	Carbamidomethylation	NCCQQLANINNQWCR	no match
DCCQQLADINNEWCR	Carbamidomethylation	DCCQQLANINNQWCR	no match
DCCQQLADINNEWCR	Carbamidomethylation	NCCQQLADINNEWCR	no match
DCCQQLADINNEWCR	Carbamidomethylation	DCCQQLADINNQWCR	no match
DCCQQLADINNEWCR	Carbamidomethylation	NCCQQLADINNQWCR	no match
DAQLHLDDAVR		NAQLHLDDAVR	Seriola lalandi dorsalis
DAQLHLDDAVR		NAQLHLNDAVR	no match
DAQLHLDDAVR		DAQLHLDDAVR	Metazoa
DAQLHLDDAVR		DAQLHLNNAVR	no match
DAQLHLDDAVR		DAQLHLNDAVR	no match
DAQLHLDDAVR		NAQLHLNNAVR	no match
DAQLHLDDAVR		NAQLHLDNAVR	no match
DAQLHLDDAVR		DAQLHLDNAVR	no match
DCCQQLAHISEWCR	Carbamidomethylation	DCCQQLAHISEWCR	Triticeae
DCCQQLAHISEWCR	Carbamidomethylation	NCCQQLAHISQWCR	no match
DCCQQLAHISEWCR	Carbamidomethylation	NCCQQLAHISEWCR	no match
DCCQQLAHISEWCR	Carbamidomethylation	DCCQQLAHISQWCR	no match
DENNPFYL		DQNNPFYL	Nonomuraea solani
DENNPFYL		NENNPFYL	Marivirga
DENNPFYL		NQNNPFYL	Tetrahymena thermophila
DENNPFYL		DENNPFYL	root
DEATVFSPGGR		DEATVFSPGGR	Sesamum
DEATVFSPGGR		DQATVFSPGGR	no match
DEATVFSPGGR		NEATVFSPGGR	no match
DEATVFSPGGR		NQATVFSPGGR	no match
DISLLDAQSAPLR	Deamidated (NQ)	NISLLNAQSAPLR	no match
DISLLDAQSAPLR	Deamidated (NQ)	NISLLDAQSAPLR	no match
DISLLDAQSAPLR	Deamidated (NQ)	DISLLDAESAPLR	no match
DISLLDAQSAPLR	Deamidated (NQ)	DISLLNAESAPLR	no match
DISLLDAQSAPLR	Deamidated (NQ)	DISLLNAQSAPLR	no match
DISLLDAQSAPLR	Deamidated (NQ)	NISLLNAESAPLR	no match
DISLLDAQSAPLR	Deamidated (NQ)	NISLLDAESAPLR	no match
DISLLDAQSAPLR	Deamidated (NQ)	DISLLDAQSAPLR	Pecora
DENNPFYLR		DQNNPFYLR	no match
DENNPFYLR		NENNPFYLR	no match
DENNPFYLR		DENNPFYLR	Glycine subgen. Soja
DENNPFYLR		NQNNPFYLR	no match
DISLLDAQSAPLR		NISLLNAQSAPLR	no match
DISLLDAQSAPLR		NISLLDAQSAPLR	no match
DISLLDAQSAPLR		DISLLNAQSAPLR	no match
DISLLDAQSAPLR		DISLLDAQSAPLR	Pecora
DFLEDAFNVNR	2 Deamidated (NQ)	NFLEDAFDVNR	no match
DFLEDAFNVNR	2 Deamidated (NQ)	NFLENAFNVNR	no match
DFLEDAFNVNR	2 Deamidated (NQ)	NFLQNAFDVDR	no match
DFLEDAFNVNR	2 Deamidated (NQ)	DFLENAFNVDR	no match
DFLEDAFNVNR	2 Deamidated (NQ)	DFLEDAFNVNR	Fabeae
DFLEDAFNVNR	2 Deamidated (NQ)	NFLENAFDVDR	no match
DFLEDAFNVNR	2 Deamidated (NQ)	NFLENAFDVNR	no match
DFLEDAFNVNR	2 Deamidated (NQ)	DFLQDAFNVDR	no match
DFLEDAFNVNR	2 Deamidated (NQ)	NFLQDAFNVNR	no match
DFLEDAFNVNR	2 Deamidated (NQ)	DFLQDAFDVNR	no match
DFLEDAFNVNR	2 Deamidated (NQ)	DFLQDAFDVDR	no match
DFLEDAFNVNR	2 Deamidated (NQ)	DFLQNAFNVDR	no match
DFLEDAFNVNR	2 Deamidated (NQ)	DFLQNAFNVNR	no match
DFLEDAFNVNR	2 Deamidated (NQ)	NFLQDAFDVNR	no match
DFLEDAFNVNR	2 Deamidated (NQ)	NFLENAFNVDR	no match
DFLEDAFNVNR	2 Deamidated (NQ)	DFLQNAFDVNR	no match
DFLEDAFNVNR	2 Deamidated (NQ)	DFLEDAFNVDR	no match
DFLEDAFNVNR	2 Deamidated (NQ)	NFLQNAFDVNR	no match
DFLEDAFNVNR	2 Deamidated (NQ)	DFLENAFDVNR	no match
DFLEDAFNVNR	2 Deamidated (NQ)	NFLQNAFNVNR	no match
DFLEDAFNVNR	2 Deamidated (NQ)	NFLQDAFDVDR	no match
DFLEDAFNVNR	2 Deamidated (NQ)	NFLQNAFNVDR	no match
DFLEDAFNVNR	2 Deamidated (NQ)	NFLEDAFNVDR	no match
DFLEDAFNVNR	2 Deamidated (NQ)	DFLQNAFDVDR	no match
DFLEDAFNVNR	2 Deamidated (NQ)	NFLQDAFNVDR	no match
DFLEDAFNVNR	2 Deamidated (NQ)	DFLQDAFNVNR	no match
DFLEDAFNVNR	2 Deamidated (NQ)	NFLEDAFDVDR	no match
DFLEDAFNVNR	2 Deamidated (NQ)	DFLEDAFDVNR	no match
DFLEDAFNVNR	2 Deamidated (NQ)	DFLENAFNVNR	no match
DFLEDAFNVNR	2 Deamidated (NQ)	NFLEDAFNVNR	no match
DFLEDAFNVNR	2 Deamidated (NQ)	DFLENAFDVDR	no match
DFLEDAFNVNR	2 Deamidated (NQ)	DFLEDAFDVDR	no match
DISPECHPVVVSPVAGQYEQQIVVPPK	Carbamidomethylation	NISPQCHPVVVSPVAGQYEQQIVVPPK	no match
DISPECHPVVVSPVAGQYEQQIVVPPK	Carbamidomethylation	DISPECHPVVVSPVAGQYEQQIVVPPK	Triticeae
DISPECHPVVVSPVAGQYEQQIVVPPK	Carbamidomethylation	NISPQCHPVVVSPVAGQYQQQIVVPPK	no match
DISPECHPVVVSPVAGQYEQQIVVPPK	Carbamidomethylation	DISPQCHPVVVSPVAGQYEQQIVVPPK	no match
DISPECHPVVVSPVAGQYEQQIVVPPK	Carbamidomethylation	DISPECHPVVVSPVAGQYQQQIVVPPK	no match
DISPECHPVVVSPVAGQYEQQIVVPPK	Carbamidomethylation	NISPECHPVVVSPVAGQYQQQIVVPPK	no match
DISPECHPVVVSPVAGQYEQQIVVPPK	Carbamidomethylation	NISPECHPVVVSPVAGQYEQQIVVPPK	no match
DISPECHPVVVSPVAGQYEQQIVVPPK	Carbamidomethylation	DISPQCHPVVVSPVAGQYQQQIVVPPK	no match
DIDDLELTLAK		DIDDLQLTLAK	no match
DIDDLELTLAK		NINNLQLTLAK	no match
DIDDLELTLAK		DINDLELTLAK	Aquarana catesbeiana
DIDDLELTLAK		NINDLQLTLAK	no match
DIDDLELTLAK		NIDDLQLTLAK	Cyprinus carpio
DIDDLELTLAK		DIDNLELTLAK	no match
DIDDLELTLAK		DIDNLQLTLAK	no match
DIDDLELTLAK		DIDDLELTLAK	root
DIDDLELTLAK		NIDDLELTLAK	no match
DIDDLELTLAK		NINDLELTLAK	no match
DIDDLELTLAK		DINNLELTLAK	no match
DIDDLELTLAK		NIDNLQLTLAK	no match
DIDDLELTLAK		DINDLQLTLAK	no match
DIDDLELTLAK		NINNLELTLAK	no match
DIDDLELTLAK		NIDNLELTLAK	root
DIDDLELTLAK		DINNLQLTLAK	no match
DLATEGNEIIR	Deamidated (NQ)	DLATEGNQIIR	Magnoliopsida
DLATEGNEIIR	Deamidated (NQ)	NLATEGNEIIR	Magnoliopsida
DLATEGNEIIR	Deamidated (NQ)	DLATQGNQIIR	no match
DLATEGNEIIR	Deamidated (NQ)	DLATEGNEIIR	Streptophytina
DLATEGNEIIR	Deamidated (NQ)	NLATQGNEIIR	Asteraceae
DLATEGNEIIR	Deamidated (NQ)	NLATQGDEIIR	no match
DLATEGNEIIR	Deamidated (NQ)	DLATQGDEIIR	no match
DLATEGNEIIR	Deamidated (NQ)	DLATEGDEIIR	no match
DLATEGNEIIR	Deamidated (NQ)	NLATEGDEIIR	no match
DLATEGNEIIR	Deamidated (NQ)	NLATEGNQIIR	no match
DLATEGNEIIR	Deamidated (NQ)	NLATEGDQIIR	no match
DLATEGNEIIR	Deamidated (NQ)	DLATQGNEIIR	Magnoliopsida
DLATEGNEIIR	Deamidated (NQ)	NLATQGDQIIR	no match
DLATEGNEIIR	Deamidated (NQ)	NLATQGNQIIR	no match
DLATEGNEIIR	Deamidated (NQ)	DLATEGDQIIR	no match
DLATEGNEIIR	Deamidated (NQ)	DLATQGDQIIR	no match
DMPIQAF	Oxidation (M)	NMPIQAF	root
DMPIQAF	Oxidation (M)	DMPIQAF	root
DMPIQAFLL	Oxidation (M);Deamidated (NQ)	DMPIEAFLL	no match
DMPIQAFLL	Oxidation (M);Deamidated (NQ)	DMPIQAFLL	Laurasiatheria
DMPIQAFLL	Oxidation (M);Deamidated (NQ)	NMPIEAFLL	no match
DMPIQAFLL	Oxidation (M);Deamidated (NQ)	NMPIQAFLL	Mustelidae
DMPIQAFLLYQEPVLGPVR	Deamidated (NQ); Oxidation (M)	DMPIQAFLLYEQPVLGPVR	no match
DMPIQAFLLYQEPVLGPVR	Deamidated (NQ); Oxidation (M)	NMPIQAFLLYQQPVLGPVR	no match
DMPIQAFLLYQEPVLGPVR	Deamidated (NQ); Oxidation (M)	DMPIEAFLLYQEPVLGPVR	no match
DMPIQAFLLYQEPVLGPVR	Deamidated (NQ); Oxidation (M)	NMPIEAFLLYQQPVLGPVR	no match
DMPIQAFLLYQEPVLGPVR	Deamidated (NQ); Oxidation (M)	DMPIQAFLLYEEPVLGPVR	no match
DMPIQAFLLYQEPVLGPVR	Deamidated (NQ); Oxidation (M)	NMPIQAFLLYQEPVLGPVR	no match
DMPIQAFLLYQEPVLGPVR	Deamidated (NQ); Oxidation (M)	NMPIEAFLLYQEPVLGPVR	no match
DMPIQAFLLYQEPVLGPVR	Deamidated (NQ); Oxidation (M)	NMPIQAFLLYEQPVLGPVR	no match
DMPIQAFLLYQEPVLGPVR	Deamidated (NQ); Oxidation (M)	DMPIQAFLLYQQPVLGPVR	no match
DMPIQAFLLYQEPVLGPVR	Deamidated (NQ); Oxidation (M)	NMPIQAFLLYEEPVLGPVR	no match
DMPIQAFLLYQEPVLGPVR	Deamidated (NQ); Oxidation (M)	DMPIQAFLLYQEPVLGPVR	Bovidae
DMPIQAFLLYQEPVLGPVR	Deamidated (NQ); Oxidation (M)	DMPIEAFLLYQQPVLGPVR	no match
DMPIQAFLL	Oxidation (M)	DMPIQAFLL	Laurasiatheria
DMPIQAFLL	Oxidation (M)	NMPIQAFLL	Mustelidae
DMPIQAFLLYQEPVLGPVR		DMPIQAFLLYQQPVLGPVR	no match
DMPIQAFLLYQEPVLGPVR		NMPIQAFLLYQEPVLGPVR	no match
DMPIQAFLLYQEPVLGPVR		DMPIQAFLLYQEPVLGPVR	Bovidae
DMPIQAFLLYQEPVLGPVR		NMPIQAFLLYQQPVLGPVR	no match
DNIVSSLDNV		NNIVSSLDNV	no match
DNIVSSLDNV		DNIVSSLNNV	no match
DNIVSSLDNV		NNIVSSLNNV	no match
DNIVSSLDNV		DNIVSSLDNV	Eukaryota
DNQILPSR		DNQILPSR	root
DNQILPSR		NNQILPSR	root
DPTYGQYIR		DPTYGQYIR	Triticinae
DPTYGQYIR		NPTYGQYIR	no match
DRCCKELYDASQHCR	Carbamidomethylation	DRCCKQLYNASQHCR	no match
DRCCKELYDASQHCR	Carbamidomethylation	DRCCKELYNASQHCR	no match
DRCCKELYDASQHCR	Carbamidomethylation	NRCCKQLYNASQHCR	no match
DRCCKELYDASQHCR	Carbamidomethylation	NRCCKELYNASQHCR	no match
DRCCKELYDASQHCR	Carbamidomethylation	NRCCKQLYDASQHCR	no match
DRCCKELYDASQHCR	Carbamidomethylation	DRCCKQLYDASQHCR	no match
DRCCKELYDASQHCR	Carbamidomethylation	NRCCKELYDASQHCR	no match
DRCCKELYDASQHCR	Carbamidomethylation	DRCCKELYDASQHCR	Triticinae
DTLTSCGLAVPHC	Carbamidomethylation	NTLTSCGLAVPHC	no match
DTLTSCGLAVPHC	Carbamidomethylation	DTLTSCGLAVPHC	Triticum
DTPVQAFLLYQDPR		DTPVQAFLLYQNPR	no match
DTPVQAFLLYQDPR		DTPVQAFLLYQDPR	Equus caballus
DTPVQAFLLYQDPR		NTPVQAFLLYQDPR	no match
DTPVQAFLLYQDPR		NTPVQAFLLYQNPR	no match
DVAGGGGAQQCPVETK	Carbamidomethylation	NVAGGGGAQQCPVETK	no match
DVAGGGGAQQCPVETK	Carbamidomethylation	DVAGGGGAQQCPVETK	Pooideae
DVAGGGGAQQCPVETK	Carbamidomethylation	DVAGGGGAQQCPVQTK	no match
DVAGGGGAQQCPVETK	Carbamidomethylation	NVAGGGGAQQCPVQTK	no match
DTDILAAFR		DTNILAAFR	Magnoliopsida
DTDILAAFR		NTDILAAFR	Eukaryota
DTDILAAFR		DTDILAAFR	root
DTDILAAFR		NTNILAAFR	root
DVAGGGGAQQCPVETKLNSCR	Carbamidomethylation	DVAGGGGAQQCPVETKLNSCR	Pooideae
DVAGGGGAQQCPVETKLNSCR	Carbamidomethylation	NVAGGGGAQQCPVQTKLNSCR	no match
DVAGGGGAQQCPVETKLNSCR	Carbamidomethylation	DVAGGGGAQQCPVQTKLNSCR	no match
DVAGGGGAQQCPVETKLNSCR	Carbamidomethylation	NVAGGGGAQQCPVETKLNSCR	no match
DVAGGGGAQQCPVETK	Deamidated (NQ); Carbamidomethylation	NVAGGGGAEQCPVQTK	no match
DVAGGGGAQQCPVETK	Deamidated (NQ); Carbamidomethylation	DVAGGGGAQQCPVETK	Pooideae
DVAGGGGAQQCPVETK	Deamidated (NQ); Carbamidomethylation	DVAGGGGAQQCPVQTK	no match
DVAGGGGAQQCPVETK	Deamidated (NQ); Carbamidomethylation	NVAGGGGAQECPVQTK	no match
DVAGGGGAQQCPVETK	Deamidated (NQ); Carbamidomethylation	DVAGGGGAEQCPVETK	no match
DVAGGGGAQQCPVETK	Deamidated (NQ); Carbamidomethylation	DVAGGGGAQECPVETK	no match
DVAGGGGAQQCPVETK	Deamidated (NQ); Carbamidomethylation	NVAGGGGAEQCPVETK	no match
DVAGGGGAQQCPVETK	Deamidated (NQ); Carbamidomethylation	DVAGGGGAEQCPVQTK	no match
DVAGGGGAQQCPVETK	Deamidated (NQ); Carbamidomethylation	NVAGGGGAQQCPVETK	no match
DVAGGGGAQQCPVETK	Deamidated (NQ); Carbamidomethylation	DVAGGGGAQECPVQTK	no match
DVAGGGGAQQCPVETK	Deamidated (NQ); Carbamidomethylation	NVAGGGGAQQCPVQTK	no match
DVAGGGGAQQCPVETK	Deamidated (NQ); Carbamidomethylation	NVAGGGGAQECPVETK	no match
DVNNNANQLEPR	4 Deamidated (NQ)	NVDDNANELQPR	no match
DVNNNANQLEPR	4 Deamidated (NQ)	DVNDDADQLQPR	no match
DVNNNANQLEPR	4 Deamidated (NQ)	NVDDNANQLEPR	no match
DVNNNANQLEPR	4 Deamidated (NQ)	NVNNNANELQPR	no match
DVNNNANQLEPR	4 Deamidated (NQ)	DVNDDANELEPR	no match
DVNNNANQLEPR	4 Deamidated (NQ)	DVDDDANQLEPR	no match
DVNNNANQLEPR	4 Deamidated (NQ)	DVNNDANELEPR	no match
DVNNNANQLEPR	4 Deamidated (NQ)	NVDNDADQLQPR	no match
DVNNNANQLEPR	4 Deamidated (NQ)	NVDNDADQLEPR	no match
DVNNNANQLEPR	4 Deamidated (NQ)	NVNNDANQLEPR	no match
DVNNNANQLEPR	4 Deamidated (NQ)	NVDDNADELEPR	no match
DVNNNANQLEPR	4 Deamidated (NQ)	NVNNDADELQPR	no match
DVNNNANQLEPR	4 Deamidated (NQ)	DVNDNADELEPR	no match
DVNNNANQLEPR	4 Deamidated (NQ)	NVNDDANQLQPR	no match
DVNNNANQLEPR	4 Deamidated (NQ)	NVNNNADELEPR	no match
DVNNNANQLEPR	4 Deamidated (NQ)	DVDNNANELQPR	no match
DVNNNANQLEPR	4 Deamidated (NQ)	NVNNNANQLEPR	no match
DVNNNANQLEPR	4 Deamidated (NQ)	DVNDNADQLEPR	no match
DVNNNANQLEPR	4 Deamidated (NQ)	DVNDDADELQPR	no match
DVNNNANQLEPR	4 Deamidated (NQ)	NVNDNADELEPR	no match
DVNNNANQLEPR	4 Deamidated (NQ)	DVNNNANELQPR	no match
DVNNNANQLEPR	4 Deamidated (NQ)	NVNNDANELEPR	no match
DVNNNANQLEPR	4 Deamidated (NQ)	DVDNDADELEPR	no match
DVNNNANQLEPR	4 Deamidated (NQ)	NVDDDANQLEPR	no match
DVNNNANQLEPR	4 Deamidated (NQ)	DVNDNADQLQPR	no match
DVNNNANQLEPR	4 Deamidated (NQ)	DVDDDANELQPR	no match
DVNNNANQLEPR	4 Deamidated (NQ)	NVNDNADELQPR	no match
DVNNNANQLEPR	4 Deamidated (NQ)	DVNDNANELQPR	no match
DVNNNANQLEPR	4 Deamidated (NQ)	DVDDNADELQPR	no match
DVNNNANQLEPR	4 Deamidated (NQ)	DVDDNANQLQPR	no match
DVNNNANQLEPR	4 Deamidated (NQ)	NVNDNADQLEPR	no match
DVNNNANQLEPR	4 Deamidated (NQ)	NVNNNADQLQPR	no match
DVNNNANQLEPR	4 Deamidated (NQ)	NVNDNANELQPR	no match
DVNNNANQLEPR	4 Deamidated (NQ)	DVNDNANQLQPR	no match
DVNNNANQLEPR	4 Deamidated (NQ)	DVNDDANQLEPR	no match
DVNNNANQLEPR	4 Deamidated (NQ)	NVNNNANQLQPR	no match
DVNNNANQLEPR	4 Deamidated (NQ)	DVNDNADELQPR	no match
DVNNNANQLEPR	4 Deamidated (NQ)	DVDDNADQLQPR	no match
DVNNNANQLEPR	4 Deamidated (NQ)	DVDNNADQLQPR	no match
DVNNNANQLEPR	4 Deamidated (NQ)	NVDDDADQLEPR	no match
DVNNNANQLEPR	4 Deamidated (NQ)	NVDNDANQLQPR	no match
DVNNNANQLEPR	4 Deamidated (NQ)	DVNNDADQLQPR	no match
DVNNNANQLEPR	4 Deamidated (NQ)	DVNNNANQLQPR	no match
DVNNNANQLEPR	4 Deamidated (NQ)	DVDNNANELEPR	no match
DVNNNANQLEPR	4 Deamidated (NQ)	DVDNNADQLEPR	no match
DVNNNANQLEPR	4 Deamidated (NQ)	NVDDDANELEPR	no match
DVNNNANQLEPR	4 Deamidated (NQ)	NVNNDADELEPR	no match
DVNNNANQLEPR	4 Deamidated (NQ)	NVDNNANQLEPR	no match
DVNNNANQLEPR	4 Deamidated (NQ)	NVNDDANQLEPR	no match
DVNNNANQLEPR	4 Deamidated (NQ)	DVDNNANQLEPR	no match
DVNNNANQLEPR	4 Deamidated (NQ)	NVNDDADQLEPR	no match
DVNNNANQLEPR	4 Deamidated (NQ)	NVDNNADELEPR	no match
DVNNNANQLEPR	4 Deamidated (NQ)	DVNDDANELQPR	no match
DVNNNANQLEPR	4 Deamidated (NQ)	NVDNDANELEPR	no match
DVNNNANQLEPR	4 Deamidated (NQ)	DVDDNANQLEPR	no match
DVNNNANQLEPR	4 Deamidated (NQ)	NVDDNANQLQPR	no match
DVNNNANQLEPR	4 Deamidated (NQ)	DVDNDANQLQPR	no match
DVNNNANQLEPR	4 Deamidated (NQ)	NVNNDADQLEPR	no match
DVNNNANQLEPR	4 Deamidated (NQ)	NVNDNADQLQPR	no match
DVNNNANQLEPR	4 Deamidated (NQ)	NVDDNADQLQPR	no match
DVNNNANQLEPR	4 Deamidated (NQ)	NVDNDANELQPR	no match
DVNNNANQLEPR	4 Deamidated (NQ)	DVDDNADELEPR	no match
DVNNNANQLEPR	4 Deamidated (NQ)	DVDNDADELQPR	no match
DVNNNANQLEPR	4 Deamidated (NQ)	DVNNDANQLQPR	no match
DVNNNANQLEPR	4 Deamidated (NQ)	DVDNDANELQPR	no match
DVNNNANQLEPR	4 Deamidated (NQ)	DVNNNADQLQPR	no match
DVNNNANQLEPR	4 Deamidated (NQ)	DVNDNANQLEPR	no match
DVNNNANQLEPR	4 Deamidated (NQ)	DVNDNANELEPR	no match
DVNNNANQLEPR	4 Deamidated (NQ)	NVDDDADQLQPR	no match
DVNNNANQLEPR	4 Deamidated (NQ)	DVDNNADELQPR	no match
DVNNNANQLEPR	4 Deamidated (NQ)	NVNDNANELEPR	no match
DVNNNANQLEPR	4 Deamidated (NQ)	DVNDDADELEPR	no match
DVNNNANQLEPR	4 Deamidated (NQ)	DVDDDADQLEPR	no match
DVNNNANQLEPR	4 Deamidated (NQ)	NVDNNADQLQPR	no match
DVNNNANQLEPR	4 Deamidated (NQ)	DVNNDADQLEPR	no match
DVNNNANQLEPR	4 Deamidated (NQ)	NVDNNANELEPR	no match
DVNNNANQLEPR	4 Deamidated (NQ)	NVNNDANELQPR	no match
DVNNNANQLEPR	4 Deamidated (NQ)	DVDDNADQLEPR	no match
DVNNNANQLEPR	4 Deamidated (NQ)	NVDNDADELQPR	no match
DVNNNANQLEPR	4 Deamidated (NQ)	DVDNDADQLQPR	no match
DVNNNANQLEPR	4 Deamidated (NQ)	NVDDNADELQPR	no match
DVNNNANQLEPR	4 Deamidated (NQ)	DVDDNANELEPR	no match
DVNNNANQLEPR	4 Deamidated (NQ)	DVNNDADELQPR	no match
DVNNNANQLEPR	4 Deamidated (NQ)	DVDDDANQLQPR	no match
DVNNNANQLEPR	4 Deamidated (NQ)	NVDNDANQLEPR	no match
DVNNNANQLEPR	4 Deamidated (NQ)	DVDNNANQLQPR	no match
DVNNNANQLEPR	4 Deamidated (NQ)	DVNNDANELQPR	no match
DVNNNANQLEPR	4 Deamidated (NQ)	DVDDNANELQPR	no match
DVNNNANQLEPR	4 Deamidated (NQ)	NVDNNANQLQPR	no match
DVNNNANQLEPR	4 Deamidated (NQ)	NVNDDADQLQPR	no match
DVNNNANQLEPR	4 Deamidated (NQ)	DVDNNADELEPR	no match
DVNNNANQLEPR	4 Deamidated (NQ)	DVDNDANQLEPR	no match
DVNNNANQLEPR	4 Deamidated (NQ)	NVDNNANELQPR	no match
DVNNNANQLEPR	4 Deamidated (NQ)	DVNDDANQLQPR	no match
DVNNNANQLEPR	4 Deamidated (NQ)	NVNNNANELEPR	no match
DVNNNANQLEPR	4 Deamidated (NQ)	NVDDDANQLQPR	no match
DVNNNANQLEPR	4 Deamidated (NQ)	NVDDNADQLEPR	no match
DVNNNANQLEPR	4 Deamidated (NQ)	DVDNDADQLEPR	no match
DVNNNANQLEPR	4 Deamidated (NQ)	DVNNNADELEPR	no match
DVNNNANQLEPR	4 Deamidated (NQ)	NVDNNADQLEPR	no match
DVNNNANQLEPR	4 Deamidated (NQ)	NVDNDADELEPR	no match
DVNNNANQLEPR	4 Deamidated (NQ)	DVDDDADQLQPR	no match
DVNNNANQLEPR	4 Deamidated (NQ)	DVNNNANQLEPR	Poaceae
DVNNNANQLEPR	4 Deamidated (NQ)	NVDDDANELQPR	no match
DVNNNANQLEPR	4 Deamidated (NQ)	NVNDNANQLQPR	no match
DVNNNANQLEPR	4 Deamidated (NQ)	NVDNNADELQPR	no match
DVNNNANQLEPR	4 Deamidated (NQ)	NVNDDANELEPR	no match
DVNNNANQLEPR	4 Deamidated (NQ)	DVNNNADQLEPR	no match
DVNNNANQLEPR	4 Deamidated (NQ)	NVNNDANQLQPR	no match
DVNNNANQLEPR	4 Deamidated (NQ)	DVDDDANELEPR	no match
DVNNNANQLEPR	4 Deamidated (NQ)	DVNNNANELEPR	no match
DVNNNANQLEPR	4 Deamidated (NQ)	DVNDDADQLEPR	no match
DVNNNANQLEPR	4 Deamidated (NQ)	DVNNNADELQPR	no match
DVNNNANQLEPR	4 Deamidated (NQ)	NVNDDADELEPR	no match
DVNNNANQLEPR	4 Deamidated (NQ)	NVNNNADELQPR	no match
DVNNNANQLEPR	4 Deamidated (NQ)	DVNNDADELEPR	no match
DVNNNANQLEPR	4 Deamidated (NQ)	NVNDNANQLEPR	no match
DVNNNANQLEPR	4 Deamidated (NQ)	NVDDNANELEPR	no match
DVNNNANQLEPR	4 Deamidated (NQ)	DVNNDANQLEPR	no match
DVNNNANQLEPR	4 Deamidated (NQ)	NVNNNADQLEPR	no match
DVNNNANQLEPR	4 Deamidated (NQ)	NVNDDANELQPR	no match
DVNNNANQLEPR	4 Deamidated (NQ)	DVDNDANELEPR	no match
DVNNNANQLEPR	4 Deamidated (NQ)	NVNDDADELQPR	no match
DVNNNANQLEPR	4 Deamidated (NQ)	NVNNDADQLQPR	no match
DYVEQQACR	Carbamidomethylation	DYVEQQACR	Triticeae
DYVEQQACR	Carbamidomethylation	DYVQQQACR	no match
DYVEQQACR	Carbamidomethylation	NYVQQQACR	no match
DYVEQQACR	Carbamidomethylation	NYVEQQACR	no match
DYVEQQACRIETPGSPYLAK	Carbamidomethylation	DYVEQQACRIETPGSPYLAK	Triticum
DYVEQQACRIETPGSPYLAK	Carbamidomethylation	DYVQQQACRIETPGSPYLAK	no match
DYVEQQACRIETPGSPYLAK	Carbamidomethylation	NYVEQQACRIQTPGSPYLAK	no match
DYVEQQACRIETPGSPYLAK	Carbamidomethylation	DYVEQQACRIQTPGSPYLAK	no match
DYVEQQACRIETPGSPYLAK	Carbamidomethylation	DYVQQQACRIQTPGSPYLAK	no match
DYVEQQACRIETPGSPYLAK	Carbamidomethylation	NYVQQQACRIETPGSPYLAK	no match
DYVEQQACRIETPGSPYLAK	Carbamidomethylation	NYVQQQACRIQTPGSPYLAK	no match
DYVEQQACRIETPGSPYLAK	Carbamidomethylation	NYVEQQACRIETPGSPYLAK	no match
DYVEQQACR	Deamidated (NQ); Carbamidomethylation	DYVEQQACR	Triticeae
DYVEQQACR	Deamidated (NQ); Carbamidomethylation	DYVEEQACR	no match
DYVEQQACR	Deamidated (NQ); Carbamidomethylation	DYVQQQACR	no match
DYVEQQACR	Deamidated (NQ); Carbamidomethylation	NYVQQQACR	no match
DYVEQQACR	Deamidated (NQ); Carbamidomethylation	NYVQEQACR	no match
DYVEQQACR	Deamidated (NQ); Carbamidomethylation	NYVEEQACR	Triticinae
DYVEQQACR	Deamidated (NQ); Carbamidomethylation	DYVQEQACR	no match
DYVEQQACR	Deamidated (NQ); Carbamidomethylation	DYVQQEACR	no match
DYVEQQACR	Deamidated (NQ); Carbamidomethylation	NYVEQEACR	no match
DYVEQQACR	Deamidated (NQ); Carbamidomethylation	NYVEQQACR	no match
DYVEQQACR	Deamidated (NQ); Carbamidomethylation	NYVQQEACR	no match
DYVEQQACR	Deamidated (NQ); Carbamidomethylation	DYVEQEACR	no match
DVLASMGQLNTK	Oxidation (M)	NVLASMGQLNTK	no match
DVLASMGQLNTK	Oxidation (M)	DVLASMGQLNTK	Neopterygii
DYVEQQACRIETPGSPYLAKQQCCGELANIPQQCR	Carbamidomethylation	NYVEQQACRIQTPGSPYLAKQQCCGELANIPQQCR	no match
DYVEQQACRIETPGSPYLAKQQCCGELANIPQQCR	Carbamidomethylation	NYVEQQACRIETPGSPYLAKQQCCGELANIPQQCR	no match
DYVEQQACRIETPGSPYLAKQQCCGELANIPQQCR	Carbamidomethylation	NYVQQQACRIQTPGSPYLAKQQCCGELANIPQQCR	no match
DYVEQQACRIETPGSPYLAKQQCCGELANIPQQCR	Carbamidomethylation	DYVEQQACRIETPGSPYLAKQQCCGELANIPQQCR	Triticum
DYVEQQACRIETPGSPYLAKQQCCGELANIPQQCR	Carbamidomethylation	DYVQQQACRIQTPGSPYLAKQQCCGQLANIPQQCR	no match
DYVEQQACRIETPGSPYLAKQQCCGELANIPQQCR	Carbamidomethylation	DYVEQQACRIETPGSPYLAKQQCCGQLANIPQQCR	no match
DYVEQQACRIETPGSPYLAKQQCCGELANIPQQCR	Carbamidomethylation	NYVQQQACRIETPGSPYLAKQQCCGQLANIPQQCR	no match
DYVEQQACRIETPGSPYLAKQQCCGELANIPQQCR	Carbamidomethylation	DYVQQQACRIETPGSPYLAKQQCCGELANIPQQCR	no match
DYVEQQACRIETPGSPYLAKQQCCGELANIPQQCR	Carbamidomethylation	DYVEQQACRIQTPGSPYLAKQQCCGELANIPQQCR	no match
DYVEQQACRIETPGSPYLAKQQCCGELANIPQQCR	Carbamidomethylation	DYVEQQACRIQTPGSPYLAKQQCCGQLANIPQQCR	no match
DYVEQQACRIETPGSPYLAKQQCCGELANIPQQCR	Carbamidomethylation	NYVEQQACRIQTPGSPYLAKQQCCGQLANIPQQCR	no match
DYVEQQACRIETPGSPYLAKQQCCGELANIPQQCR	Carbamidomethylation	DYVQQQACRIETPGSPYLAKQQCCGQLANIPQQCR	no match
DYVEQQACRIETPGSPYLAKQQCCGELANIPQQCR	Carbamidomethylation	NYVQQQACRIQTPGSPYLAKQQCCGQLANIPQQCR	no match
DYVEQQACRIETPGSPYLAKQQCCGELANIPQQCR	Carbamidomethylation	DYVQQQACRIQTPGSPYLAKQQCCGELANIPQQCR	no match
DYVEQQACRIETPGSPYLAKQQCCGELANIPQQCR	Carbamidomethylation	NYVEQQACRIETPGSPYLAKQQCCGQLANIPQQCR	no match
DYVEQQACRIETPGSPYLAKQQCCGELANIPQQCR	Carbamidomethylation	NYVQQQACRIETPGSPYLAKQQCCGELANIPQQCR	no match
EACKCIVR	Propionamide (N-term)	QACKCIVR	no match
EACKCIVR	Propionamide (N-term)	EACKCIVR	root
EACFAVEGPK		QACFAVEGPK	no match
EACFAVEGPK		EACFAVEGPK	Metazoa
EACFAVEGPK		EACFAVQGPK	no match
EACFAVEGPK		QACFAVQGPK	no match
EAFGVNMQIVR	Oxidation (M); Deamidated (NQ)	QAFGVNMQIVR	no match
EAFGVNMQIVR	Oxidation (M); Deamidated (NQ)	EAFGVDMQIVR	no match
EAFGVNMQIVR	Oxidation (M); Deamidated (NQ)	EAFGVNMQIVR	Glycine subgen. Soja
EAFGVNMQIVR	Oxidation (M); Deamidated (NQ)	QAFGVNMEIVR	no match
EAFGVNMQIVR	Oxidation (M); Deamidated (NQ)	EAFGVNMEIVR	no match
EAFGVNMQIVR	Oxidation (M); Deamidated (NQ)	QAFGVDMQIVR	no match
EAGPSGPAGPTGAR		QAGPSGPAGPTGAR	no match
EAGPSGPAGPTGAR		EAGPSGPAGPTGAR	Sarcopterygii
EDTSGVVLFIGHVVNPLLSS		EDTSGVVLFIGHVVNPLLSS	Triticinae
EDTSGVVLFIGHVVNPLLSS		ENTSGVVLFIGHVVNPLLSS	no match
EDTSGVVLFIGHVVNPLLSS		QDTSGVVLFIGHVVNPLLSS	no match
EDTSGVVLFIGHVVNPLLSS		QNTSGVVLFIGHVVNPLLSS	no match
EDENNPFYLR		ENENNPFYLR	no match
EDENNPFYLR		QDQNNPFYLR	no match
EDENNPFYLR		EDQNNPFYLR	no match
EDENNPFYLR		QNQNNPFYLR	no match
EDENNPFYLR		ENQNNPFYLR	no match
EDENNPFYLR		EDENNPFYLR	Glycine subgen. Soja
EDENNPFYLR		QDENNPFYLR	no match
EDENNPFYLR		QNENNPFYLR	no match
EAFGVNMQIVR		EAFGVNMQIVR	Glycine subgen. Soja
EAFGVNMQIVR		QAFGVNMQIVR	no match
EDVPSER		QNVPSQR	root
EDVPSER		QDVPSQR	root
EDVPSER		ENVPSER	root
EDVPSER		QNVPSER	root
EDVPSER		EDVPSER	root
EDVPSER		QDVPSER	root
EDVPSER		EDVPSQR	root
EDVPSER		ENVPSQR	root
EALEKFDK		QALQKFNK	root
EALEKFDK		EALEKFDK	root
EALEKFDK		QALEKFNK	root
EALEKFDK		EALQKFDK	root
EALEKFDK		EALQKFNK	root
EALEKFDK		EALEKFNK	root
EALEKFDK		QALEKFDK	root
EALEKFDK		QALQKFDK	root
EFIAGIVGR		QFIAGIVGR	Azospirillum
EFIAGIVGR		EFIAGIVGR	Triticinae
EFTPVLQADFQK		QFTPVLQANFQK	no match
EFTPVLQADFQK		EFTPVLQANFQK	no match
EFTPVLQADFQK		EFTPVLQADFQK	Metazoa
EFTPVLQADFQK		QFTPVLQADFQK	no match
EGCFVLEGPK		EGCFVLQGPK	no match
EGCFVLEGPK		EGCFVLEGPK	Ovis aries
EGCFVLEGPK		QGCFVLQGPK	no match
EGCFVLEGPK		QGCFVLEGPK	no match
EGEASEQLQCER	Carbamidomethylation	EGEASEQLQCER	Triticeae
EGEASEQLQCER	Carbamidomethylation	QGEASQQLQCER	no match
EGEASEQLQCER	Carbamidomethylation	EGQASQQLQCER	no match
EGEASEQLQCER	Carbamidomethylation	QGEASEQLQCER	no match
EGEASEQLQCER	Carbamidomethylation	QGQASQQLQCER	no match
EGEASEQLQCER	Carbamidomethylation	EGQASEQLQCQR	no match
EGEASEQLQCER	Carbamidomethylation	EGEASEQLQCQR	no match
EGEASEQLQCER	Carbamidomethylation	EGEASQQLQCER	no match
EGEASEQLQCER	Carbamidomethylation	QGQASEQLQCQR	no match
EGEASEQLQCER	Carbamidomethylation	EGQASEQLQCER	no match
EGEASEQLQCER	Carbamidomethylation	QGQASEQLQCER	no match
EGEASEQLQCER	Carbamidomethylation	EGQASQQLQCQR	no match
EGEASEQLQCER	Carbamidomethylation	QGQASQQLQCQR	no match
EGEASEQLQCER	Carbamidomethylation	EGEASQQLQCQR	no match
EGEASEQLQCER	Carbamidomethylation	QGEASEQLQCQR	no match
EGEASEQLQCER	Carbamidomethylation	QGEASQQLQCQR	no match
EGLNVACENALPR	Carbamidomethylation	EGLNVACENALPR	Triticeae
EGLNVACENALPR	Carbamidomethylation	QGLNVACENALPR	no match
EGLNVACENALPR	Carbamidomethylation	QGLNVACQNALPR	no match
EGLNVACENALPR	Carbamidomethylation	EGLNVACQNALPR	no match
EGCQYISFK		QGCQYISFK	no match
EGCQYISFK		EGCQYISFK	Poaceae
EGPVGLPGIDGRPGPIGPAGAR		EGPVGLPGIDGRPGPIGPAGAR	Mammalia
EGPVGLPGIDGRPGPIGPAGAR		QGPVGLPGIDGRPGPIGPAGAR	no match
EGPVGLPGIDGRPGPIGPAGAR		EGPVGLPGINGRPGPIGPAGAR	no match
EGPVGLPGIDGRPGPIGPAGAR		QGPVGLPGINGRPGPIGPAGAR	no match
EIVPNSAEER	Phosphorylation	EIVPNSAEQR	no match
EIVPNSAEER	Phosphorylation	EIVPNSAQER	no match
EIVPNSAEER	Phosphorylation	EIVPNSAQQR	no match
EIVPNSAEER	Phosphorylation	QIVPNSAQER	no match
EIVPNSAEER	Phosphorylation	QIVPNSAEER	no match
EIVPNSAEER	Phosphorylation	QIVPNSAEQR	no match
EIVPNSAEER	Phosphorylation	QIVPNSAQQR	no match
EIVPNSAEER	Phosphorylation	EIVPNSAEER	Bovinae
EGIHAQQKEPMIGVNQELAYF	Oxidation (M)	QGIHAQQKQPMIGVNQQLAYF	no match
EGIHAQQKEPMIGVNQELAYF	Oxidation (M)	QGIHAQQKEPMIGVNQELAYF	no match
EGIHAQQKEPMIGVNQELAYF	Oxidation (M)	EGIHAQQKQPMIGVNQELAYF	no match
EGIHAQQKEPMIGVNQELAYF	Oxidation (M)	EGIHAQQKQPMIGVNQQLAYF	no match
EGIHAQQKEPMIGVNQELAYF	Oxidation (M)	QGIHAQQKQPMIGVNQELAYF	no match
EGIHAQQKEPMIGVNQELAYF	Oxidation (M)	QGIHAQQKEPMIGVNQQLAYF	no match
EGIHAQQKEPMIGVNQELAYF	Oxidation (M)	EGIHAQQKEPMIGVNQQLAYF	no match
EGIHAQQKEPMIGVNQELAYF	Oxidation (M)	EGIHAQQKEPMIGVNQELAYF	Bovinae
EHGAQEGQAGTGAFPR		QHGAQEGQAGTGAFPR	no match
EHGAQEGQAGTGAFPR		QHGAQQGQAGTGAFPR	no match
EHGAQEGQAGTGAFPR		EHGAQQGQAGTGAFPR	no match
EHGAQEGQAGTGAFPR		EHGAQEGQAGTGAFPR	Triticeae
EIYIQQGK		EIYIQQGK	root
EIYIQQGK		QIYIQQGK	root
ELAAISSNCR	Carbamidomethylation	ELAAISSNCR	Triticinae
ELAAISSNCR	Carbamidomethylation	QLAAISSNCR	no match
EITLGFVDLLR		EITLGFVNLLR	Cuscuta macrocephala
EITLGFVDLLR		QITLGFVNLLR	no match
EITLGFVDLLR		EITLGFVDLLR	Eukaryota
EITLGFVDLLR		QITLGFVDLLR	Streptophytina
ELEELNVPGEIVE		QLQELNVPGQIVQ	no match
ELEELNVPGEIVE		ELEELNVPGEIVQ	no match
ELEELNVPGEIVE		QLEQLNVPGEIVE	no match
ELEELNVPGEIVE		QLEELNVPGQIVE	no match
ELEELNVPGEIVE		QLQQLNVPGEIVQ	no match
ELEELNVPGEIVE		QLEQLNVPGQIVE	no match
ELEELNVPGEIVE		QLEELNVPGEIVQ	no match
ELEELNVPGEIVE		QLEELNVPGEIVE	no match
ELEELNVPGEIVE		ELEQLNVPGQIVQ	no match
ELEELNVPGEIVE		QLEQLNVPGQIVQ	no match
ELEELNVPGEIVE		ELQELNVPGQIVE	no match
ELEELNVPGEIVE		ELEQLNVPGQIVE	no match
ELEELNVPGEIVE		ELQELNVPGEIVQ	no match
ELEELNVPGEIVE		QLQQLNVPGEIVE	no match
ELEELNVPGEIVE		QLEQLNVPGEIVQ	no match
ELEELNVPGEIVE		ELQELNVPGQIVQ	no match
ELEELNVPGEIVE		QLQQLNVPGQIVQ	no match
ELEELNVPGEIVE		ELQQLNVPGQIVQ	no match
ELEELNVPGEIVE		ELQQLNVPGQIVE	no match
ELEELNVPGEIVE		ELEELNVPGEIVE	Bovinae
ELEELNVPGEIVE		ELEQLNVPGEIVE	no match
ELEELNVPGEIVE		QLEELNVPGQIVQ	no match
ELEELNVPGEIVE		ELEQLNVPGEIVQ	no match
ELEELNVPGEIVE		ELQQLNVPGEIVQ	no match
ELEELNVPGEIVE		QLQELNVPGQIVE	no match
ELEELNVPGEIVE		ELEELNVPGQIVQ	no match
ELEELNVPGEIVE		QLQELNVPGEIVE	no match
ELEELNVPGEIVE		ELEELNVPGQIVE	no match
ELEELNVPGEIVE		ELQQLNVPGEIVE	no match
ELEELNVPGEIVE		QLQELNVPGEIVQ	no match
ELEELNVPGEIVE		ELQELNVPGEIVE	no match
ELEELNVPGEIVE		QLQQLNVPGQIVE	no match
ELEELNVPGEIVE	Deamidated (NQ)	QLQELNVPGQIVQ	no match
ELEELNVPGEIVE	Deamidated (NQ)	ELEELNVPGEIVQ	no match
ELEELNVPGEIVE	Deamidated (NQ)	ELEQLDVPGEIVE	no match
ELEELNVPGEIVE	Deamidated (NQ)	QLEQLNVPGEIVE	no match
ELEELNVPGEIVE	Deamidated (NQ)	QLQQLDVPGQIVQ	no match
ELEELNVPGEIVE	Deamidated (NQ)	QLEQLDVPGEIVQ	no match
ELEELNVPGEIVE	Deamidated (NQ)	QLEELNVPGQIVE	no match
ELEELNVPGEIVE	Deamidated (NQ)	ELQQLDVPGQIVQ	no match
ELEELNVPGEIVE	Deamidated (NQ)	ELEQLDVPGQIVQ	no match
ELEELNVPGEIVE	Deamidated (NQ)	QLQQLNVPGEIVQ	no match
ELEELNVPGEIVE	Deamidated (NQ)	QLEQLNVPGQIVE	no match
ELEELNVPGEIVE	Deamidated (NQ)	ELEELDVPGQIVE	no match
ELEELNVPGEIVE	Deamidated (NQ)	ELQELDVPGQIVE	no match
ELEELNVPGEIVE	Deamidated (NQ)	QLEELNVPGEIVQ	no match
ELEELNVPGEIVE	Deamidated (NQ)	ELQELDVPGQIVQ	no match
ELEELNVPGEIVE	Deamidated (NQ)	ELEQLDVPGQIVE	no match
ELEELNVPGEIVE	Deamidated (NQ)	QLEELNVPGEIVE	no match
ELEELNVPGEIVE	Deamidated (NQ)	ELEQLNVPGQIVQ	no match
ELEELNVPGEIVE	Deamidated (NQ)	QLEQLNVPGQIVQ	no match
ELEELNVPGEIVE	Deamidated (NQ)	ELEELDVPGQIVQ	no match
ELEELNVPGEIVE	Deamidated (NQ)	QLQELDVPGQIVQ	no match
ELEELNVPGEIVE	Deamidated (NQ)	ELEQLNVPGQIVE	no match
ELEELNVPGEIVE	Deamidated (NQ)	ELQELNVPGEIVQ	no match
ELEELNVPGEIVE	Deamidated (NQ)	QLQQLNVPGEIVE	no match
ELEELNVPGEIVE	Deamidated (NQ)	QLEQLNVPGEIVQ	no match
ELEELNVPGEIVE	Deamidated (NQ)	ELQELNVPGQIVQ	no match
ELEELNVPGEIVE	Deamidated (NQ)	QLQQLNVPGQIVQ	no match
ELEELNVPGEIVE	Deamidated (NQ)	ELQQLNVPGQIVQ	no match
ELEELNVPGEIVE	Deamidated (NQ)	ELQQLNVPGQIVE	no match
ELEELNVPGEIVE	Deamidated (NQ)	ELQELDVPGEIVE	no match
ELEELNVPGEIVE	Deamidated (NQ)	ELEQLDVPGEIVQ	no match
ELEELNVPGEIVE	Deamidated (NQ)	ELEELNVPGEIVE	Bovinae
ELEELNVPGEIVE	Deamidated (NQ)	QLQELDVPGEIVQ	no match
ELEELNVPGEIVE	Deamidated (NQ)	QLEQLDVPGQIVE	no match
ELEELNVPGEIVE	Deamidated (NQ)	ELEQLNVPGEIVE	no match
ELEELNVPGEIVE	Deamidated (NQ)	QLQQLNVPGQIVE	no match
ELEELNVPGEIVE	Deamidated (NQ)	QLEELNVPGQIVQ	no match
ELEELNVPGEIVE	Deamidated (NQ)	QLQQLDVPGQIVE	no match
ELEELNVPGEIVE	Deamidated (NQ)	ELEQLNVPGEIVQ	no match
ELEELNVPGEIVE	Deamidated (NQ)	QLEELDVPGEIVE	no match
ELEELNVPGEIVE	Deamidated (NQ)	QLEELDVPGEIVQ	no match
ELEELNVPGEIVE	Deamidated (NQ)	ELQELDVPGEIVQ	no match
ELEELNVPGEIVE	Deamidated (NQ)	ELQELNVPGQIVE	no match
ELEELNVPGEIVE	Deamidated (NQ)	QLEELDVPGQIVQ	no match
ELEELNVPGEIVE	Deamidated (NQ)	QLEQLDVPGEIVE	no match
ELEELNVPGEIVE	Deamidated (NQ)	QLQQLDVPGEIVQ	no match
ELEELNVPGEIVE	Deamidated (NQ)	QLQELDVPGEIVE	no match
ELEELNVPGEIVE	Deamidated (NQ)	ELQQLNVPGEIVQ	no match
ELEELNVPGEIVE	Deamidated (NQ)	ELEELDVPGEIVQ	no match
ELEELNVPGEIVE	Deamidated (NQ)	QLQELNVPGQIVE	no match
ELEELNVPGEIVE	Deamidated (NQ)	ELEELNVPGQIVQ	no match
ELEELNVPGEIVE	Deamidated (NQ)	QLEQLDVPGQIVQ	no match
ELEELNVPGEIVE	Deamidated (NQ)	ELQQLDVPGQIVE	no match
ELEELNVPGEIVE	Deamidated (NQ)	QLQELNVPGEIVE	no match
ELEELNVPGEIVE	Deamidated (NQ)	ELEELNVPGQIVE	no match
ELEELNVPGEIVE	Deamidated (NQ)	ELQQLNVPGEIVE	no match
ELEELNVPGEIVE	Deamidated (NQ)	QLEELDVPGQIVE	no match
ELEELNVPGEIVE	Deamidated (NQ)	QLQQLDVPGEIVE	no match
ELEELNVPGEIVE	Deamidated (NQ)	QLQELDVPGQIVE	no match
ELEELNVPGEIVE	Deamidated (NQ)	QLQELNVPGEIVQ	no match
ELEELNVPGEIVE	Deamidated (NQ)	ELQQLDVPGEIVE	no match
ELEELNVPGEIVE	Deamidated (NQ)	ELQELNVPGEIVE	no match
ELEELNVPGEIVE	Deamidated (NQ)	ELEELDVPGEIVE	no match
ELEELNVPGEIVE	Deamidated (NQ)	ELQQLDVPGEIVQ	no match
ELAFNYPSEMVN		ELAFNYPSEMVN	Glycine subgen. Soja
ELAFNYPSEMVN		QLAFNYPSEMVN	no match
ELAFNYPSEMVN		QLAFNYPSQMVN	no match
ELAFNYPSEMVN		ELAFNYPSQMVN	no match
ELQELQER		QLQQLQQR	root
ELQELQER		ELQQLQER	root
ELQELQER		QLQQLQER	root
ELQELQER		ELQQLQQR	root
ELQELQER		QLQELQQR	root
ELQELQER		ELQELQER	root
ELQELQER		ELQELQQR	root
ELQELQER		QLQELQER	root
ELINSWVESQTNGIIR	Deamidated (NQ)	QLINSWVQSETNGIIR	no match
ELINSWVESQTNGIIR	Deamidated (NQ)	ELIDSWVESQTNGIIR	Gallus gallus
ELINSWVESQTNGIIR	Deamidated (NQ)	QLINSWVESQTDGIIR	no match
ELINSWVESQTNGIIR	Deamidated (NQ)	QLINSWVQSQTNGIIR	no match
ELINSWVESQTNGIIR	Deamidated (NQ)	ELINSWVESQTDGIIR	Gallus gallus
ELINSWVESQTNGIIR	Deamidated (NQ)	QLINSWVQSQTDGIIR	no match
ELINSWVESQTNGIIR	Deamidated (NQ)	ELINSWVQSQTDGIIR	no match
ELINSWVESQTNGIIR	Deamidated (NQ)	ELINSWVQSQTNGIIR	no match
ELINSWVESQTNGIIR	Deamidated (NQ)	ELINSWVESETNGIIR	no match
ELINSWVESQTNGIIR	Deamidated (NQ)	ELINSWVESQTNGIIR	Aves
ELINSWVESQTNGIIR	Deamidated (NQ)	QLIDSWVQSQTNGIIR	no match
ELINSWVESQTNGIIR	Deamidated (NQ)	QLIDSWVESQTNGIIR	no match
ELINSWVESQTNGIIR	Deamidated (NQ)	QLINSWVESETNGIIR	no match
ELINSWVESQTNGIIR	Deamidated (NQ)	QLINSWVESQTNGIIR	no match
ELINSWVESQTNGIIR	Deamidated (NQ)	ELIDSWVQSQTNGIIR	no match
ELINSWVESQTNGIIR	Deamidated (NQ)	ELINSWVQSETNGIIR	no match
ELPDPQESIQR		ELPNPQQSIQR	no match
ELPDPQESIQR		QLPDPQESIQR	Cervidae
ELPDPQESIQR		QLPDPQQSIQR	no match
ELPDPQESIQR		QLPNPQQSIQR	no match
ELPDPQESIQR		ELPDPQQSIQR	no match
ELPDPQESIQR		ELPDPQESIQR	Pecora
ELPDPQESIQR		ELPNPQESIQR	no match
ELPDPQESIQR		QLPNPQESIQR	no match
ELYDASQHCR	Carbamidomethylation	QLYNASQHCR	no match
ELYDASQHCR	Carbamidomethylation	QLYDASQHCR	no match
ELYDASQHCR	Carbamidomethylation	ELYNASQHCR	no match
ELYDASQHCR	Carbamidomethylation	ELYDASQHCR	Triticinae
ELQESSLEACR	Carbamidomethylation	ELQESSLQACR	no match
ELQESSLEACR	Carbamidomethylation	ELQQSSLEACR	no match
ELQESSLEACR	Carbamidomethylation	QLQESSLQACR	no match
ELQESSLEACR	Carbamidomethylation	ELQESSLEACR	Pooideae
ELQESSLEACR	Carbamidomethylation	QLQQSSLQACR	no match
ELQESSLEACR	Carbamidomethylation	ELQQSSLQACR	no match
ELQESSLEACR	Carbamidomethylation	QLQQSSLEACR	Lolium multiflorum
ELQESSLEACR	Carbamidomethylation	QLQESSLEACR	no match
ELYRGGLEPINFQTAADQAR		QLYRGGLQPINFQTAANQAR	no match
ELYRGGLEPINFQTAADQAR		QLYRGGLEPINFQTAANQAR	no match
ELYRGGLEPINFQTAADQAR		QLYRGGLEPINFQTAADQAR	no match
ELYRGGLEPINFQTAADQAR		QLYRGGLQPINFQTAADQAR	no match
ELYRGGLEPINFQTAADQAR		ELYRGGLEPINFQTAANQAR	no match
ELYRGGLEPINFQTAADQAR		ELYRGGLEPINFQTAADQAR	Gallus gallus
ELYRGGLEPINFQTAADQAR		ELYRGGLQPINFQTAADQAR	no match
ELYRGGLEPINFQTAADQAR		ELYRGGLQPINFQTAANQAR	no match
EMQWDFVR	Oxidation (M)	EMQWNFVR	no match
EMQWDFVR	Oxidation (M)	EMQWDFVR	Triticum
EMQWDFVR	Oxidation (M)	QMQWNFVR	no match
EMQWDFVR	Oxidation (M)	QMQWDFVR	Triticinae
ENLCSTFCK		ENLCSTFCK	Bovinae
ENLCSTFCK		QNLCSTFCK	no match
EPMIGVNQELAY	Oxidation (M);Deamidated (NQ)	QPMIGVNEQLAY	no match
EPMIGVNQELAY	Oxidation (M);Deamidated (NQ)	QPMIGVDQQLAY	no match
EPMIGVNQELAY	Oxidation (M);Deamidated (NQ)	EPMIGVNEQLAY	no match
EPMIGVNQELAY	Oxidation (M);Deamidated (NQ)	QPMIGVNQQLAY	no match
EPMIGVNQELAY	Oxidation (M);Deamidated (NQ)	QPMIGVNQELAY	no match
EPMIGVNQELAY	Oxidation (M);Deamidated (NQ)	EPMIGVDQQLAY	no match
EPMIGVNQELAY	Oxidation (M);Deamidated (NQ)	EPMIGVDQELAY	no match
EPMIGVNQELAY	Oxidation (M);Deamidated (NQ)	EPMIGVNQQLAY	no match
EPMIGVNQELAY	Oxidation (M);Deamidated (NQ)	QPMIGVNEELAY	no match
EPMIGVNQELAY	Oxidation (M);Deamidated (NQ)	EPMIGVNQELAY	Bovinae
EPMIGVNQELAY	Oxidation (M);Deamidated (NQ)	EPMIGVNEELAY	no match
EPMIGVNQELAY	Oxidation (M);Deamidated (NQ)	QPMIGVDQELAY	no match
EPMIGVNQELA	Oxidation (M);2 Deamidated (NQ)	QPMIGVNQELA	no match
EPMIGVNQELA	Oxidation (M);2 Deamidated (NQ)	QPMIGVDQELA	no match
EPMIGVNQELA	Oxidation (M);2 Deamidated (NQ)	QPMIGVNEQLA	no match
EPMIGVNQELA	Oxidation (M);2 Deamidated (NQ)	EPMIGVNEELA	no match
EPMIGVNQELA	Oxidation (M);2 Deamidated (NQ)	EPMIGVDEQLA	no match
EPMIGVNQELA	Oxidation (M);2 Deamidated (NQ)	QPMIGVNEELA	no match
EPMIGVNQELA	Oxidation (M);2 Deamidated (NQ)	EPMIGVDQELA	no match
EPMIGVNQELA	Oxidation (M);2 Deamidated (NQ)	EPMIGVNQQLA	no match
EPMIGVNQELA	Oxidation (M);2 Deamidated (NQ)	EPMIGVNEQLA	no match
EPMIGVNQELA	Oxidation (M);2 Deamidated (NQ)	QPMIGVDEELA	no match
EPMIGVNQELA	Oxidation (M);2 Deamidated (NQ)	QPMIGVDQQLA	no match
EPMIGVNQELA	Oxidation (M);2 Deamidated (NQ)	QPMIGVNQQLA	no match
EPMIGVNQELA	Oxidation (M);2 Deamidated (NQ)	QPMIGVDEQLA	no match
EPMIGVNQELA	Oxidation (M);2 Deamidated (NQ)	EPMIGVDEELA	no match
EPMIGVNQELA	Oxidation (M);2 Deamidated (NQ)	EPMIGVNQELA	Bovinae
EPMIGVNQELA	Oxidation (M);2 Deamidated (NQ)	EPMIGVDQQLA	no match
ENQSVLITGESGAGK		ENQSVLITGESGAGK	Eukaryota
ENQSVLITGESGAGK		QNQSVLITGESGAGK	Gadus morhua
ENQSVLITGESGAGK		ENQSVLITGQSGAGK	no match
ENQSVLITGESGAGK		QNQSVLITGQSGAGK	no match
EPMIGVNQELAYF	Oxidation (M)	EPMIGVNQQLAYF	no match
EPMIGVNQELAYF	Oxidation (M)	QPMIGVNQELAYF	no match
EPMIGVNQELAYF	Oxidation (M)	EPMIGVNQELAYF	Bovinae
EPMIGVNQELAYF	Oxidation (M)	QPMIGVNQQLAYF	no match
EPVLGPVR		QPVLGPVR	root
EPVLGPVR		EPVLGPVR	root
EPMIGVNQELAYFYPE	Oxidation (M)	QPMIGVNQELAYFYPQ	no match
EPMIGVNQELAYFYPE	Oxidation (M)	EPMIGVNQQLAYFYPQ	no match
EPMIGVNQELAYFYPE	Oxidation (M)	QPMIGVNQQLAYFYPE	no match
EPMIGVNQELAYFYPE	Oxidation (M)	EPMIGVNQELAYFYPE	Bovinae
EPMIGVNQELAYFYPE	Oxidation (M)	QPMIGVNQELAYFYPE	no match
EPMIGVNQELAYFYPE	Oxidation (M)	EPMIGVNQQLAYFYPE	no match
EPMIGVNQELAYFYPE	Oxidation (M)	QPMIGVNQQLAYFYPQ	no match
EPMIGVNQELAYFYPE	Oxidation (M)	EPMIGVNQELAYFYPQ	Bubalus bubalis
ESYFVDAQPQQKEEGSKGR		QSYFVDAQPQQKEEGSKGR	no match
ESYFVDAQPQQKEEGSKGR		QSYFVNAQPQQKEEGSKGR	no match
ESYFVDAQPQQKEEGSKGR		QSYFVDAQPQQKQEGSKGR	no match
ESYFVDAQPQQKEEGSKGR		ESYFVDAQPQQKEQGSKGR	no match
ESYFVDAQPQQKEEGSKGR		ESYFVNAQPQQKQEGSKGR	no match
ESYFVDAQPQQKEEGSKGR		QSYFVDAQPQQKQQGSKGR	no match
ESYFVDAQPQQKEEGSKGR		ESYFVNAQPQQKEEGSKGR	no match
ESYFVDAQPQQKEEGSKGR		ESYFVNAQPQQKEQGSKGR	no match
ESYFVDAQPQQKEEGSKGR		ESYFVNAQPQQKQQGSKGR	no match
ESYFVDAQPQQKEEGSKGR		QSYFVNAQPQQKQQGSKGR	no match
ESYFVDAQPQQKEEGSKGR		ESYFVDAQPQQKQQGSKGR	no match
ESYFVDAQPQQKEEGSKGR		QSYFVNAQPQQKQEGSKGR	no match
ESYFVDAQPQQKEEGSKGR		ESYFVDAQPQQKEEGSKGR	Glycine subgen. Soja
ESYFVDAQPQQKEEGSKGR		ESYFVDAQPQQKQEGSKGR	no match
ESYFVDAQPQQKEEGSKGR		QSYFVNAQPQQKEQGSKGR	no match
ESYFVDAQPQQKEEGSKGR		QSYFVDAQPQQKEQGSKGR	no match
ESYFVDAQPK		QSYFVNAQPK	no match
ESYFVDAQPK		ESYFVNAQPK	no match
ESYFVDAQPK		QSYFVDAQPK	no match
ESYFVDAQPK		ESYFVDAQPK	Glycine subgen. Soja
EQCGSQAGGATCPNCLCCSR	Carbamidomethylation	QQCGSQAGGATCPNCLCCSR	Triticeae
EQCGSQAGGATCPNCLCCSR	Carbamidomethylation	EQCGSQAGGATCPNCLCCSR	Pooideae
ETICTMR		QTICTMR	root
ETICTMR		ETICTMR	root
ETLNPNALSLPR		QTLNPNALSLPR	no match
ETLNPNALSLPR		ETLNPNALSLPR	Ginkgo biloba
ETMMFSGSFR		ETMMFSGSFR	Sesamum indicum
ETMMFSGSFR		QTMMFSGSFR	no match
EVLNENLLR	2 Deamidated (NQ)	QVLDEDLLR	root
EVLNENLLR	2 Deamidated (NQ)	QVLDENLLR	root
EVLNENLLR	2 Deamidated (NQ)	QVLNENLLR	no match
EVLNENLLR	2 Deamidated (NQ)	EVLDEDLLR	root
EVLNENLLR	2 Deamidated (NQ)	QVLNQNLLR	no match
EVLNENLLR	2 Deamidated (NQ)	EVLNQNLLR	Astyanax mexicanus
EVLNENLLR	2 Deamidated (NQ)	EVLDQNLLR	root
EVLNENLLR	2 Deamidated (NQ)	EVLNQDLLR	Ascomycota
EVLNENLLR	2 Deamidated (NQ)	QVLDQDLLR	root
EVLNENLLR	2 Deamidated (NQ)	QVLDQNLLR	no match
EVLNENLLR	2 Deamidated (NQ)	EVLDENLLR	root
EVLNENLLR	2 Deamidated (NQ)	EVLNEDLLR	root
EVLNENLLR	2 Deamidated (NQ)	QVLNEDLLR	root
EVLNENLLR	2 Deamidated (NQ)	QVLNQDLLR	root
EVLNENLLR	2 Deamidated (NQ)	EVLDQDLLR	Quisquiliibacterium transsilvanicum
EVLNENLLR	2 Deamidated (NQ)	EVLNENLLR	Eukaryota
EVGGGGGSQQCPQERPK	Glu->pyro-Glu; Carbamidomethylation	EVGGGGGSQQCPQERPK	root
EVGGGGGSQQCPQERPK	Glu->pyro-Glu; Carbamidomethylation	QVGGGGGSQQCPQQRPK	no match
EVGGGGGSQQCPQERPK	Glu->pyro-Glu; Carbamidomethylation	QVGGGGGSQQCPQERPK	no match
EVGGGGGSQQCPQERPK	Glu->pyro-Glu; Carbamidomethylation	EVGGGGGSQQCPQQRPK	no match
EVLNENLLR	Deamidated (NQ)	QVLDENLLR	root
EVLNENLLR	Deamidated (NQ)	QVLNENLLR	no match
EVLNENLLR	Deamidated (NQ)	QVLNQNLLR	no match
EVLNENLLR	Deamidated (NQ)	EVLNQNLLR	Astyanax mexicanus
EVLNENLLR	Deamidated (NQ)	EVLDQNLLR	root
EVLNENLLR	Deamidated (NQ)	EVLNQDLLR	Ascomycota
EVLNENLLR	Deamidated (NQ)	QVLDQNLLR	no match
EVLNENLLR	Deamidated (NQ)	EVLDENLLR	root
EVLNENLLR	Deamidated (NQ)	EVLNEDLLR	root
EVLNENLLR	Deamidated (NQ)	QVLNEDLLR	root
EVLNENLLR	Deamidated (NQ)	QVLNQDLLR	root
EVLNENLLR	Deamidated (NQ)	EVLNENLLR	Eukaryota
EVQMDFVR		QVQMDFVR	Nitrospirillum viridazoti
EVQMDFVR		EVQMNFVR	no match
EVQMDFVR		QVQMNFVR	no match
EVQMDFVR		EVQMDFVR	Eukaryota
EVLNENLLR		QVLNQNLLR	no match
EVLNENLLR		EVLNQNLLR	Astyanax mexicanus
EVLNENLLR		QVLNENLLR	no match
EVLNENLLR		EVLNENLLR	Eukaryota
EVVKLTAASITAVCRLPIVVDASGDGAYVCKDVAAYPDA	Carbamidomethylation	QVVKLTAASITAVCRLPIVVDASGDGAYVCKNVAAYPDA	no match
EVVKLTAASITAVCRLPIVVDASGDGAYVCKDVAAYPDA	Carbamidomethylation	EVVKLTAASITAVCRLPIVVNASGNGAYVCKNVAAYPDA	no match
EVVKLTAASITAVCRLPIVVDASGDGAYVCKDVAAYPDA	Carbamidomethylation	EVVKLTAASITAVCRLPIVVNASGDGAYVCKDVAAYPNA	no match
EVVKLTAASITAVCRLPIVVDASGDGAYVCKDVAAYPDA	Carbamidomethylation	QVVKLTAASITAVCRLPIVVDASGDGAYVCKDVAAYPDA	no match
EVVKLTAASITAVCRLPIVVDASGDGAYVCKDVAAYPDA	Carbamidomethylation	QVVKLTAASITAVCRLPIVVNASGDGAYVCKDVAAYPDA	no match
EVVKLTAASITAVCRLPIVVDASGDGAYVCKDVAAYPDA	Carbamidomethylation	QVVKLTAASITAVCRLPIVVNASGNGAYVCKDVAAYPDA	no match
EVVKLTAASITAVCRLPIVVDASGDGAYVCKDVAAYPDA	Carbamidomethylation	EVVKLTAASITAVCRLPIVVDASGDGAYVCKNVAAYPDA	no match
EVVKLTAASITAVCRLPIVVDASGDGAYVCKDVAAYPDA	Carbamidomethylation	EVVKLTAASITAVCRLPIVVNASGDGAYVCKNVAAYPDA	no match
EVVKLTAASITAVCRLPIVVDASGDGAYVCKDVAAYPDA	Carbamidomethylation	QVVKLTAASITAVCRLPIVVDASGNGAYVCKNVAAYPDA	no match
EVVKLTAASITAVCRLPIVVDASGDGAYVCKDVAAYPDA	Carbamidomethylation	EVVKLTAASITAVCRLPIVVNASGNGAYVCKDVAAYPNA	no match
EVVKLTAASITAVCRLPIVVDASGDGAYVCKDVAAYPDA	Carbamidomethylation	QVVKLTAASITAVCRLPIVVNASGNGAYVCKNVAAYPNA	no match
EVVKLTAASITAVCRLPIVVDASGDGAYVCKDVAAYPDA	Carbamidomethylation	QVVKLTAASITAVCRLPIVVNASGDGAYVCKDVAAYPNA	no match
EVVKLTAASITAVCRLPIVVDASGDGAYVCKDVAAYPDA	Carbamidomethylation	EVVKLTAASITAVCRLPIVVNASGNGAYVCKNVAAYPNA	no match
EVVKLTAASITAVCRLPIVVDASGDGAYVCKDVAAYPDA	Carbamidomethylation	EVVKLTAASITAVCRLPIVVNASGDGAYVCKNVAAYPNA	no match
EVVKLTAASITAVCRLPIVVDASGDGAYVCKDVAAYPDA	Carbamidomethylation	QVVKLTAASITAVCRLPIVVDASGNGAYVCKDVAAYPDA	no match
EVVKLTAASITAVCRLPIVVDASGDGAYVCKDVAAYPDA	Carbamidomethylation	EVVKLTAASITAVCRLPIVVDASGNGAYVCKNVAAYPNA	no match
EVVKLTAASITAVCRLPIVVDASGDGAYVCKDVAAYPDA	Carbamidomethylation	EVVKLTAASITAVCRLPIVVDASGDGAYVCKDVAAYPDA	Triticeae
EVVKLTAASITAVCRLPIVVDASGDGAYVCKDVAAYPDA	Carbamidomethylation	EVVKLTAASITAVCRLPIVVNASGDGAYVCKDVAAYPDA	no match
EVVKLTAASITAVCRLPIVVDASGDGAYVCKDVAAYPDA	Carbamidomethylation	EVVKLTAASITAVCRLPIVVDASGDGAYVCKNVAAYPNA	no match
EVVKLTAASITAVCRLPIVVDASGDGAYVCKDVAAYPDA	Carbamidomethylation	QVVKLTAASITAVCRLPIVVNASGDGAYVCKNVAAYPNA	no match
EVVKLTAASITAVCRLPIVVDASGDGAYVCKDVAAYPDA	Carbamidomethylation	QVVKLTAASITAVCRLPIVVDASGDGAYVCKNVAAYPNA	no match
EVVKLTAASITAVCRLPIVVDASGDGAYVCKDVAAYPDA	Carbamidomethylation	QVVKLTAASITAVCRLPIVVNASGNGAYVCKNVAAYPDA	no match
EVVKLTAASITAVCRLPIVVDASGDGAYVCKDVAAYPDA	Carbamidomethylation	QVVKLTAASITAVCRLPIVVNASGDGAYVCKNVAAYPDA	no match
EVVKLTAASITAVCRLPIVVDASGDGAYVCKDVAAYPDA	Carbamidomethylation	EVVKLTAASITAVCRLPIVVNASGNGAYVCKDVAAYPDA	no match
EVVKLTAASITAVCRLPIVVDASGDGAYVCKDVAAYPDA	Carbamidomethylation	EVVKLTAASITAVCRLPIVVDASGNGAYVCKNVAAYPDA	no match
EVVKLTAASITAVCRLPIVVDASGDGAYVCKDVAAYPDA	Carbamidomethylation	QVVKLTAASITAVCRLPIVVDASGDGAYVCKDVAAYPNA	no match
EVVKLTAASITAVCRLPIVVDASGDGAYVCKDVAAYPDA	Carbamidomethylation	EVVKLTAASITAVCRLPIVVDASGNGAYVCKDVAAYPNA	no match
EVVKLTAASITAVCRLPIVVDASGDGAYVCKDVAAYPDA	Carbamidomethylation	QVVKLTAASITAVCRLPIVVDASGNGAYVCKNVAAYPNA	no match
EVVKLTAASITAVCRLPIVVDASGDGAYVCKDVAAYPDA	Carbamidomethylation	EVVKLTAASITAVCRLPIVVDASGDGAYVCKDVAAYPNA	no match
EVVKLTAASITAVCRLPIVVDASGDGAYVCKDVAAYPDA	Carbamidomethylation	QVVKLTAASITAVCRLPIVVDASGNGAYVCKDVAAYPNA	no match
EVVKLTAASITAVCRLPIVVDASGDGAYVCKDVAAYPDA	Carbamidomethylation	EVVKLTAASITAVCRLPIVVDASGNGAYVCKDVAAYPDA	no match
EVVKLTAASITAVCRLPIVVDASGDGAYVCKDVAAYPDA	Carbamidomethylation	QVVKLTAASITAVCRLPIVVNASGNGAYVCKDVAAYPNA	no match
EVVKLTAASITAVCR	Carbamidomethylation	QVVKLTAASITAVCR	no match
EVVKLTAASITAVCR	Carbamidomethylation	EVVKLTAASITAVCR	Triticeae
EYVAQQTCGISISGSAVSTEPGNTPR	Carbamidomethylation	EYVAQQTCGISISGSAVSTQPGNTPR	no match
EYVAQQTCGISISGSAVSTEPGNTPR	Carbamidomethylation	QYVAQQTCGISISGSAVSTQPGNTPR	no match
EYVAQQTCGISISGSAVSTEPGNTPR	Carbamidomethylation	EYVAQQTCGISISGSAVSTEPGNTPR	Triticinae
EYVAQQTCGISISGSAVSTEPGNTPR	Carbamidomethylation	QYVAQQTCGISISGSAVSTEPGNTPR	no match
EYVAQQTCGVGIVGSPVSTEPGNTPR	Carbamidomethylation	QYVAQQTCGVGIVGSPVSTQPGNTPR	no match
EYVAQQTCGVGIVGSPVSTEPGNTPR	Carbamidomethylation	EYVAQQTCGVGIVGSPVSTEPGNTPR	Triticum
EYVAQQTCGVGIVGSPVSTEPGNTPR	Carbamidomethylation	EYVAQQTCGVGIVGSPVSTQPGNTPR	no match
EYVAQQTCGVGIVGSPVSTEPGNTPR	Carbamidomethylation	QYVAQQTCGVGIVGSPVSTEPGNTPR	no match
FAWPQYLK	Deamidated (NQ)	FAWPQYLK	Pecora
FAWPQYLK	Deamidated (NQ)	FAWPEYLK	no match
EYVAQQTCGVGIVGSPVSTEPGNTPR	Deamidated (NQ); Carbamidomethylation	EYVAEQTCGVGIVGSPVSTQPGNTPR	no match
EYVAQQTCGVGIVGSPVSTEPGNTPR	Deamidated (NQ); Carbamidomethylation	EYVAQETCGVGIVGSPVSTQPGNTPR	no match
EYVAQQTCGVGIVGSPVSTEPGNTPR	Deamidated (NQ); Carbamidomethylation	QYVAQETCGVGIVGSPVSTQPGNTPR	no match
EYVAQQTCGVGIVGSPVSTEPGNTPR	Deamidated (NQ); Carbamidomethylation	EYVAQQTCGVGIVGSPVSTQPGNTPR	no match
EYVAQQTCGVGIVGSPVSTEPGNTPR	Deamidated (NQ); Carbamidomethylation	EYVAQQTCGVGIVGSPVSTQPGDTPR	no match
EYVAQQTCGVGIVGSPVSTEPGNTPR	Deamidated (NQ); Carbamidomethylation	EYVAQETCGVGIVGSPVSTEPGNTPR	no match
EYVAQQTCGVGIVGSPVSTEPGNTPR	Deamidated (NQ); Carbamidomethylation	EYVAEQTCGVGIVGSPVSTEPGNTPR	no match
EYVAQQTCGVGIVGSPVSTEPGNTPR	Deamidated (NQ); Carbamidomethylation	EYVAQQTCGVGIVGSPVSTEPGNTPR	Triticum
EYVAQQTCGVGIVGSPVSTEPGNTPR	Deamidated (NQ); Carbamidomethylation	QYVAEQTCGVGIVGSPVSTQPGNTPR	no match
EYVAQQTCGVGIVGSPVSTEPGNTPR	Deamidated (NQ); Carbamidomethylation	QYVAQQTCGVGIVGSPVSTQPGNTPR	no match
EYVAQQTCGVGIVGSPVSTEPGNTPR	Deamidated (NQ); Carbamidomethylation	EYVAQQTCGVGIVGSPVSTEPGDTPR	no match
EYVAQQTCGVGIVGSPVSTEPGNTPR	Deamidated (NQ); Carbamidomethylation	QYVAQQTCGVGIVGSPVSTQPGDTPR	no match
EYVAQQTCGVGIVGSPVSTEPGNTPR	Deamidated (NQ); Carbamidomethylation	QYVAEQTCGVGIVGSPVSTEPGNTPR	no match
EYVAQQTCGVGIVGSPVSTEPGNTPR	Deamidated (NQ); Carbamidomethylation	QYVAQETCGVGIVGSPVSTEPGNTPR	no match
EYVAQQTCGVGIVGSPVSTEPGNTPR	Deamidated (NQ); Carbamidomethylation	QYVAQQTCGVGIVGSPVSTEPGNTPR	no match
EYVAQQTCGVGIVGSPVSTEPGNTPR	Deamidated (NQ); Carbamidomethylation	QYVAQQTCGVGIVGSPVSTEPGDTPR	no match
FEEFFGPGGR		FQQFFGPGGR	no match
FEEFFGPGGR		FQEFFGPGGR	Phaseolus vulgaris
FEEFFGPGGR		FEQFFGPGGR	Capsicum baccatum
FEEFFGPGGR		FEEFFGPGGR	Phaseoleae
FFEHFGDLSNADAVMNNPK	Oxidation (M)	FFQHFGDLSNADAVMNNPK	no match
FFEHFGDLSNADAVMNNPK	Oxidation (M)	FFEHFGNLSNANAVMNNPK	no match
FFEHFGDLSNADAVMNNPK	Oxidation (M)	FFQHFGNLSNADAVMNNPK	no match
FFEHFGDLSNADAVMNNPK	Oxidation (M)	FFQHFGDLSNANAVMNNPK	no match
FFEHFGDLSNADAVMNNPK	Oxidation (M)	FFEHFGDLSNADAVMNNPK	Ovis
FFEHFGDLSNADAVMNNPK	Oxidation (M)	FFEHFGNLSNADAVMNNPK	no match
FFEHFGDLSNADAVMNNPK	Oxidation (M)	FFEHFGDLSNANAVMNNPK	no match
FFEHFGDLSNADAVMNNPK	Oxidation (M)	FFQHFGNLSNANAVMNNPK	no match
FAWPQYLK		FAWPQYLK	Pecora
FENQNGRIR		FENQNGRIR	Glycine subgen. Soja
FENQNGRIR		FQNQNGRIR	no match
FFEITPEK		FFEITPEK	root
FFEITPEK		FFQITPEK	Tengunoibacter tsumagoiensis
FFEITPEK		FFEITPQK	Lathyrus
FFEITPEK		FFQITPQK	no match
FFESFGDLSTPDAVMGNPK		FFQSFGDLSTPDAVMGNPK	no match
FFESFGDLSTPDAVMGNPK		FFESFGNLSTPDAVMGNPK	no match
FFESFGDLSTPDAVMGNPK		FFESFGDLSTPNAVMGNPK	no match
FFESFGDLSTPDAVMGNPK		FFESFGDLSTPDAVMGNPK	Metazoa
FFESFGDLSTPDAVMGNPK		FFQSFGNLSTPNAVMGNPK	no match
FFESFGDLSTPDAVMGNPK		FFQSFGNLSTPDAVMGNPK	no match
FFESFGDLSTPDAVMGNPK		FFESFGNLSTPNAVMGNPK	no match
FFESFGDLSTPDAVMGNPK		FFQSFGDLSTPNAVMGNPK	no match
FFLAGNPQAQAQSQQQQQR		FFLAGNPQAQAQSQQQQQR	Helianthus
FFLAGNPQTAQFQGQQER		FFLAGNPQTAQFQGQQQR	no match
FFLAGNPQTAQFQGQQER		FFLAGNPQTAQFQGQQER	Sesamum
FFVAPFPE		FFVAPFPQ	no match
FFVAPFPE		FFVAPFPE	Eukaryota
FFVAPFPEVF		FFVAPFPQVF	no match
FFVAPFPEVF		FFVAPFPEVF	Bovinae
FFVAPFPEV		FFVAPFPEV	Bovinae
FFVAPFPEV		FFVAPFPQV	no match
FFVAPFPEVFG		FFVAPFPQVFG	no match
FFVAPFPEVFG		FFVAPFPEVFG	Bovinae
FFVAPFPEVFGK		FFVAPFPQVFGK	no match
FFVAPFPEVFGK		FFVAPFPEVFGK	Bovinae
FIAEGHPLSLK		FIAQGHPLSLK	no match
FIAEGHPLSLK		FIAEGHPLSLK	Magnoliopsida
FLANVSTVLTSK		FLANVSTVLTSK	Metazoa
FLANVSTVLTSK	Deamidated (NQ)	FLADVSTVLTSK	no match
FLANVSTVLTSK	Deamidated (NQ)	FLANVSTVLTSK	Metazoa
FLDDDLTDDIVCAK		FLNNDLTDNIVCAK	no match
FLDDDLTDDIVCAK		FLNDDLTDNIVCAK	no match
FLDDDLTDDIVCAK		FLDNNLTNDIVCAK	no match
FLDDDLTDDIVCAK		FLDDNLTNNIVCAK	no match
FLDDDLTDDIVCAK		FLDDDLTNDIVCAK	no match
FLDDDLTDDIVCAK		FLDDDLTNNIVCAK	no match
FLDDDLTDDIVCAK		FLNDNLTNNIVCAK	no match
FLDDDLTDDIVCAK		FLNNNLTNNIVCAK	no match
FLDDDLTDDIVCAK		FLNNNLTNDIVCAK	no match
FLDDDLTDDIVCAK		FLDDDLTDDIVCAK	Caprinae
FLDDDLTDDIVCAK		FLNDNLTDDIVCAK	no match
FLDDDLTDDIVCAK		FLNDNLTDNIVCAK	no match
FLDDDLTDDIVCAK		FLDNDLTNDIVCAK	no match
FLDDDLTDDIVCAK		FLNNDLTNDIVCAK	no match
FLDDDLTDDIVCAK		FLNDDLTNDIVCAK	no match
FLDDDLTDDIVCAK		FLDNDLTDNIVCAK	no match
FLDDDLTDDIVCAK		FLNDNLTNDIVCAK	no match
FLDDDLTDDIVCAK		FLDDNLTNDIVCAK	no match
FLDDDLTDDIVCAK		FLNNNLTDNIVCAK	no match
FLDDDLTDDIVCAK		FLDNNLTNNIVCAK	no match
FLDDDLTDDIVCAK		FLNNDLTDDIVCAK	no match
FLDDDLTDDIVCAK		FLDNNLTDNIVCAK	no match
FLDDDLTDDIVCAK		FLDDNLTDDIVCAK	no match
FLDDDLTDDIVCAK		FLDNDLTNNIVCAK	no match
FLDDDLTDDIVCAK		FLNDDLTDDIVCAK	Laticauda laticaudata
FLDDDLTDDIVCAK		FLDDNLTDNIVCAK	no match
FLDDDLTDDIVCAK		FLDDDLTDNIVCAK	no match
FLDDDLTDDIVCAK		FLNDDLTNNIVCAK	no match
FLDDDLTDDIVCAK		FLDNNLTDDIVCAK	no match
FLDDDLTDDIVCAK		FLDNDLTDDIVCAK	no match
FLDDDLTDDIVCAK		FLNNNLTDDIVCAK	no match
FLDDDLTDDIVCAK		FLNNDLTNNIVCAK	no match
FLQPEVMGVSK	Oxidation (M)	FLQPEVMGVSK	Bovinae
FLQPEVMGVSK	Oxidation (M)	FLQPQVMGVSK	no match
FLDDDLTDDVMCAK	Oxidation (M)	FLNNNLTDDVMCAK	no match
FLDDDLTDDVMCAK	Oxidation (M)	FLDNDLTDDVMCAK	no match
FLDDDLTDDVMCAK	Oxidation (M)	FLDDNLTNDVMCAK	no match
FLDDDLTDDVMCAK	Oxidation (M)	FLNNDLTDNVMCAK	no match
FLDDDLTDDVMCAK	Oxidation (M)	FLDDNLTDNVMCAK	no match
FLDDDLTDDVMCAK	Oxidation (M)	FLNDNLTDNVMCAK	no match
FLDDDLTDDVMCAK	Oxidation (M)	FLNDDLTDDVMCAK	no match
FLDDDLTDDVMCAK	Oxidation (M)	FLNNDLTNNVMCAK	no match
FLDDDLTDDVMCAK	Oxidation (M)	FLDNNLTNDVMCAK	no match
FLDDDLTDDVMCAK	Oxidation (M)	FLDDDLTDNVMCAK	no match
FLDDDLTDDVMCAK	Oxidation (M)	FLDNNLTNNVMCAK	no match
FLDDDLTDDVMCAK	Oxidation (M)	FLNNDLTDDVMCAK	no match
FLDDDLTDDVMCAK	Oxidation (M)	FLNNNLTNNVMCAK	no match
FLDDDLTDDVMCAK	Oxidation (M)	FLNDNLTNDVMCAK	no match
FLDDDLTDDVMCAK	Oxidation (M)	FLNDNLTDDVMCAK	no match
FLDDDLTDDVMCAK	Oxidation (M)	FLNDNLTNNVMCAK	no match
FLDDDLTDDVMCAK	Oxidation (M)	FLDNNLTDDVMCAK	no match
FLDDDLTDDVMCAK	Oxidation (M)	FLDNDLTDNVMCAK	no match
FLDDDLTDDVMCAK	Oxidation (M)	FLNDDLTNNVMCAK	no match
FLDDDLTDDVMCAK	Oxidation (M)	FLDDDLTDDVMCAK	Laurasiatheria
FLDDDLTDDVMCAK	Oxidation (M)	FLDDNLTDDVMCAK	no match
FLDDDLTDDVMCAK	Oxidation (M)	FLNNDLTNDVMCAK	no match
FLDDDLTDDVMCAK	Oxidation (M)	FLDNDLTNDVMCAK	no match
FLDDDLTDDVMCAK	Oxidation (M)	FLDNNLTDNVMCAK	no match
FLDDDLTDDVMCAK	Oxidation (M)	FLDNDLTNNVMCAK	no match
FLDDDLTDDVMCAK	Oxidation (M)	FLNDDLTNDVMCAK	no match
FLDDDLTDDVMCAK	Oxidation (M)	FLNNNLTDNVMCAK	no match
FLDDDLTDDVMCAK	Oxidation (M)	FLDDNLTNNVMCAK	no match
FLDDDLTDDVMCAK	Oxidation (M)	FLDDDLTNDVMCAK	no match
FLDDDLTDDVMCAK	Oxidation (M)	FLNNNLTNDVMCAK	no match
FLDDDLTDDVMCAK	Oxidation (M)	FLDDDLTNNVMCAK	no match
FLDDDLTDDVMCAK	Oxidation (M)	FLNDDLTDNVMCAK	no match
FLVPPQESQKR		FLVPPQESQKR	Glycine subgen. Soja
FLVPPQESQKR		FLVPPQQSQKR	no match
FPQYLQYLYQ		FPQYLQYLYQ	Pecora
FQSEEQQQTEDELQDK	Phosphorylation	FQSQEQQQTEDELQDK	no match
FQSEEQQQTEDELQDK	Phosphorylation	FQSQQQQQTQNELQDK	no match
FQSEEQQQTEDELQDK	Phosphorylation	FQSEEQQQTQDQLQNK	no match
FQSEEQQQTEDELQDK	Phosphorylation	FQSEEQQQTQNELQNK	no match
FQSEEQQQTEDELQDK	Phosphorylation	FQSEEQQQTQDQLQDK	no match
FQSEEQQQTEDELQDK	Phosphorylation	FQSQQQQQTQNELQNK	no match
FQSEEQQQTEDELQDK	Phosphorylation	FQSQQQQQTEDELQDK	no match
FQSEEQQQTEDELQDK	Phosphorylation	FQSEEQQQTEDQLQNK	no match
FQSEEQQQTEDELQDK	Phosphorylation	FQSEQQQQTEDELQNK	no match
FQSEEQQQTEDELQDK	Phosphorylation	FQSQQQQQTQDELQNK	no match
FQSEEQQQTEDELQDK	Phosphorylation	FQSQEQQQTQDQLQNK	no match
FQSEEQQQTEDELQDK	Phosphorylation	FQSQQQQQTQDQLQDK	no match
FQSEEQQQTEDELQDK	Phosphorylation	FQSQQQQQTENELQNK	no match
FQSEEQQQTEDELQDK	Phosphorylation	FQSQEQQQTENQLQNK	no match
FQSEEQQQTEDELQDK	Phosphorylation	FQSEQQQQTENELQDK	no match
FQSEEQQQTEDELQDK	Phosphorylation	FQSEEQQQTQDELQDK	no match
FQSEEQQQTEDELQDK	Phosphorylation	FQSQEQQQTQDELQDK	no match
FQSEEQQQTEDELQDK	Phosphorylation	FQSQEQQQTENELQDK	no match
FQSEEQQQTEDELQDK	Phosphorylation	FQSQEQQQTENELQNK	no match
FQSEEQQQTEDELQDK	Phosphorylation	FQSQQQQQTQDELQDK	no match
FQSEEQQQTEDELQDK	Phosphorylation	FQSEEQQQTQDELQNK	no match
FQSEEQQQTEDELQDK	Phosphorylation	FQSQEQQQTENQLQDK	no match
FQSEEQQQTEDELQDK	Phosphorylation	FQSEQQQQTEDELQDK	no match
FQSEEQQQTEDELQDK	Phosphorylation	FQSEEQQQTENELQNK	no match
FQSEEQQQTEDELQDK	Phosphorylation	FQSQEQQQTEDQLQNK	no match
FQSEEQQQTEDELQDK	Phosphorylation	FQSEQQQQTQNELQNK	no match
FQSEEQQQTEDELQDK	Phosphorylation	FQSQEQQQTQNELQDK	no match
FQSEEQQQTEDELQDK	Phosphorylation	FQSEQQQQTEDQLQDK	no match
FQSEEQQQTEDELQDK	Phosphorylation	FQSQQQQQTEDQLQNK	no match
FQSEEQQQTEDELQDK	Phosphorylation	FQSQQQQQTQNQLQNK	no match
FQSEEQQQTEDELQDK	Phosphorylation	FQSEEQQQTQNQLQNK	no match
FQSEEQQQTEDELQDK	Phosphorylation	FQSEQQQQTEDQLQNK	no match
FQSEEQQQTEDELQDK	Phosphorylation	FQSQEQQQTQNELQNK	no match
FQSEEQQQTEDELQDK	Phosphorylation	FQSQQQQQTENQLQNK	no match
FQSEEQQQTEDELQDK	Phosphorylation	FQSEEQQQTENQLQNK	no match
FQSEEQQQTEDELQDK	Phosphorylation	FQSEEQQQTEDQLQDK	no match
FQSEEQQQTEDELQDK	Phosphorylation	FQSEQQQQTQDQLQNK	no match
FQSEEQQQTEDELQDK	Phosphorylation	FQSEQQQQTQDQLQDK	no match
FQSEEQQQTEDELQDK	Phosphorylation	FQSEEQQQTEDELQDK	Metazoa
FQSEEQQQTEDELQDK	Phosphorylation	FQSEEQQQTENQLQDK	no match
FQSEEQQQTEDELQDK	Phosphorylation	FQSEQQQQTENELQNK	no match
FQSEEQQQTEDELQDK	Phosphorylation	FQSQQQQQTQNQLQDK	no match
FQSEEQQQTEDELQDK	Phosphorylation	FQSEEQQQTQNELQDK	no match
FQSEEQQQTEDELQDK	Phosphorylation	FQSEQQQQTENQLQNK	no match
FQSEEQQQTEDELQDK	Phosphorylation	FQSQEQQQTEDQLQDK	no match
FQSEEQQQTEDELQDK	Phosphorylation	FQSEQQQQTQNELQDK	no match
FQSEEQQQTEDELQDK	Phosphorylation	FQSEQQQQTQDELQNK	no match
FQSEEQQQTEDELQDK	Phosphorylation	FQSEQQQQTQDELQDK	no match
FQSEEQQQTEDELQDK	Phosphorylation	FQSQQQQQTENELQDK	no match
FQSEEQQQTEDELQDK	Phosphorylation	FQSEEQQQTQNQLQDK	no match
FQSEEQQQTEDELQDK	Phosphorylation	FQSEQQQQTENQLQDK	no match
FQSEEQQQTEDELQDK	Phosphorylation	FQSEQQQQTQNQLQDK	no match
FQSEEQQQTEDELQDK	Phosphorylation	FQSQEQQQTQDELQNK	no match
FQSEEQQQTEDELQDK	Phosphorylation	FQSQEQQQTQDQLQDK	no match
FQSEEQQQTEDELQDK	Phosphorylation	FQSQQQQQTEDQLQDK	no match
FQSEEQQQTEDELQDK	Phosphorylation	FQSQQQQQTQDQLQNK	no match
FQSEEQQQTEDELQDK	Phosphorylation	FQSQEQQQTQNQLQNK	no match
FQSEEQQQTEDELQDK	Phosphorylation	FQSQQQQQTEDELQNK	no match
FQSEEQQQTEDELQDK	Phosphorylation	FQSEEQQQTEDELQNK	no match
FQSEEQQQTEDELQDK	Phosphorylation	FQSEQQQQTQNQLQNK	no match
FQSEEQQQTEDELQDK	Phosphorylation	FQSEEQQQTENELQDK	no match
FQSEEQQQTEDELQDK	Phosphorylation	FQSQEQQQTQNQLQDK	no match
FQSEEQQQTEDELQDK	Phosphorylation	FQSQEQQQTEDELQNK	no match
FQSEEQQQTEDELQDK	Phosphorylation	FQSQQQQQTENQLQDK	no match
FQSEEQQQTEDELQDKIHPF	Phosphorylation	FQSQEQQQTENELQDKIHPF	no match
FQSEEQQQTEDELQDKIHPF	Phosphorylation	FQSEEQQQTEDELQNKIHPF	no match
FQSEEQQQTEDELQDKIHPF	Phosphorylation	FQSEQQQQTENELQNKIHPF	no match
FQSEEQQQTEDELQDKIHPF	Phosphorylation	FQSEQQQQTEDQLQNKIHPF	no match
FQSEEQQQTEDELQDKIHPF	Phosphorylation	FQSEQQQQTQDELQNKIHPF	no match
FQSEEQQQTEDELQDKIHPF	Phosphorylation	FQSQQQQQTENELQNKIHPF	no match
FQSEEQQQTEDELQDKIHPF	Phosphorylation	FQSEEQQQTQNQLQDKIHPF	no match
FQSEEQQQTEDELQDKIHPF	Phosphorylation	FQSQQQQQTEDELQNKIHPF	no match
FQSEEQQQTEDELQDKIHPF	Phosphorylation	FQSQEQQQTQDQLQNKIHPF	no match
FQSEEQQQTEDELQDKIHPF	Phosphorylation	FQSEQQQQTQNQLQNKIHPF	no match
FQSEEQQQTEDELQDKIHPF	Phosphorylation	FQSQEQQQTQDELQNKIHPF	no match
FQSEEQQQTEDELQDKIHPF	Phosphorylation	FQSEEQQQTEDQLQDKIHPF	no match
FQSEEQQQTEDELQDKIHPF	Phosphorylation	FQSQEQQQTQNQLQNKIHPF	no match
FQSEEQQQTEDELQDKIHPF	Phosphorylation	FQSEQQQQTENELQDKIHPF	no match
FQSEEQQQTEDELQDKIHPF	Phosphorylation	FQSQEQQQTEDQLQDKIHPF	no match
FQSEEQQQTEDELQDKIHPF	Phosphorylation	FQSEQQQQTQNELQDKIHPF	no match
FQSEEQQQTEDELQDKIHPF	Phosphorylation	FQSEEQQQTENQLQDKIHPF	no match
FQSEEQQQTEDELQDKIHPF	Phosphorylation	FQSQQQQQTQNQLQNKIHPF	no match
FQSEEQQQTEDELQDKIHPF	Phosphorylation	FQSQQQQQTEDELQDKIHPF	no match
FQSEEQQQTEDELQDKIHPF	Phosphorylation	FQSEQQQQTQDQLQNKIHPF	no match
FQSEEQQQTEDELQDKIHPF	Phosphorylation	FQSQEQQQTQDQLQDKIHPF	no match
FQSEEQQQTEDELQDKIHPF	Phosphorylation	FQSQQQQQTQDQLQDKIHPF	no match
FQSEEQQQTEDELQDKIHPF	Phosphorylation	FQSQEQQQTQNQLQDKIHPF	no match
FQSEEQQQTEDELQDKIHPF	Phosphorylation	FQSEQQQQTQDQLQDKIHPF	no match
FQSEEQQQTEDELQDKIHPF	Phosphorylation	FQSQQQQQTENQLQNKIHPF	no match
FQSEEQQQTEDELQDKIHPF	Phosphorylation	FQSQQQQQTQDELQNKIHPF	no match
FQSEEQQQTEDELQDKIHPF	Phosphorylation	FQSQQQQQTEDQLQDKIHPF	no match
FQSEEQQQTEDELQDKIHPF	Phosphorylation	FQSQQQQQTQNELQNKIHPF	no match
FQSEEQQQTEDELQDKIHPF	Phosphorylation	FQSEEQQQTQDQLQNKIHPF	no match
FQSEEQQQTEDELQDKIHPF	Phosphorylation	FQSQEQQQTQDELQDKIHPF	no match
FQSEEQQQTEDELQDKIHPF	Phosphorylation	FQSEEQQQTQNELQNKIHPF	no match
FQSEEQQQTEDELQDKIHPF	Phosphorylation	FQSEQQQQTENQLQNKIHPF	no match
FQSEEQQQTEDELQDKIHPF	Phosphorylation	FQSEQQQQTEDQLQDKIHPF	no match
FQSEEQQQTEDELQDKIHPF	Phosphorylation	FQSEEQQQTQDELQNKIHPF	no match
FQSEEQQQTEDELQDKIHPF	Phosphorylation	FQSEEQQQTQDQLQDKIHPF	no match
[truncated: 12,630 more rows]
