# Supplementary material for: The Demodifier: A tool for screening modification-induced alternate peptide taxonomy in palaeoproteomics
Source: PLoS One. 2026 Jan 12;21(1):e0339465. doi: 10.1371/journal.pone.0339465 (PMC12795368; doi:10.1371/journal.pone.0339465)
Supplement: S6 File — (XLSX) [file pone.0339465.s006.xlsx]

## Sheet: Sheet1
	Number of peptides
Run number	50	100	200	400	800	1076
1	0.37	0.68	1.35	2.57	5.57	7
2	0.39	0.66	1.27	2.8	5.44	6.86
3	0.39	0.83	1.3	2.5	5.59	7.15
4	0.39	0.66	1.28	2.49	5.54	6.93
5	0.38	0.67	1.27	2.53	5.47	6.91
6	0.37	0.66	1.27	2.52	5.59	7.04
7	0.38	0.69	1.27	2.5	5.54	6.94
8	0.43	0.66	1.31	2.54	5.47	6.96
9	0.37	0.86	1.27	2.53	5.57	7.3
10	0.4	1.15	1.29	2.47	5.44	6.94
Mean run time (seconds)	0.387	0.752	1.288	2.545	5.522	7.003
