# Supplementary material for: The Demodifier: A tool for screening modification-induced alternate peptide taxonomy in palaeoproteomics
Source: PLoS One. 2026 Jan 12;21(1):e0339465. doi: 10.1371/journal.pone.0339465 (PMC12795368; doi:10.1371/journal.pone.0339465)
Supplement: S7 File — (XLSX) [file pone.0339465.s007.xlsx]

## Sheet: Sheet1
Sequence	Modifications	original_author_protein_attribution	input_pep_LCA (unipept)	total_unique_permutations_(count)	permutations_with_LCAs_(count)	permutations_with_LCAs	permutation_LCAs	MISP_LCA_category
INAQEPTR		11S globulin isoform 4	Magnoliopsida	2	2	INAQEPTR;INAQQPTR	Magnoliopsida;Claviceps africana	different
FLDDDLTDDIVCAK		Alpha lactalbumin	Caprinae	32	2	FLNDDLTDDIVCAK;FLDDDLTDDIVCAK	Laticauda laticaudata;Caprinae	different
APFPEVFGK		Alpha S1 casein	Bovinae	2	2	APFPEVFGK;APFPQVFGK	Bovinae;Streptomyces pratensis	different
QKEDVPSER	Gln->pyro-Glu	Alpha S1 casein	Pecora	16	2	EKQDVPSER;QKEDVPSER	Phaseolus vulgaris;Pecora	different
YLGYLEQLLR	Deamidated (NQ)	Alpha S1 casein	Bovidae	4	2	YLGYLEQLLR;YLGYLEELLR	Bovidae;Methyloceanibacter marginalis	different
EVQMDFVR		Alpha-amylase/trypsin inhibitor CM16	Eukaryota	4	2	QVQMDFVR;EVQMDFVR	Nitrospirillum viridazoti;Eukaryota	different
AVAPFELCFHSK		basic 7S globulin	Vigna	2	2	AVAPFELCFHSK;AVAPFQLCFHSK	Vigna;Phaseolus vulgaris	different
IPAVFKIDALNEN	2 Deamidated (NQ)	Beta-lactoglobulin	Pecora	16	2	IPAVFKIDALNEN;IPAVFKINALDEN	Pecora;Sus scrofa	different
LDAQSAPLR		Beta-lactoglobulin	Pecora	2	2	LDAQSAPLR;LNAQSAPLR	Pecora;Fodinibius sediminis	different
LLDAQSAPLR		Beta-lactoglobulin	Pecora	2	2	LLNAQSAPLR;LLDAQSAPLR	Fodinibius sediminis;Pecora	different
TKIPAVFKID		Beta-lactoglobulin	Bovidae	2	2	TKIPAVFKID;TKIPAVFKIN	Bovidae;Physeter catodon	different
TPEVDDEALE		Beta-lactoglobulin	Bovinae	32	2	TPEVDNEALE;TPEVDDEALE	Ovis;Bovinae	different
TPEVDDEALEK		Beta-lactoglobulin	Bovinae	32	2	TPEVDNEALEK;TPEVDDEALEK	Ovis;Bovinae	different
TPEVDDEALEKF		Beta-lactoglobulin	Bovinae	32	2	TPEVDNEALEKF;TPEVDDEALEKF	Ovis;Bovinae	different
TPEVDDEALEKFDK	Deamidated (NQ)	Beta-lactoglobulin	Bovinae	64	2	TPEVDDEALEKFDK;TPEVDNEALEKFDK	Bovinae;Ovis	different
TPEVDDEALEKFDK		Beta-lactoglobulin	Bovinae	64	2	TPEVDDEALEKFDK;TPEVDNEALEKFDK	Bovinae;Ovis	different
TPEVDDEALEKFDKALK		Beta-lactoglobulin	Bovinae	64	2	TPEVDNEALEKFDKALK;TPEVDDEALEKFDKALK	Ovis;Bovinae	different
TPEVDNEALEK	Deamidated (NQ)	Beta-lactoglobulin	Ovis	32	2	TPEVDNEALEK;TPEVDDEALEK	Ovis;Bovinae	different
TPEVDNEALEKFDK	Deamidated (NQ)	Beta-lactoglobulin	Ovis	64	2	TPEVDDEALEKFDK;TPEVDNEALEKFDK	Bovinae;Ovis	different
TPEVDNEALEKFDKALK	Deamidated (NQ)	Beta-lactoglobulin	Ovis	64	2	TPEVDNEALEKFDKALK;TPEVDDEALEKFDKALK	Ovis;Bovinae	different
VQIVPDLTR	Deamidated (NQ)	Beta-lactoglobulin I	Equus	4	2	VQIVPDLTR;VEIVPDLTR	Equus;Dactylosporangium	different
GSMILDICTK	Oxidation (M)	Complement C3	Bovidae	2	2	GSMILDICTK;GSMILNICTK	Bovidae;Moschus moschiferus	different
QEEVGGEALGR	Gln->pyro-Glu	Hemoglobin subunit beta	Tadarida brasiliensis	16	2	EEEVGGEALGR;QEEVGGEALGR	Equus;Tadarida brasiliensis	different
VDEVGAEALGR		Hemoglobin subunit beta	Laurasiatheria	8	2	VDQVGAEALGR;VDEVGAEALGR	Triturus cristatus;Laurasiatheria	different
VNQEEVGGEALGR	2 Deamidated (NQ)	Hemoglobin subunit beta	Tadarida brasiliensis	32	2	VNEEEVGGEALGR;VNQEEVGGEALGR	Equus;Tadarida brasiliensis	different
VDQVGAEALGR	Deamidated (NQ)	Hemoglobin subunit beta-1	Triturus cristatus	8	2	VDQVGAEALGR;VDEVGAEALGR	Triturus cristatus;Laurasiatheria	different
QEQNQEQPIR	Gln->pyro-Glu;2 Deamidated (NQ)	Kappa casein	Bovinae	88	2	EEENQEEPIR;QEQNQEQPIR	Ruminobacter amylophilus;Bovinae	different
VIESPPEIN		Kappa casein	Bovinae	4	2	VIESPPEIN;VIQSPPEIN	Bovinae;Agaribacter marinus	different
RTSALECIR		Lactotransferrin	Pecora	2	2	RTSALQCIR;RTSALECIR	Septoria linicola;Pecora	different
IRENIADAAR		Legumin J	Pisum sativum	4	2	IRENIADAAR;IRQNIADAAR	Pisum sativum;Tenebrio molitor	different
EFIAGIVGR		Trypsin/alpha-amylase inhibitor CMX1/CMX3	Triticinae	2	2	QFIAGIVGR;EFIAGIVGR	Azospirillum;Triticinae	different
IIVTQTMK	Deamidated (NQ)	Beta-lactoglobulin	Chordata	2	2	IIVTQTMK;IIVTETMK	Chordata;root	less specific
AYFYPELFR		Alpha S1 casein	Bovinae	2	2	AYFYPQLFR;AYFYPELFR	Pecora;Bovinae	less specific
LIVTQTMK	Deamidated (NQ); Oxidation (M)	Beta-lactoglobulin	Chordata	2	2	LIVTQTMK;LIVTETMK	Chordata;root	less specific
LNALKPDNR		Glycinin G1 and G2 (Glycine soja), Glycinin G1, Glycinin A1aBx, Glycinin G2, mutant glycine subunit A1aB1b, Chain A of crystal structure of Proglycinin mutant C88s, C12g mutant, and A1ab1b (Glycine max)	Magnoliopsida	2	2	LNALKPNNR;LNALKPDNR	root;Magnoliopsida	less specific
LVLGNALYFK	Deamidated (NQ)	Serpin-Z2B	Eukaryota	2	2	LVLGNALYFK;LVLGDALYFK	Eukaryota;root	less specific
SGPWSWCNPATGYK	Carbamidomethylation; Deamidated (NQ)	Alpha-amylase inhibitor 0.28	Triticum aestivum	2	2	SGPWSWCNPATGYK;SGPWSWCDPATGYK	Triticum aestivum;Triticeae	less specific
SGPWSWCNPATGYKVSALTGCR	Carbamidomethylation; Deamidated (NQ)	Alpha-amylase inhibitor 0.28	Triticum aestivum	2	2	SGPWSWCDPATGYKVSALTGCR;SGPWSWCNPATGYKVSALTGCR	Triticeae;Triticum aestivum	less specific
SNDVYLPR		Lipoxygenase OS=Glycine max Also matches to Seed linoleate 9S-lipoxygenase-3 OS=Glycine Max	Eukaryota	2	2	SNNVYLPR;SNDVYLPR	root;Eukaryota	less specific
SRDPIYSNK		beta-conglycinin alpha' subunit	Glycine	2	2	SRDPIYSNK;SRNPIYSNK	Glycine;Papilionoideae	less specific
SVYQELGVR		Alpha-amylase inhibitor 0.28	Triticeae	2	2	SVYQQLGVR;SVYQELGVR	root;Triticeae	less specific
TNAIPYVR	Deamidated (NQ)	Alpha S2 casein	Caprinae	2	2	TDAIPYVR;TNAIPYVR	root;Caprinae	less specific
KNGAQGIGLCR	Deamidated (NQ)	Pyruvate, phosphate dikinase 1, chloroplastic OS=Arabidopsis thaliana	Eukaryota	3	2	KNGAEGIGLCR;KNGAQGIGLCR	root;Eukaryota	less specific
SRNPIYSNK	Deamidated (NQ)	vicilin-like (Cicer arietinum); vicilin precursor (Vicia narbonensis); vicilin, provicilin (Pisum sativum); allergen Len c 1.0102 (Lens culinaris)l beta-lathyrin 1 (Lathyrus sativus);	Papilionoideae	3	3	SRDPIYSNK;SRNPIYSDK;SRNPIYSNK	Glycine;Zingiber officinale;Papilionoideae	less specific
FEEFFGPGGR		Sucrose-binding protein (Glycine soja); Sucrose-binding protein (Spatholobus suberectus);Sucrose-binding protein, hypothetical protein VIGAN_08233600 (Vigna unguiculata); Sucrose-binding protein like (Vigna radiata) sucrose-binding protein precursor, sucrose-binidng protein 2 precursor, sucrose-binding protein homolog S-64, unknown protein, hypothetical protein GLYMA_02G145700 (Glycine max)	Phaseoleae	4	3	FEEFFGPGGR;FQEFFGPGGR;FEQFFGPGGR	Phaseoleae;Phaseolus vulgaris;Capsicum baccatum	less specific
VTFQLSDER		Myosin heavy chain fast skeletal muscle	Neopterygii	4	3	VTFQLSDER;VTFQLSNER;VTFQLSNQR	Neopterygii;Paramormyrops kingsleyae;root	less specific
MELQEMQLK		Tropomyosin beta chain	Metazoa	4	3	MELQQMQLK;MELQEMQLK;MQLQQMQLK	Rhinopithecus roxellana;Metazoa;root	less specific
YMDLSAEK	Oxidation (M)	11S globulin seed storage protein 2	Eukaryota	4	4	YMNLSAQK;YMNLSAEK;YMDLSAEK;YMDLSAQK	Portibacter lacus;root;Eukaryota;root	less specific
EMQWDFVR	Oxidation (M)	Alpha-amylase/trypsin inhibitor CM3	Triticum	4	2	QMQWDFVR;EMQWDFVR	Triticinae;Triticum	less specific
GAEEQLVPR		Alpha-1B-glycoprotein	Craniata	4	3	GAEQQLVPR;GAQEQLVPR;GAEEQLVPR	root;Acidipropionibacterium jensenii;Craniata	less specific
GEPGNIGFPGPK	Deamidated (NQ)	Collagen α-1(III) chain	Sarcopterygii	4	2	GQPGNIGFPGPK;GEPGNIGFPGPK	Metazoa;Sarcopterygii	less specific
GVAGEPGRNGLPGGPGLR	Deamidated (NQ)	Beta casein	Bos taurus	4	2	GVAGEPGRDGLPGGPGLR;GVAGEPGRNGLPGGPGLR	Artiodactyla;Bos taurus	less specific
LNALKPDNR	Deamidated (NQ)	Glycinin G1 and G2 (Glycine soja), Glycinin G1, Glycinin A1aBx, Glycinin G2, mutant glycine subunit A1aB1b, Chain A of crystal structure of Proglycinin mutant C88s, C12g mutant, and A1ab1b (Glycine max)	Magnoliopsida	6	5	LNALKPNDR;LDALKPDNR;LNALKPDDR;LNALKPNNR;LNALKPDNR	root;Eukaryota;root;root;Magnoliopsida	less specific
VPQLEIVPN	Deamidated (NQ)	Alpha S1 casein	Bovinae	6	3	VPELEIVPN;VPQLEIVPN;VPQLQIVPD	root;Bovinae;root	less specific
IRENIADAAR	Deamidated (NQ)	Legumin J	Pisum sativum	8	4	IREDIADAAR;IRQDIADAAR;IRQNIADAAR;IRENIADAAR	Micromonas pusilla;Castellaniella defragrans;Tenebrio molitor;Pisum sativum	less specific
LVIIEGDLER		Tropomyosin alpha-1 chain	Metazoa	8	3	LVIIEGNLER;LVIIEGDLQR;LVIIEGDLER	root;Gossypium anomalum;Metazoa	less specific
IDEQSNFEK	Propionamide (K)		Magnoliopsida	8	3	INEQSNFEK;IDEQSNFEK;INQQSNFQK	Brassicaceae;Magnoliopsida;Tetrahymena thermophila	less specific
TLEDQLSELK		Myosin heavy chain fast skeletal muscle	Eukaryota	8	6	TLENQLSELK;TLENQLSQLK;TLEDQLSQLK;TLQNQLSELK;TLEDQLSELK;TLQDQLSELK	root;Mytilus coruscus;Macaca nemestrina;Thomasclavelia cocleata;Eukaryota;Hevea brasiliensis	less specific
QLEEEQQALQK		Tropomyosin beta chain	Craniata	8	5	QLQEQQQALQK;QLQQEQQALQK;QLQQQQQALQK;QLEEEQQALQK;QLEQQQQALQK	root;Suillus luteus;Pseudomonas endophytica;Craniata;Pseudomonas kitaguniensis	less specific
QLEDELVSLQK		Tropomyosin alpha-1 chain	Craniata	8	3	QLENELVSLQK;QLQNELVSLQK;QLEDELVSLQK	Sciurus carolinensis;Vitis;Craniata	less specific
QEPVLGPVR	Deamidated (NQ)	Beta casein	Bovidae	4	2	QEPVLGPVR;EEPVLGPVR	Bovidae;root	less specific
QLSQIPEQFR	Gln->pyro-Glu	Avenin-like b1	Poaceae	4	2	QLSQIPQQFR;QLSQIPEQFR	root;Poaceae	less specific
VPQLEIVPN	2 Deamidated (NQ)	Alpha S1 casein	Bovinae	8	5	VPELQIVPD;VPELEIVPN;VPQLEIVPN;VPELEIVPD;VPQLQIVPD	root;root;Bovinae;Palleronia abyssalis;root	less specific
EVLNENLLR	Deamidated (NQ)	Alpha S1 casein	Eukaryota	12	9	EVLNQNLLR;QVLDENLLR;EVLNENLLR;EVLNEDLLR;EVLDQNLLR;QVLNQDLLR;QVLNEDLLR;EVLNQDLLR;EVLDENLLR	Astyanax mexicanus;root;Eukaryota;root;root;root;root;Ascomycota;root	less specific
SAPEELVQQVLSAGWR		Beta-amylase	Petrosaviidae	4	2	SAPEQLVQQVLSAGWR;SAPEELVQQVLSAGWR	Magnoliopsida;Petrosaviidae	less specific
EVLNENLLR	2 Deamidated (NQ)	Alpha S1 casein	Eukaryota	16	13	EVLNQNLLR;QVLDENLLR;EVLNENLLR;EVLDEDLLR;EVLNEDLLR;EVLDQNLLR;QVLNQDLLR;EVLDENLLR;QVLNEDLLR;EVLDQDLLR;QVLDQDLLR;EVLNQDLLR;QVLDEDLLR	Astyanax mexicanus;root;Eukaryota;root;root;root;root;root;root;Quisquiliibacterium transsilvanicum;root;Ascomycota;root	less specific
SEEELSDLFR		Troponin C, slow skeletal and cardiac muscles	Craniata	16	3	SQQELSDLFR;SEEELSDLFR;SEEELSNLFR	Paucilactobacillus nenjiangensis;Craniata;Electrophorus	less specific
QEVLNENLLR	Gln->pyro-Glu;2 Deamidated (NQ)	Alpha S1 casein	Pecora	32	6	QEVLNENLLR;EEVLDEDLLR;EQVLDENLLR;QQVLNQDLLR;EEVLDENLLR;QEVLDENLLR	Pecora;Halorubrum tebenquichense;Peltaster fructicola;Arion vulgaris;root;Haloflavibacter putidus	less specific
LAGTSSVINNLPLDVVAATFNLQRNEAR	5 Deamidated (NQ)	Legumin A2	Pisum sativum	128	3	LAGTSSVINNLPLDVVAATFNLQRNEAR;LAGTSSVINDLPLDVVAATFNLERNEAR;LAGTSSVINDLPLDVVAATFNLQRNEAR	Pisum sativum;Vicia faba var. minor;Vicia narbonensis	less specific
QVLLNGVQPSR	Deamidated (NQ)	Complement C3	Pecora	4	3	QVLLNGVQPSR;EVLLNGVQPSR;QVLLDGVQPSR	Pecora;Chrysochloris asiatica;Mammalia	less specific
VYVEELKPTPEGNLEILLQK	Deamidated (NQ)	Beta-lactoglobulin	Bovidae	48	4	VYVEELKPTPEGDLEILLQK;VYVEQLKPTPEGDLEILLQK;VYVQELKPTPEGDLEILLQK;VYVEELKPTPEGNLEILLQK	Pecora;Bos taurus;Moschus moschiferus;Bovidae	less specific
VYVEELKPTPEGNLEILLQK	2 Deamidated (NQ)	Beta-lactoglobulin	Bovidae	64	4	VYVEELKPTPEGDLEILLQK;VYVEQLKPTPEGDLEILLQK;VYVQELKPTPEGDLEILLQK;VYVEELKPTPEGNLEILLQK	Pecora;Bos taurus;Moschus moschiferus;Bovidae	less specific
QEEEPYYGR		11S globulin isoform 4	Sesamum indicum	8	2	QQQQPYYGR;QEEEPYYGR	Eukaryota;Sesamum indicum	less specific
QEVGGEALGR	Gln->pyro-Glu	Hemoglobin subunit beta	Hippopotamus amphibius	8	2	EEVGGEALGR;QEVGGEALGR	Sarcopterygii;Hippopotamus amphibius	less specific
ILDEAMAGDNVGLLLR	Deamidated (NQ); Oxidation (M)	Elongation factor Tu, chloroplastic	Streptophytina	16	2	ILDEAMAGDNVGLLLR;ILDQAMAGDNVGLLLR	Streptophytina;root	less specific
SNFQLDQLQGRK	2 Deamidated (NQ)	Lactotransferrin	Pecora	22	2	SNFQLDQLQGRK;SNFQLNQLQGRK	Pecora;Laurasiatheria	less specific
LGEYGFQNALIVR	Deamidated (NQ)	Serum albumin	Eukaryota	6	3	LGEYGFQNALIVR;LGEYGFQDALIVR;LGEYGFENALIVR	Eukaryota;Vespertilionidae;Phascolarctos cinereus	less specific
RIDEQSNFEK	Propionamide (K)	0	Magnoliopsida	8	2	RIDEQSNFEK;RINEQSNFEK	Magnoliopsida;Brassicaceae	more specific
MQSEEEER	Oxidation (M)	11S globulin seed storage protein 2	root	16	13	MQSEQQER;MQSEEQER;MQSQEEQR;MQSEEEER;MQSEQEQR;MQSEQEER;MQSQQQQR;MQSEEEQR;MQSEEQQR;MQSQQEQR;MQSEQQQR;MQSQEEER;MQSQQEER	Rhabditida;endosymbiont of Escarpia spicata;Aspergillus steynii;root;root;Ascobolus immersus;root;Toxoplasma gondii;root;Kalmanozyma brasiliensis;root;root;root	more specific
ALPVDVLANAYR		12S seed storage globulin 1	Magnoliopsida	2	2	ALPVDVLANAYR;ALPVNVLANAYR	Magnoliopsida;Avena sativa	more specific
LQAFEPLR		12S seed storage globulin 1	root	2	2	LQAFQPLR;LQAFEPLR	Polyporales;root	more specific
LQAFEPLR	Deamidated (NQ)	12S seed storage globulin 1	root	4	4	LQAFEPLR;LEAFEPLR;LQAFQPLR;LEAFQPLR	root;root;Polyporales;root	more specific
RSNVFDPFADLWADPFDTFR		16.9 kDa class I heat shock protein 1	Triticeae	16	2	RSNVFNPFADLWADPFDTFR;RSNVFDPFADLWADPFDTFR	Triticum aestivum;Triticeae	more specific
SNVFDPFADLWADPFDTFR		16.9 kDa class I heat shock protein 1	Triticeae	16	2	SNVFDPFADLWADPFDTFR;SNVFNPFADLWADPFDTFR	Triticeae;Triticum aestivum	more specific
QCCNELR	Carbamidomethyl(C); Deamidated (NQ)	2S albumin seed storage protein	root	6	6	QCCNQLR;QCCDELR;ECCNELR;QCCDQLR;ECCNQLR;QCCNELR	root;root;root;root;Magnoliopsida;root	more specific
NNGKTEYGLFQINNK	3 Deamidated (NQ)	Alpha lactalbumin	Laurasiatheria	52	2	NNGKTEYGLFQINNK;NNGKTEYGLFEINNK	Laurasiatheria;Equus caballus	more specific
APFPEVFR		Alpha S1 casein	Metazoa	2	2	APFPEVFR;APFPQVFR	Metazoa;Gongylonema pulchrum	more specific
EPMIGVNQELAYFYPE	Oxidation (M)	Alpha S1 casein	Bovinae	8	2	EPMIGVNQELAYFYPE;EPMIGVNQELAYFYPQ	Bovinae;Bubalus bubalis	more specific
EVLNENLLR		Alpha S1 casein	Eukaryota	4	2	EVLNQNLLR;EVLNENLLR	Astyanax mexicanus;Eukaryota	more specific
LTEEEKNRL		Alpha S2 casein	root	8	8	LTQEEKNRL;LTQEQKNRL;LTEEEKNRL;LTEQEKNRL;LTQQQKNRL;LTEQQKNRL;LTEEQKNRL;LTQQEKNRL	root;Pseudomonadota;root;root;Morus notabilis;root;root;Bacteria	more specific
QQQQQQQQILQQILQQQLIPCR	Gln->pyro-Glu; Carbamidomethylation	Alpha/beta-gliadin A-V	Pooideae	2	2	EQQQQQQQILQQILQQQLIPCR;QQQQQQQQILQQILQQQLIPCR	Aegilops markgrafii;Pooideae	more specific
PQAQGSVQPQQLPQFEEIR		Alpha/beta-gliadin clone PW1215	root	4	2	PQAQGSVQPQQLPQFEEIR;PQAQGSVQPQQLPQFQEIR	root;Triticinae	more specific
NCYNLCR	Deamidated (NQ)	Alpha-1-purothionin (Fragment)	root	3	3	NCYNLCR;NCYDLCR;DCYNLCR	root;Bacteria;Eukaryota	more specific
LQCNGSQVPEAVLR	Deamidated (NQ)	Alpha-amylase inhibitor	Triticeae	8	3	LQCNGSQVPEAVLR;LQCNGSEVPEAVLR;LQCDGSQVPEAVLR	Triticeae;Hordeinae;Triticum turgidum subsp. turanicum	more specific
CGDLSSMLR	Carbamidomethylation; Oxidation (M)	Alpha-amylase inhibitor 0.28	Triticeae	2	2	CGNLSSMLR;CGDLSSMLR	Triticum monococcum;Triticeae	more specific
DCCQQLADINNEWCR	Carbamidomethylation	Alpha-amylase inhibitor 0.28	Triticeae	8	2	DCCQQLADINNEWCR;DCCQQLANINNEWCR	Triticeae;Triticum dicoccoides	more specific
DYVEQQACR	Deamidated (NQ); Carbamidomethylation	Alpha-amylase/trypsin inhibitor CM16	Triticeae	12	2	DYVEQQACR;NYVEEQACR	Triticeae;Triticinae	more specific
IGVNQELAYFYPELFR		Alpha-S1-casein	Bovinae	4	2	IGVNQELAYFYPELFR;IGVNQELAYFYPQLFR	Bovinae;Bubalus bubalis	more specific
LGPYAEELR		Apolipoprotein A-IV	Eukaryota	4	3	LGPYAEQLR;LGPYAQQLR;LGPYAEELR	Eptesicus nilssonii;Aspergillus viridinutans;Eukaryota	more specific
LIFGADSPAIQENR		Aspartate aminotransferase, cytoplasmic	Magnoliopsida	4	3	LIFGANSPAIQENR;LIFGADSPAIQQNR;LIFGADSPAIQENR	Sesamum;Magnoliopsida;Magnoliopsida	more specific
VGGEFLAR		Aspartate aminotransferase, cytoplasmic	root	2	2	VGGEFLAR;VGGQFLAR	root;Lupinus	more specific
DMPIQAFLL	Oxidation (M)	Beta casein	Laurasiatheria	2	2	NMPIQAFLL;DMPIQAFLL	Mustelidae;Laurasiatheria	more specific
DMPIQAFLL	Oxidation (M);Deamidated (NQ)	Beta casein	Laurasiatheria	4	2	NMPIQAFLL;DMPIQAFLL	Mustelidae;Laurasiatheria	more specific
LYDPNQAALQA		Beta-1,3 glucanase	Eukaryota	2	2	LYNPNQAALQA;LYDPNQAALQA	Tetracentron sinense;Eukaryota	more specific
NIEYLTLGVDDQPLFHGR		Beta-amylase	Poaceae	8	2	NIEYLTLGVDNQPLFHGR;NIEYLTLGVDDQPLFHGR	Hordeum vulgare;Poaceae	more specific
FFEITPEK		beta-conglycinin alpha chain (Glycine soja)	root	4	3	FFEITPQK;FFQITPEK;FFEITPEK	Lathyrus;Tengunoibacter tsumagoiensis;root	more specific
DENNPFYL		Beta-conglycinin subunit alpha/beta	root	4	4	DENNPFYL;DQNNPFYL;NENNPFYL;NQNNPFYL	root;Nonomuraea solani;Marivirga tractuosa;Tetrahymena thermophila	more specific
TISSEDEPFNLR		Beta-conglycinin subunit alpha/beta	Papilionoideae	8	2	TISSEDEPFNLR;TISSQNEPFNLR	Papilionoideae;Vigna	more specific
VYVEELKPTPEG		Beta-lactoglobulin	Pecora	8	4	VYVQELKPTPEG;VYVEELKPTPEG;VYVEQLKPTPEG;VYVEELKPTPQG	Moschus moschiferus;Pecora;Bos taurus;Odocoileus virginianus texanus	more specific
VYVEELKPTPE		Beta-lactoglobulin	Pecora	8	4	VYVEQLKPTPE;VYVEELKPTPE;VYVQELKPTPE;VYVEELKPTPQ	Bos taurus;Pecora;Moschus moschiferus;Odocoileus virginianus texanus	more specific
VYVEELKPTPEGDLEILLQK		Beta-lactoglobulin	Pecora	32	4	VYVEELKPTPEGDLEILLQK;VYVEQLKPTPEGDLEILLQK;VYVQELKPTPEGDLEILLQK;VYVEELKPTPEGNLEILLQK	Pecora;Bos taurus;Moschus moschiferus;Bovidae	more specific
VYVEELKPTPEGDLEILLQK	Deamidated (NQ)	Beta-lactoglobulin	Pecora	64	4	VYVEELKPTPEGDLEILLQK;VYVEQLKPTPEGDLEILLQK;VYVQELKPTPEGDLEILLQK;VYVEELKPTPEGNLEILLQK	Pecora;Bos taurus;Moschus moschiferus;Bovidae	more specific
EVDDEALEK	Glu->pyro-Glu (E1)	Beta-lactoglobulin	root	32	14	QVNNQALQK;QVNNEALEK;EVDNEALEK;QVNNEALQK;QVNDQALQK;EVNDEALQK;EVDDEALQK;EVNNEALEK;QVNDEALQK;QVDNEALEK;EVDDEALEK;EVNDEALEK;QVDNQALEK;EVNNEALQK	Diaphorina citri;Chanos chanos;Eukaryota;Candidatus Formimonas warabiya;root;Scytonema hofmannii;root;root;Blastopirellula sediminis;root;root;root;Rothia nasimurium;Cuerna arida	more specific
KIDALNENK	2 Deamidated (NQ)	Beta-lactoglobulin	root	16	13	KINALNQDK;KIDALNENK;KIDALDENK;KIDALDQDK;KIDALNEDK;KINALDQDK;KINALNENK;KINALNQNK;KIDALDQNK;KIDALNQDK;KIDALDEDK;KINALNEDK;KIDALNQNK	root;root;Mangrovibacterium diazotrophicum;Steccherinaceae;root;Lentilactobacillus senioris;root;Bacteria;Companilactobacillus versmoldensis;Salinibacillus kushneri;root;root;root	more specific
VLVLDTDYK		Beta-lactoglobulin	root	4	4	VLVLNTNYK;VLVLDTDYK;VLVLNTDYK;VLVLDTNYK	Myxobolus squamalis;root;Bubalus bubalis;root	more specific
VLVLDTDYKK		Beta-lactoglobulin	Pecora	4	2	VLVLDTDYKK;VLVLNTDYKK	Pecora;Bubalus bubalis	more specific
LRPTPEDNLEIILR		Beta-lactoglobulin I	Laurasiatheria	8	3	LRPTPQDNLEIILR;LRPTPEDNLEIILR;LRPTPENNLEIILR	Felis catus;Laurasiatheria;Mustelidae	more specific
LRPTPEDNLEIILR	Deamidated (NQ)	Beta-lactoglobulin I	Laurasiatheria	16	3	LRPTPQDNLEIILR;LRPTPEDNLEIILR;LRPTPENNLEIILR	Felis catus;Laurasiatheria;Mustelidae	more specific
TESPAEFK		Beta-lactoglobulin I	root	4	4	TQSPAEFK;TESPAEFK;TQSPAQFK;TESPAQFK	Candidatus Acutalibacter pullicola;root;root;Neocucurbitaria cava	more specific
IQEVKASDDGEYR		Butyrophilin subfamily 1 member A1	Pecora	16	2	IQEVKASDDGQYR;IQEVKASDDGEYR	Cervus elaphus hippelaphus;Pecora	more specific
QEGLDFPEYDGVDR	Gln->pyro-Glu	Calsequestrin-1	Sarcopterygii	64	4	EEGLDFPEYDGVDR;EEGLDFPQYDGVDR;EEGLNFPEYDGVDR;QEGLDFPEYDGVDR	Sarcopterygii;Mammalia;Sarcopterygii;Sarcopterygii	more specific
EQCGSQAGGATCPNCLCCSR	Carbamidomethylation	Chitin-binding type-1 domain-containing protein	Pooideae	2	2	EQCGSQAGGATCPNCLCCSR;QQCGSQAGGATCPNCLCCSR	Pooideae;Triticeae	more specific
GERGPPGESGAAGPTGPIGSR		Collagen α-2(1) chain	Mammalia	4	2	GERGPPGQSGAAGPTGPIGSR;GERGPPGESGAAGPTGPIGSR	Afrotheria;Mammalia	more specific
GPPGESGAAGPTGPIGSR		Collagen α-2(1) chain	Mammalia	2	2	GPPGESGAAGPTGPIGSR;GPPGQSGAAGPTGPIGSR	Mammalia;Afrotheria	more specific
HYAHVDCPGHADYVK		Elongation factor Tu, chloroplastic	root	4	2	HYAHVDCPGHANYVK;HYAHVDCPGHADYVK	Nelumbo nucifera;root	more specific
VMQQQCCLQLAQIPEQYK	2 Deamidated (NQ); Oxidation (M)	Gamma-hordein-1	Triticeae	44	2	VMQEQCCLQLAQIPEQYK;VMQQQCCLQLAQIPEQYK	Hordeum vulgare subsp. vulgare;Triticeae	more specific
QIPGLNTLGISIAR	Deamidated (NQ)	Germin-like protein 8-10	Streptophytina	3	2	EIPGLNTLGISIAR;QIPGLNTLGISIAR	Magnoliopsida;Streptophytina	more specific
LEGGDALSASQ		Glutenin high molecular weight subunit DX5	Triticeae	4	2	LEGGNALSASQ;LEGGDALSASQ	Triticinae;Triticeae	more specific
ELQESSLEACR	Carbamidomethylation	Glutenin high molecular weight subunit DY10	Pooideae	8	2	ELQESSLEACR;QLQQSSLEACR	Pooideae;Lolium multiflorum	more specific
DAPMFVVGVNEKEYKPDIDIVSNASCTTNCLAPLAK	3 Deamidated (NQ); 2 Propionamide (K)	Glyceraldehyde-3-phosphate dehydrogenase 2, cytosolic	Magnoliopsida	256	4	DAPMFVVGVNEKEYKPNIDIVSNASCTTNCLAPLAK;DAPMFVVGVNEKEYKPDINIVSNASCTTNCLAPLAK;NAPMFVVGVNEKEYKPDIDIVSNASCTTNCLAPLAK;DAPMFVVGVNEKEYKPDIDIVSNASCTTNCLAPLAK	Davidia involucrata;Magnoliopsida;Lonicera maackii;Magnoliopsida	more specific
LSAEFGSLR		Glycinin G1 (Glycine soja), glycinin G1 precursor, glycinin A1aBx, mutant glycine subunit A1aB1b, Chain A of crystal structure of Proglycinin mutant C88s, C12g mutant, and A1ab1b (Glycine max)	root	2	2	LSAEFGSLR;LSAQFGSLR	root;Phaseoleae	more specific
FREGDLIAVPT		Glycinin G2 OS=Glycine max Also matches to Proglycinin A2B1 OS=Glycine Max	Papilionoideae	4	2	FRQGDLIAVPT;FREGDLIAVPT	Vicia faba var. minor;Papilionoideae	more specific
GIDETICTMR		Glycinin G2 OS=Glycine max Also matches to Proglycinin A2B1 OS=Glycine Max	Magnoliopsida	4	2	GIDETICTMR;GIDQTICTMR	Magnoliopsida;Capsicum annuum	more specific
VLDSFSNGMK	Deamidated (NQ)	Hemoglobin subunit beta	Metazoa	4	2	VLDSFSNGMK;VLDSFSDGMK	Metazoa;Bos javanicus	more specific
VNVDEVGGEALGR	Deamidated (NQ)	Hemoglobin subunit beta	Metazoa	16	2	VNVDEVGGEALGR;VDVDEVGGEALGR	Metazoa;Suricata suricatta	more specific
VNVEEVGGEALGR		Hemoglobin subunit beta	Sarcopterygii	8	2	VNVEEVGGEALGR;VNVQEVGGEALGR	Sarcopterygii;Hippopotamus amphibius	more specific
VVAGVANALAH	Deamidated (NQ)	Hemoglobin subunit beta	Metazoa	2	2	VVAGVADALAH;VVAGVANALAH	Rhinopithecus;Metazoa	more specific
QVGAEALGR	Gln->pyro-Glu	Hemoglobin subunit beta-1	root	4	4	EVGAEALGR;QVGAEALGR;QVGAQALGR;EVGAQALGR	root;root;Eukaryota;root	more specific
QAQPTTMAR	Oxidation (M);Gln->pyro-Glu;Deamidated (NQ)	Kappa casein	Pecora	4	2	EAQPTTMAR;QAQPTTMAR	Antilocapra americana;Pecora	more specific
AVGEQELR		Lactotransferrin	root	4	4	AVGQQELR;AVGEQQLR;AVGQQQLR;AVGEQELR	Eukaryota;root;root;root	more specific
LQVVNCNGNTVFDGELEAGR	3 Deamidated (NQ)	Legumin A2	Papilionoideae	120	2	LQVVNCNGNTVFDGELEAGR;LQVVNCNGNTVFNGELEAGR	Papilionoideae;Trifolium pratense	more specific
FREGDIIAVPT		Legumin OS=Cicer Arietinum	Papilionoideae	4	2	FREGDIIAVPT;FRQGDIIAVPT	Papilionoideae;Vicia faba var. minor	more specific
SAWMTDEEFAR	Oxidation (M)	lipoxygenase-4	Magnoliopsida	8	2	SAWMTDEEFAR;SAWMTDQEFAR	Magnoliopsida;Lupinus	more specific
STDYGIFQINSR		Lysozyme C (milk)	Metazoa	2	2	STDYGIFQINSR;STNYGIFQINSR	Metazoa;Mammalia	more specific
DIDDLELTLAK		Myosin 6	root	16	4	DIDDLELTLAK;DINDLELTLAK;NIDNLELTLAK;NIDDLQLTLAK	root;Aquarana catesbeiana;root;Cyprinus carpio	more specific
IEELEEELEAER		Myosin 6	root	128	16	IQELEQELEAER;IQELEQELQAQR;IQQLQQQLEAER;IEELQEQLQAQR;IEELEEQLEAER;IEELQQQLEAER;IEELQEELEAER;IEQLQQQLEAQR;IEELEEELEAQR;IEELQQELQAQR;IQELEEELEAER;IEELEEELEAER;IEQLEEELEAER;IEELEQELEAER;IQQLEEELQAER;IQQLQQELEAER	Alligator sinensis;Tetrahymena thermophila;Eimeria necatrix;Halogranum salarium;Neopterygii;Pomacea canaliculata;Metazoa;Paenibacillus;Megalops atlanticus;root;root;root;Conger conger;Branchiostoma;Roridomyces roridus;Mesorhabditis spiculigera	more specific
DAQLHLDDAVR		Myosin heavy chain fast skeletal muscle	Metazoa	8	2	NAQLHLDDAVR;DAQLHLDDAVR	Seriola lalandi dorsalis;Metazoa	more specific
ENQSVLITGESGAGK		Myosin heavy chain fast skeletal muscle	Eukaryota	4	2	ENQSVLITGESGAGK;QNQSVLITGESGAGK	Eukaryota;Gadus morhua	more specific
ALGQNPTNAEVLR		Myosin light chain 4	Craniata	2	2	ALGQNPTNAQVLR;ALGQNPTNAEVLR	Seriola;Craniata	more specific
IEELEEEIEAER		Myosin-1	root	128	16	IEELQQEIQAQR;IEQLEEEIEAER;IEQLQQQIEAQR;IQELEQEIEAER;IEELQEEIEAER;IQELEEEIEAER;IQQLEEEIQAER;IEELEEEIEAER;IQQLQQQIEAER;IQQLQQEIEAER;IEELQEQIQAQR;IEELEEEIEAQR;IEELEEQIEAER;IEELEQEIEAER;IEELQQQIEAER;IQELEQEIQAQR	root;Conger conger;Paenibacillus;Alligator sinensis;Metazoa;root;Roridomyces roridus;root;Eimeria necatrix;Mesorhabditis spiculigera;Halogranum salarium;Megalops atlanticus;Neopterygii;Branchiostoma;Pomacea canaliculata;Tetrahymena thermophila	more specific
IEELEEEIEAERA		Myosin-1	root	128	7	IQELEEEIEAERA;IEQLQQQIEAQRA;IEELQEEIEAERA;IEELEEEIEAERA;IEELEEQIEAERA;IEELEEEIEAQRA;IEQLEEEIEAERA	Craniata;Paenibacillus;Nyctibius grandis;root;Chanos chanos;Megalops atlanticus;Conger conger	more specific
NNLLQAELEELR	Deamidated (NQ)	Myosin-6	Craniata	32	2	NDLLQAELEELR;NNLLQAELEELR	Aves;Craniata	more specific
ELINSWVESQTNGIIR	Deamidated (NQ)	Ovalbumin***	Aves	16	3	ELINSWVESQTNGIIR;ELIDSWVESQTNGIIR;ELINSWVESQTDGIIR	Aves;Gallus gallus;Gallus gallus	more specific
SLAPEYEK		Protein disulfide-isomerase	root	4	4	SLAPQYQK;SLAPQYEK;SLAPEYQK;SLAPEYEK	Selenomonas timonae;root;root;root	more specific
CNIIQGSIQGDLGGIFGFQR	Carbamidomethylation	Puroindoline-A	Pooideae	2	2	CNIIQGSIQGDLGGIFGFQR;CNIIQGSIQGNLGGIFGFQR	Pooideae;Triticinae	more specific
CNIIQGSIQGDLGGIFGFQR	Carbamidomethylation; Deamidated (NQ)	Puroindoline-A	Pooideae	10	2	CNIIQGSIQGDLGGIFGFQR;CNIIQGSIQGNLGGIFGFQR	Pooideae;Triticinae	more specific
QLSQIAPQCR	Gln->pyro-Glu; Carbamidomethylation	Puroindoline-B	root	2	2	QLSQIAPQCR;ELSQIAPQCR	root;Hordeum vulgare subsp. spontaneum	more specific
DLATEGNEIIR	Deamidated (NQ)	Ribulose bisphosphate carboxylase large chain	Streptophytina	16	5	DLATQGNEIIR;DLATEGNEIIR;NLATEGNEIIR;NLATQGNEIIR;DLATEGNQIIR	Magnoliopsida;Streptophytina;Magnoliopsida;Asteraceae;Magnoliopsida	more specific
DTDILAAFR		Ribulose bisphosphate carboxylase large chain	root	4	4	NTDILAAFR;DTDILAAFR;DTNILAAFR;NTNILAAFR	Eukaryota;root;Magnoliopsida;root	more specific
EITLGFVDLLR		Ribulose bisphosphate carboxylase large chain	Eukaryota	4	3	EITLGFVDLLR;EITLGFVNLLR;QITLGFVDLLR	Eukaryota;Cuscuta macrocephala;Streptophytina	more specific
LGLSAKNYGR	Deamidated (NQ)	Ribulose bisphosphate carboxylase large chain	root	2	2	LGLSAKDYGR;LGLSAKNYGR	Polypodiidae;root	more specific
ELPDPQESIQR		Transferrin	Pecora	8	2	QLPDPQESIQR;ELPDPQESIQR	Cervidae;Pecora	more specific
LYKELPDPQESIQR		Transferrin	Pecora	8	2	LYKQLPDPQESIQR;LYKELPDPQESIQR	Cervidae;Pecora	more specific
LVIIESDLER		Tropomyosin alpha chain	root	8	3	LVIIQSNLER;LVIIQSDLQR;LVIIESDLER	Aspergillus subgen. Fumigati;Pseudooceanicola spongiae;root	more specific
MEIQEIQLK		Tropomyosin alpha-1 chain	root	4	4	MQIQEIQLK;MQIQQIQLK;MEIQEIQLK;MEIQQIQLK	Tachysurus vachellii;root;root;Symbiodinium pilosum	more specific
IQLVEEELDR		Tropomyosin alpha-3	root	16	5	IQLVEQQLNR;IQLVEQELDR;IQLVEEQLDR;IQLVEEELDR;IQLVEEELNR	Rheinheimera riviphila;Capra hircus;Anisodus acutangulus;root;Mammalia	more specific
IQLVEEELDR	Deamidated (NQ)	Tropomyosin alpha-3	root	32	8	IELVQQELDR;IQLVEQELDR;IQLVEEELNR;IELVEQELDR;IQLVEQQLNR;IQLVEEQLDR;IQLVEEELDR;IELVQEELDR	root;Capra hircus;Mammalia;root;Rheinheimera riviphila;Anisodus acutangulus;root;Carassius auratus	more specific
IQLVEEELDRAQER		Tropomyosin alpha-3	root	32	4	IQLVEEELDRAQER;IQLVEEELNRAQER;IQLVEQELDRAQER;IQLVEEELDRAQQR	root;Mammalia;Capra hircus;Cetacea	more specific
IQLVEEELDRAQER	Deamidated (NQ)	Tropomyosin alpha-3	root	96	4	IQLVEQELDRAQER;IQLVEEELDRAQQR;IQLVEEELNRAQER;IQLVEEELDRAQER	Capra hircus;Cetacea;Mammalia;root	more specific
TIDDLEDELYAQK		Tropomyosin alpha-3	Metazoa	32	2	TIDDLEDELYAQK;TIDDLEDQLYAQK	Metazoa;Oncorhynchus mykiss	more specific
TIDDLEDELYAQK	Deamidated (NQ)	Tropomyosin alpha-3	Metazoa	64	2	TIDDLEDELYAQK;TIDDLEDQLYAQK	Metazoa;Oncorhynchus mykiss	more specific
IQLVEEELDRAQ	Deamidated (NQ)	Tropomyosin beta chain	root	48	4	IQLVEEELDRAQ;IQLVEEELDRAE;IQLVEQELDRAQ;IQLVEEELNRAQ	root;Neopterygii;Capra hircus;Mammalia	more specific
KLVILEGELER		Tropomyosin beta chain	root	8	3	KLVILQGELER;KLVILEGELQR;KLVILEGELER	Euarchontoglires;Pan troglodytes;root	more specific
LVILEGELER		Tropomyosin beta chain	root	8	4	LVILQGQLQR;LVILEGELQR;LVILQGELER;LVILEGELER	Podila minutissima;root;Euarchontoglires;root	more specific
RIQLVEEELDR		Tropomyosin beta chain	root	16	3	RIQLVEEELDR;RIQLVEQELDR;RIQLVEEELNR	root;Capra hircus;Mammalia	more specific
RIQLVEEELDRAQER		Tropomyosin beta chain	root	32	4	RIQLVEQELDRAQER;RIQLVEEELNRAQER;RIQLVEEELDRAQQR;RIQLVEEELDRAQER	Capra hircus;Mammalia;Cetacea;root	more specific
ADGYIDLEELK		Troponin C	Craniata	16	2	ADGYIDLEELK;ADGYIDLQELK	Craniata;Salmoninae	more specific
NADGYIDLEELK		Troponin C, slow skeletal and cardiac muscles	Craniata	16	2	NADGYIDLQELK;NADGYIDLEELK	Salmoninae;Craniata	more specific
