# Supplementary material for: The Demodifier: A tool for screening modification-induced alternate peptide taxonomy in palaeoproteomics
Source: PLoS One. 2026 Jan 12;21(1):e0339465. doi: 10.1371/journal.pone.0339465 (PMC12795368; doi:10.1371/journal.pone.0339465)
Supplement: S8 File — (XLSX) [file pone.0339465.s008.xlsx]

## Sheet: Sheet1
	Input peptide LCA
Output MISP LCAs	Artiodactyla	Arvicolinae	Asteraceae	Aves	Bos	Bos taurus	Bovidae	Bovinae	Brassiceae	Capra hircus	Caprinae	Cervidae	Chordata	Craniata	Equus	Equus caballus	Eukaryota	Fabeae	Galliformes	Gallus gallus	Ginkgo biloba	Glycine	Glycine max	Glycine subgen. Soja	Helianthus	Hippopotamus amphibius	Hordeum vulgare	Lamiales	Laurasiatheria	Magnoliopsida	Mammalia	Metazoa	Musaceae	Neopterygii	no match	Ovis	Ovis aries	Papilionoideae	Pecora	Perissodactyla	Petrosaviidae	Phaseoleae	Pisum sativum	Poaceae	Pooideae	root	Ruminantia	Sarcopterygii	Sesamum
Acidipropionibacterium jensenii_Craniata_root														1
Aegilops markgrafii_Pooideae																																													1
Afrotheria_Mammalia																															2
Agaribacter marinus_Bovinae								1
Alligator sinensis_Branchiostoma_Conger conger_Eimeria necatrix_Halogranum salarium_Megalops atlanticus_Mesorhabditis spiculigera_Metazoa_Neopterygii_Paenibacillus_Pomacea canaliculata_root_root_root_Roridomyces roridus_Tetrahymena thermophila																																														2
Anisodus acutangulus_Capra hircus_Carassius auratus_Mammalia_Rheinheimera riviphila_root_root_root																																														1
Anisodus acutangulus_Capra hircus_Mammalia_Rheinheimera riviphila_root																																														1
Antilocapra americana_Pecora																																							1
Aquarana catesbeiana_Cyprinus carpio_root_root																																														1
Arion vulgaris_Haloflavibacter putidus_Halorubrum tebenquichense_Pecora_Peltaster fructicola_root																																							1
Artiodactyla	10
Artiodactyla_Bos taurus						1
Arvicolinae		1
Ascomycota_Astyanax mexicanus_Eukaryota_Quisquiliibacterium transsilvanicum_root_root_root_root_root_root_root_root_root																	1
Ascomycota_Astyanax mexicanus_Eukaryota_root_root_root_root_root_root																	1
Aspergillus steynii_endosymbiont of Escarpia spicata_Kalmanozyma brasiliensis_Pezizomycotina_Rhabditida_root_root_root_root_root_root_root_Toxoplasma gondii																																														1
Aspergillus subgen. Fumigati_Pseudooceanicola spongiae_root																																														1
Aspergillus viridinutans_Eptesicus nilssonii_Eukaryota																	1
Asteraceae			1
Asteraceae_Magnoliopsida_Magnoliopsida_Magnoliopsida_Streptophytina
Astyanax mexicanus_Eukaryota																	1
Avena sativa_Magnoliopsida																														1
Aves				3
Aves_Craniata														1
Aves_Gallus gallus_Gallus gallus				1
Azospirillum_Triticinae
Bacteria_Companilactobacillus versmoldensis_Lentilactobacillus senioris_Mangrovibacterium diazotrophicum_root_root_root_root_root_root_root_Salinibacillus kushneri_Steccherinaceae																																														1
Bacteria_Eukaryota_root																																														1
Bacteria_Morus notabilis_Pseudomonadota_root_root_root_root_root																																														1
Blastopirellula sediminis_Candidatus Formimonas warabiya_Chanos chanos_Cuerna arida_Diaphorina citri_Eukaryota_root_root_root_root_root_root_Rothia nasimurium_Scytonema hofmannii																																														1
Bos					4
Bos javanicus_Metazoa																																1
Bos taurus_Bovidae_Moschus moschiferus_Pecora							2																																2
Bos taurus_Moschus moschiferus_Odocoileus virginianus texanus_Pecora																																							2
Bovidae							38
Bovidae_Methyloceanibacter marginalis							1
Bovidae_Moschus moschiferus							1
Bovidae_Physeter catodon							1
Bovidae_root							1
Bovinae								77
Bovinae_Bubalus bubalis								2
Bovinae_Ovis								6																												3
Bovinae_Palleronia abyssalis_root_root_root								1
Bovinae_Pecora								1
Bovinae_root_root								1
Bovinae_Ruminobacter amylophilus								1
Bovinae_Streptomyces pratensis								1
Brassicaceae_Magnoliopsida																														1
Brassicaceae_Magnoliopsida_Tetrahymena thermophila																														1
Brassiceae									2
Bubalus bubalis_Myxobolus squamalis_root_root																																														1
Bubalus bubalis_Pecora																																							1
Candidatus Acutalibacter pullicola_Neocucurbitaria cava_root_root																																														1
Capra hircus										2
Capra hircus_Cetacea_Mammalia_root																																														3
Capra hircus_Mammalia_Neopterygii_root																																														1
Capra hircus_Mammalia_root																																														1
Caprinae											28
Caprinae_Laticauda laticaudata											1
Caprinae_root											1
Capsicum annuum_Magnoliopsida																														1
Capsicum baccatum_Phaseoleae_Phaseolus vulgaris																																										1
Castellaniella defragrans_Micromonas pusilla_Pisum sativum_Tenebrio molitor																																											1
Cervidae												2
Cervidae_Pecora																																							2
Cervus elaphus hippelaphus_Pecora																																							1
Chanos chanos_Conger conger_Craniata_Megalops atlanticus_Nyctibius grandis_Paenibacillus_root																																														1
Chordata													2
Chordata_root													2
Chrysochloris asiatica_Mammalia_Pecora																																							1
Claviceps africana_Magnoliopsida																														1
Craniata														22
Craniata_Electrophorus_Paucilactobacillus nenjiangensis														1
Craniata_Pseudomonas endophytica_Pseudomonas kitaguniensis_root_Suillus luteus														1
Craniata_Salmoninae														2
Craniata_Sciurus carolinensis_Vitis														1
Craniata_Seriola														1
Cuscuta macrocephala_Eukaryota_Streptophytina																	1
Dactylosporangium_Equus															1
Davidia involucrata_Lonicera maackii_Magnoliopsida_Magnoliopsida																														1
Equus															16
Equus caballus																4
Equus caballus_Laurasiatheria																													1
Equus_Tadarida brasiliensis
Euarchontoglires_Pan troglodytes_root																																														1
Euarchontoglires_Podila minutissima_root_root																																														1
Eukaryota																	26
Eukaryota_Eukaryota																	1
Eukaryota_Gadus morhua																	1
Eukaryota_Hevea brasiliensis_Macaca nemestrina_Mytilus coruscus_root_Thomasclavelia cocleata																	1
Eukaryota_Magnoliopsida_root_root																																														1
Eukaryota_Magnoliopsida_root_root_root																														1
Eukaryota_Nitrospirillum viridazoti																	1
Eukaryota_Phascolarctos cinereus_Vespertilionidae																	1
Eukaryota_Portibacter lacus_root_root																	1
Eukaryota_root																	3
Eukaryota_root_root_root																																														2
Eukaryota_Sesamum indicum
Eukaryota_Tetracentron sinense																	1
Fabeae																		7
Felis catus_Laurasiatheria_Mustelidae																													2
Fodinibius sediminis_Pecora																																							2
Galliformes																			1
Gallus gallus																				2
Ginkgo biloba																					2
Glycine																						9
Glycine max																							1
Glycine subgen. Soja																								96
Glycine subgen. Soja_Glycine subgen. Soja																								5
Glycine_Papilionoideae																						1
Glycine_Papilionoideae_Zingiber officinale																																						1
Gongylonema pulchrum_Metazoa																																1
Gossypium anomalum_Metazoa_root																																1
Helianthus																									1
Hippopotamus amphibius_Sarcopterygii																										1																						1
Hordeinae_Triticeae_Triticum turgidum subsp. turanicum
Hordeum vulgare																											7
Hordeum vulgare subsp. spontaneum_root																																														1
Hordeum vulgare subsp. vulgare_Triticeae
Hordeum vulgare_Poaceae																																												1
Lamiales																												3
Lathyrus_root_Tengunoibacter tsumagoiensis																																														1
Laurasiatheria																													6
Laurasiatheria_Mustelidae																													2
Laurasiatheria_Pecora																																							1
Laurasiatheria_Triturus cristatus																													1
Lolium multiflorum_Pooideae																																													1
Lupinus_Magnoliopsida																														1
Lupinus_root																																														1
Magnoliopsida																														8
Magnoliopsida_Magnoliopsida																														1
Magnoliopsida_Magnoliopsida_Sesamum																														1
Magnoliopsida_Petrosaviidae																																									1
Magnoliopsida_root																														1
Magnoliopsida_root_root_root_root_root																																														1
Magnoliopsida_Streptophytina
Mammalia																															42
Mammalia_Metazoa																																1
Mammalia_Sarcopterygii_Sarcopterygii_Sarcopterygii																																																1
Marivirga_Nonomuraea solani_root_Tetrahymena thermophila																																														1
Metazoa																																38			2
Metazoa_Oncorhynchus mykiss																																2
Metazoa_Rhinopithecus																																1
Metazoa_Rhinopithecus roxellana_root																																1
Metazoa_Sarcopterygii																																																1
Metazoa_Seriola lalandi dorsalis																																1
Metazoa_Suricata suricatta																																1
Musaceae																																	1
Nelumbo nucifera_root																																														1
Neopterygii																																		5
Neopterygii_Paramormyrops kingsleyae_root																																		1
Ovis																																				5
Ovis aries																																					2
Papilionoideae																																						10
Papilionoideae_Papilionoideae																																						2
Papilionoideae_Trifolium pratense																																						1
Papilionoideae_Vicia faba var. minor																																						2
Papilionoideae_Vigna																																						1
Pecora																																							69
Pecora_Phaseolus vulgaris																																							1
Pecora_Septoria linicola																																							1
Pecora_Sus scrofa																																							1
Perissodactyla																																								3
Phaseoleae																																										6
Phaseoleae_Phaseoleae																																										2
Phaseoleae_root																																														1
Phaseolus vulgaris_Vigna
Pisum sativum																																											9
Pisum sativum_Tenebrio molitor																																											1
Pisum sativum_Vicia faba var. minor_Vicia narbonensis																																											1
Poaceae																																												7
Poaceae_root																																												1
Polypodiidae_root																																														1
Polyporales_root																																														1
Polyporales_root_root_root																																														1
Pooideae																																													19
Pooideae_Triticeae																																													1
Pooideae_Triticinae																																													2
root																																			1											76
root_root																																														30
root_root_root																																														1
root_root_root_root																																														2
root_root_root_root_root_root																																														1
root_root_root_root_root_root_root_root																																														5
root_root_root_root_root_root_root_root_root_root_root_root																																														1
root_root_root_root_root_root_root_root_root_root_root_root_root_root_root_root																																														1
root_root_root_Selenomonas timonae																																														1
root_root_Symbiodinium pilosum_Tachysurus vachellii																																														1
root_Streptophytina
root_Triticeae
root_Triticinae																																														1
Ruminantia																																															1
Sarcopterygii																																																25
Sesamum																																																	9
Sesamum indicum
Streptophytina
Triticeae
Triticeae_Triticinae
Triticeae_Triticum aestivum
Triticeae_Triticum dicoccoides
Triticeae_Triticum monococcum
Triticinae
Triticinae_Triticum
Triticum
Vicia
no match																																			3
[truncated: 10 more columns]
